# Supplementary material for: Transcriptomic and metabolomics responses to elevated cell wall invertase activity during tomato fruit set
Source: J Exp Bot. 2017 Jul 20;68(15):4263–79. doi: 10.1093/jxb/erx219 (PMC5853505; doi:10.1093/jxb/erx219)
Supplement: Supplementary Table S1 [file erx219_suppl_supplementary-table-s1.xlsx]

## Sheet: Supplemental Table 1
Supplemental Table 1. A total of 5183 differentially expressed genes in wild type fruit set
Bin No.	Bin description	Sub bin No	Sub bin descriptioin	Locus ID	Log2FC	Protein annotation ITAG2.4
Bin1	Photosynthesis	1.1.1.1	PS.lightreaction.photosystem II.LHC-II	solyc10g006230.2.1	-0.664	Chlorophyll a-b binding protein 7
		1.1.1.1	PS.lightreaction.photosystem II.LHC-II	solyc02g070980.1.1	-3.422	Chlorophyll a/b binding protein
		1.1.1.1	PS.lightreaction.photosystem II.LHC-II	solyc06g069730.2.1	-1.436	Chlorophyll a-b binding protein 4
		1.1.1.1	PS.lightreaction.photosystem II.LHC-II	solyc03g005790.2.1	-2.81	Chlorophyll a/b-binding protein
		1.1.1.1	PS.lightreaction.photosystem II.LHC-II	solyc02g070970.1.1	-1.884	Chlorophyll a/b binding protein
		1.1.1.1	PS.lightreaction.photosystem II.LHC-II	solyc09g014520.2.1	-0.699	Chlorophyll a-b binding protein 6A
		1.1.1.1	PS.lightreaction.photosystem II.LHC-II	solyc02g071000.1.1	-2.252	Chlorophyll a/b binding protein
		1.1.1.1	PS.lightreaction.photosystem II.LHC-II	solyc02g071010.1.1	-2.117	Chlorophyll a/b binding protein
		1.1.1.1	PS.lightreaction.photosystem II.LHC-II	solyc02g070950.1.1	-2.602	Chlorophyll a/b binding protein
		1.1.1.1	PS.lightreaction.photosystem II.LHC-II	solyc12g006140.1.1	-2.072	Chlorophyll a-b binding protein 37
		1.1.1.1	PS.lightreaction.photosystem II.LHC-II	solyc02g070990.1.1	-4.553	Chlorophyll a/b binding protein
		1.1.1.1	PS.lightreaction.photosystem II.LHC-II	solyc12g009200.1.1	-1.956	Chlorophyll a-b binding protein
		1.1.1.1	PS.lightreaction.photosystem II.LHC-II	solyc12g011280.1.1	-2.27	Chlorophyll a-b binding protein 8
		1.1.1.2	PS.lightreaction.photosystem II.PSII polypeptide subunits	solyc02g079950.2.1	-0.732	Oxygen-evolving enhancer protein 3
		1.1.1.2	PS.lightreaction.photosystem II.PSII polypeptide subunits	solyc07g044860.2.1	-0.577	Oxygen-evolving enhancer protein 2
		1.1.1.2	PS.lightreaction.photosystem II.PSII polypeptide subunits	solyc12g094720.1.1	-1.132	PsbP domain-containing protein 3
		1.1.1.2	PS.lightreaction.photosystem II.PSII polypeptide subunits	solyc10g077120.1.1	-0.828	Photosystem II core complex proteins psbY
		1.1.1.2	PS.lightreaction.photosystem II.PSII polypeptide subunits	solyc05g007780.2.1	-1.221	Oxygen evolving enhancer protein 3
		1.1.1.2	PS.lightreaction.photosystem II.PSII polypeptide subunits	solyc02g090030.2.1	-0.871	Oxygen-evolving enhancer protein 1 of photosystem II
		1.1.1.2	PS.lightreaction.photosystem II.PSII polypeptide subunits	solyc10g054420.1.1	-1.23	Photosystem II oxygen evolving complex protein PsbP
		1.1.1.2	PS.lightreaction.photosystem II.PSII polypeptide subunits	solyc03g083570.2.1	-0.554	Unknown Protein
		1.1.2	PS.lightreaction.photosystem I	solyc09g009400.2.1	0.52	APO protein 1
		1.1.2.2	PS.lightreaction.photosystem I.PSI polypeptide subunits	solyc06g054260.1.1	-0.716	Photosystem I reaction center subunit II
		1.1.2.2	PS.lightreaction.photosystem I.PSI polypeptide subunits	solyc06g083680.2.1	-0.667	Photosystem I reaction center subunit IV A
		1.1.2.2	PS.lightreaction.photosystem I.PSI polypeptide subunits	solyc03g120640.2.1	-0.615	Photosystem I reaction center subunit VI-1
		1.1.2.2	PS.lightreaction.photosystem I.PSI polypeptide subunits	solyc02g069450.2.1	-0.852	Photosystem I reaction center subunit III
		1.1.2.2	PS.lightreaction.photosystem I.PSI polypeptide subunits	solyc06g082950.2.1	-1.037	Photosystem I reaction center subunit XI
		1.1.2.2	PS.lightreaction.photosystem I.PSI polypeptide subunits	solyc09g063130.2.1	-0.82	Photosystem I reaction center subunit IV A
		1.1.4	PS.lightreaction.ATP synthase	solyc06g065990.1.1	-1.755	ATP synthase subunit b&apos
		1.1.5.2	PS.lightreaction.other electron carrier (ox/red).ferredoxin	solyc01g088620.2.1	0.83	Ferredoxin-like
		1.1.5.2	PS.lightreaction.other electron carrier (ox/red).ferredoxin	solyc11g006910.1.1	2.613	Ferredoxin
		1.1.5.2	PS.lightreaction.other electron carrier (ox/red).ferredoxin	solyc07g063740.2.1	1.002	Ferredoxin-like
		1.1.5.3	PS.lightreaction.other electron carrier (ox/red).ferredoxin reductase	solyc02g083810.2.1	-0.703	Ferredoxin--NADP reductase
		1.1.40	PS.lightreaction.cyclic electron flow-chlororespiration	solyc11g011990.1.1	-0.529	Plastid terminal oxydase
		1.2.2	PS.photorespiration.glycolate oxydase	solyc07g056540.2.1	-2.39	L-lactate dehydrogenase
		1.2.3	PS.photorespiration.aminotransferases peroxisomal	solyc12g099930.1.1	-2.906	Serine-glyoxylate aminotransferase
		1.2.4.4	PS.photorespiration.glycine cleavage.H protein	solyc08g007040.2.1	-1.725	Glycine cleavage system H protein 1
		1.2.5	PS.photorespiration.serine hydroxymethyltransferase	solyc08g065490.2.1	0.648	Serine hydroxymethyltransferase
		1.2.5	PS.photorespiration.serine hydroxymethyltransferase	solyc12g095930.1.1	0.58	Serine hydroxymethyltransferase
		1.2.6	PS.photorespiration.hydroxypyruvate reductase	solyc12g044250.1.1	0.964	Glyoxylate/hydroxypyruvate reductase B
		1.3.2	PS.calvin cycle.rubisco small subunit	solyc02g063150.2.1	-1.635	Ribulose bisphosphate carboxylase small chain
		1.3.2	PS.calvin cycle.rubisco small subunit	solyc02g085950.2.1	-4.221	Ribulose bisphosphate carboxylase small chain
		1.3.5	PS.calvin cycle.TPI	solyc10g054870.1.1	-3.388	Triosephosphate isomerase
		1.3.6	PS.calvin cycle.aldolase	solyc02g084440.2.1	-1.007	Fructose-bisphosphate aldolase
		1.3.6	PS.calvin cycle.aldolase	solyc01g110360.2.1	-0.962	Fructose-bisphosphate aldolase
		1.3.6	PS.calvin cycle.aldolase	solyc02g062340.2.1	-1.498	Fructose-bisphosphate aldolase
		1.3.6	PS.calvin cycle.aldolase	solyc10g083570.1.1	0.694	Fructose-bisphosphate aldolase
		1.3.6	PS.calvin cycle.aldolase	solyc07g065900.2.1	-4.256	Fructose-bisphosphate aldolase
		1.3.7	PS.calvin cycle.FBPase	solyc09g011810.2.1	-0.775	Fructose-1 6-bisphosphatase class 1
		1.3.12	PS.calvin cycle.PRK	solyc08g076220.2.1	-0.736	Phosphoribulokinase/uridine kinase
		1.3.13	PS.calvin cycle.rubisco interacting	solyc05g013160.2.1	-0.597	Set domain protein
		1.3.13	PS.calvin cycle.rubisco interacting	solyc10g086580.1.1	-0.87	Ribulose-1 5-bisphosphate carboxylase/oxygenase activase 1
2	Major metabolism	2.1.1.1	major CHO metabolism.synthesis.sucrose.SPS	solyc09g092130.2.1	-1.226	Sucrose phosphate synthase
		2.1.1.1	major CHO metabolism.synthesis.sucrose.SPS	solyc11g045110.1.1	-1.278	Sucrose-phosphate synthase 1
		2.1.2	major CHO metabolism.synthesis.starch	solyc01g098970.1.1	3.76	Glycogenin-like protein
		2.1.2.3	major CHO metabolism.synthesis.starch.starch branching	solyc07g064830.2.1	0.882	1 4-alpha-glucan branching enzyme
		2.1.2.4	major CHO metabolism.synthesis.starch.debranching	solyc07g014590.2.1	-0.513	Glycogen debranching enzyme
		2.1.2.5	major CHO metabolism.synthesis.starch.transporter	solyc11g062190.1.1	0.698	Mitochondrial ADP/ATP carrier proteins
		2.2.1.1	major CHO metabolism.degradation.sucrose.fructokinase	solyc06g073190.2.1	1.319	Fructokinase-like
		2.2.1.3.2	major CHO metabolism.degradation.sucrose.invertases.cell wall	solyc03g121680.1.1	-3.532	Beta-fructofuranosidase
		2.2.1.3.2	major CHO metabolism.degradation.sucrose.invertases.cell wall	solyc09g010080.2.1	-0.854	Beta-fructofuranosidase
		2.2.1.3.2	major CHO metabolism.degradation.sucrose.invertases.cell wall	solyc10g085360.1.1	2.839	Beta-fructofuranosidase insoluble isoenzyme 2
		2.2.1.3.2	major CHO metabolism.degradation.sucrose.invertases.cell wall	solyc09g010090.2.1	-1.216	Beta-fructofuranosidase insoluble isoenzyme 2
		2.2.1.4	major CHO metabolism.degradation.sucrose.hexokinase	solyc11g065220.1.1	-0.935	Hexokinase 6
		2.2.1.4	major CHO metabolism.degradation.sucrose.hexokinase	solyc06g066440.2.1	-0.53	Hexokinase
		2.2.1.5	major CHO metabolism.degradation.sucrose.Susy	solyc12g009300.1.1	-0.69	Sucrose synthase
		2.2.1.5	major CHO metabolism.degradation.sucrose.Susy	solyc03g098290.2.1	-2.207	Sucrose synthase
		2.2.1.5	major CHO metabolism.degradation.sucrose.Susy	solyc07g042550.2.1	1.937	Sucrose synthase
		2.2.1.5	major CHO metabolism.degradation.sucrose.Susy	solyc02g081300.2.1	-2.47	Sucrose synthase
		2.2.1.5	major CHO metabolism.degradation.sucrose.Susy	solyc07g042520.2.1	0.841	Sucrose synthase 4
		2.2.2.1	major CHO metabolism.degradation.starch.starch cleavage	solyc05g007270.2.1	0.736	Uncharacterized plant-specific domain TIGR01589 family protein
		2.2.2.1	major CHO metabolism.degradation.starch.starch cleavage	solyc02g066950.2.1	0.524	Alpha amylase 2
		2.2.2.1.2	major CHO metabolism.degradation.starch.starch cleavage.beta amylase	solyc08g077530.2.1	-0.782	Beta-amylase
		2.2.2.1.2	major CHO metabolism.degradation.starch.starch cleavage.beta amylase	solyc08g007130.2.1	-1.108	Beta-amylase 8
		2.2.2.1.2	major CHO metabolism.degradation.starch.starch cleavage.beta amylase	solyc01g067660.2.1	-0.666	Beta-amylase
3	Minor metabolism	3.1.1.2	minor CHO metabolism.raffinose family.galactinol synthases.putative	solyc01g079170.2.1	-1.297	Galactinol synthase
		3.1.1.2	minor CHO metabolism.raffinose family.galactinol synthases.putative	solyc02g062590.2.1	-3.311	Galactinol synthase
		3.1.2.2	minor CHO metabolism.raffinose family.raffinose synthases.putative	solyc07g065980.2.1	2.293	Alkaline alpha galactosidase I
		3.1.2.2	minor CHO metabolism.raffinose family.raffinose synthases.putative	solyc07g007930.2.1	0.766	Alkaline alpha galactosidase 2
		3.2.1	minor CHO metabolism.trehalose.TPS	solyc08g076650.2.1	1.145	Alpha alpha-trehalose-phosphate synthase
		3.2.1	minor CHO metabolism.trehalose.TPS	solyc07g062140.2.1	1.32	Alpha alpha-trehalose-phosphate synthase
		3.2.2	minor CHO metabolism.trehalose.TPP	solyc03g007290.2.1	-1.873	Trehalose 6-phosphate phosphatase
		3.2.2	minor CHO metabolism.trehalose.TPP	solyc03g083960.2.1	-1.531	Trehalose 6-phosphate phosphatase
		3.2.2	minor CHO metabolism.trehalose.TPP	solyc04g072920.2.1	-1.535	Trehalose-6-phosphate phosphatase
		3.2.2	minor CHO metabolism.trehalose.TPP	solyc04g054930.2.1	3.705	Trehalose-6-phosphate phosphatase-like protein
		3.2.3	minor CHO metabolism.trehalose.potential TPS/TPP	solyc08g076650.2.1	1.145	Alpha alpha-trehalose-phosphate synthase
		3.2.4	minor CHO metabolism.trehalose.trehalase	solyc08g082860.2.1	-0.556	Alpha alpha-trehalase
		3.4.2	minor CHO metabolism.myo-inositol.InsP-Kinases	solyc03g118000.1.1	-3.04	Inositol hexakisphosphate kinase 3
		3.4.3	minor CHO metabolism.myo-inositol.InsP Synthases	solyc05g051850.2.1	-0.599	Inositol-3-phosphate synthase
		3.4.4	minor CHO metabolism.myo-inositol.myo inositol oxygenases	solyc12g008650.1.1	-1.964	Inositol oxygenase
		3.4.4	minor CHO metabolism.myo-inositol.myo inositol oxygenases	solyc10g005400.2.1	-3.232	Inositol oxygenase
		3.4.5	minor CHO metabolism.myo-inositol.inositol phosphatase	solyc04g014800.2.1	2.092	L-galactose-1-phosphate phosphatase 2
		3.5	minor CHO metabolism.others	solyc02g087800.2.1	2.993	Aldose-1-epimerase-like protein
		3.5	minor CHO metabolism.others	solyc01g095470.2.1	0.567	Aldose 1-epimerase family protein
		3.5	minor CHO metabolism.others	solyc10g011760.2.1	0.721	Aldose 1-epimerase family protein
		3.5	minor CHO metabolism.others	solyc02g087810.2.1	2.562	Aldose-1-epimerase-like protein
		3.5	minor CHO metabolism.others	solyc06g053600.2.1	0.665	Oxidoreductase aldo/keto reductase family protein expressed
		3.5	minor CHO metabolism.others	solyc07g043570.2.1	-1.536	Aldo/keto reductase family protein
		3.5	minor CHO metabolism.others	solyc02g087770.2.1	-0.926	Aldose-1-epimerase-like protein
		3.5	minor CHO metabolism.others	solyc03g113030.2.1	0.951	Aldose 1-epimerase-like protein
		3.5	minor CHO metabolism.others	solyc09g011240.2.1	0.568	Reductase 2
		3.5	minor CHO metabolism.others	solyc04g080580.2.1	-0.624	Kinase PfkB family
		3.7	minor CHO metabolism.sugar kinases	solyc04g077030.2.1	0.748	Xylulose kinase
		3.8.2	minor CHO metabolism.galactose.alpha-galactosidases	solyc03g019790.2.1	3.28	Alpha-galactosidase
4	Glycolysis	4.1.8	glycolysis.cytosolic branch.glyceraldehyde 3-phosphate dehydrogenase (GAP-DH)	solyc01g098950.1.1	-2.432	Glyceraldehyde-3-phosphate dehydrogenase
		4.1.8	glycolysis.cytosolic branch.glyceraldehyde 3-phosphate dehydrogenase (GAP-DH)	solyc03g111010.2.1	-0.595	Glyceraldehyde-3-phosphate dehydrogenase
		4.1.13	glycolysis.cytosolic branch.enolase	solyc10g085550.1.1	1.186	Enolase
		4.1.13	glycolysis.cytosolic branch.enolase	solyc03g114500.2.1	-0.501	Enolase
		4.2.4	glycolysis.plastid branch.phosphofructokinase (PFK)	solyc08g066100.2.1	1.003	Phosphofructokinase family protein
		4.2.4	glycolysis.plastid branch.phosphofructokinase (PFK)	solyc07g045160.2.1	-1.168	Phosphofructokinase family protein
		4.2.14	glycolysis.plastid branch.pyruvate kinase (PK)	solyc08g077180.2.1	0.652	Pyruvate kinase
		4.2.14	glycolysis.plastid branch.pyruvate kinase (PK)	solyc01g049650.2.1	0.528	Pyruvate kinase
5	Fermentation	5.2	fermentation.PDC	solyc02g091100.2.1	0.503	Oxalyl-CoA decarboxylase
		5.2	fermentation.PDC	solyc09g005110.2.1	1.082	Pyruvate decarboxylase 1
		5.1	fermentation.aldehyde dehydrogenase	solyc12g099290.1.1	1.57	Aldehyde dehydrogenase
		5.1	fermentation.aldehyde dehydrogenase	solyc12g007030.1.1	-0.838	Aldehyde dehydrogenase 1
		5.1	fermentation.aldehyde dehydrogenase	solyc06g071290.2.1	-1.326	Betaine aldehyde dehydrogenase
		5.1	fermentation.aldehyde dehydrogenase	solyc02g084640.2.1	0.7	Aldehyde dehydrogenase
		5.1	fermentation.aldehyde dehydrogenase	solyc06g060250.2.1	0.853	Aldehyde dehydrogenase family protein expressed
6	Gluconeogenese/ glyoxylate cycle	6.1	gluconeogenese/ glyoxylate cycle.citrate synthase	solyc07g055840.2.1	-1.326	Citrate synthase
		6.2	gluconeogenese/ glyoxylate cycle.malate synthase	solyc03g111130.1.1	-3.25	Malate synthase
		6.2	gluconeogenese/ glyoxylate cycle.malate synthase	solyc03g111140.2.1	-2.065	Malate synthase
		6.5	gluconeogenese/ glyoxylate cycle.pyruvate dikinase	solyc01g080460.2.1	2.009	Pyruvate phosphate dikinase
		6.9	gluconeogenese/ glyoxylate cycle.isocitrate lyase	solyc07g052480.2.1	-1.098	Isocitrate lyase
7	OPP	7.1.1	OPP.oxidative PP.G6PD	solyc07g045540.2.1	-0.542	Glucose-6-phosphate 1-dehydrogenase
8	TAC	8.1.1.1	TCA / org. transformation.TCA.pyruvate DH.E1	solyc06g059840.2.1	-1.241	3-methyl-2-oxobutanoate dehydrogenase
		8.1.1.1	TCA / org. transformation.TCA.pyruvate DH.E1	solyc04g005080.2.1	0.559	Pyruvate dehydrogenase E1 component alpha subunit
		8.1.1.1	TCA / org. transformation.TCA.pyruvate DH.E1	solyc05g024160.2.1	-0.74	Pyruvate dehydrogenase E1 component subunit beta
		8.1.1.1	TCA / org. transformation.TCA.pyruvate DH.E1	solyc04g063350.2.1	0.787	3-methyl-2-oxobutanoate dehydrogenase
		8.1.1.1	TCA / org. transformation.TCA.pyruvate DH.E1	solyc06g072580.2.1	0.539	Pyruvate dehydrogenase E1 component subunit beta
		8.1.1.3	TCA / org. transformation.TCA.pyruvate DH.E3	solyc05g053100.2.1	-0.752	Dihydrolipoyl dehydrogenase
		8.1.9	TCA / org. transformation.TCA.malate DH	solyc12g014180.1.1	0.787	Malate dehydrogenase
		8.2.9	TCA / org. transformation.other organic acid transformaitons.cyt MDH	solyc01g090710.2.1	-3.48	Malate dehydrogenase
		8.2.9	TCA / org. transformation.other organic acid transformaitons.cyt MDH	solyc03g071590.2.1	1.725	Malate dehydrogenase
		8.2.11	TCA / org. transformation.other organic acid transformaitons.atp-citrate lyase	solyc05g005160.2.1	1.124	ATP-citrate lyase A-2
		8.2.11	TCA / org. transformation.other organic acid transformaitons.atp-citrate lyase	solyc12g099260.1.1	1.031	ATP citrate lyase a-subunit
		8.3	TCA / org. transformation.carbonic anhydrases	solyc11g069640.1.1	-1.561	Carbonic anhydrase family protein
		8.3	TCA / org. transformation.carbonic anhydrases	solyc05g005490.2.1	-1.458	Carbonic anhydrase
		8.3	TCA / org. transformation.carbonic anhydrases	solyc02g067750.2.1	-5.373	Carbonic anhydrase
		8.3	TCA / org. transformation.carbonic anhydrases	solyc09g008420.2.1	-1.33	Carbonic anhydrase
		8.3	TCA / org. transformation.carbonic anhydrases	solyc02g086820.2.1	-3.049	Carbonic anhydrase
		8.3	TCA / org. transformation.carbonic anhydrases	solyc10g083890.1.1	1.701	Carbonic anhydrase family protein
9	Mitochondrial electron transport	9.2.1	mitochondrial electron transport / ATP synthesis.NADH-DH.type II.internal matrix	solyc06g007160.2.1	-1.267	NADH dehydrogenase
		9.2.2	mitochondrial electron transport / ATP synthesis.NADH-DH.type II.external	solyc02g079170.2.1	0.561	NADH dehydrogenase like protein
		9.2.3	mitochondrial electron transport / ATP synthesis.NADH-DH.type II.mitochondrial	solyc03g043750.2.1	-0.724	FAD-dependent pyridine nucleotide-disulphide oxidoreductase
		9.4	mitochondrial electron transport / ATP synthesis.alternative oxidase	solyc08g075540.2.1	0.67	Alternative oxidase
		9.4	mitochondrial electron transport / ATP synthesis.alternative oxidase	solyc01g105220.2.1	-0.893	Alternative oxidase
		9.6	mitochondrial electron transport / ATP synthesis.cytochrome c	solyc01g109330.2.1	-2.181	Cytochrome c biogenesis protein ccsB
		9.7	mitochondrial electron transport / ATP synthesis.cytochrome c oxidase	solyc08g077410.2.1	0.776	Cytochrome c oxidase subunit 6b
		9.7	mitochondrial electron transport / ATP synthesis.cytochrome c oxidase	solyc05g012700.2.1	-0.53	Conserved hypothetical membrane protein
		9.9	mitochondrial electron transport / ATP synthesis.F1-ATPase	solyc01g095960.2.1	-2.433	Diacylglycerol O-acyltransferase
		9.9	mitochondrial electron transport / ATP synthesis.F1-ATPase	solyc08g065470.2.1	0.501	Mitochondrial ATP synthase g subunit family protein
		9.9	mitochondrial electron transport / ATP synthesis.F1-ATPase	solyc02g091130.2.1	1.224	ATP synthase subunit beta
		9.9	mitochondrial electron transport / ATP synthesis.F1-ATPase	solyc12g010590.1.1	-1.202	O-acyltransferase WSD1
		9.9	mitochondrial electron transport / ATP synthesis.F1-ATPase	solyc10g009430.2.1	-1.431	Diacylglycerol O-acyltransferase
10	Cell wall	10.1.2	cell wall.precursor synthesis.UGE	solyc08g080570.2.1	1.438	UDP-glucose 4-epimerase
		10.1.3	cell wall.precursor synthesis.AXS	solyc06g074670.2.1	0.607	Bifunctional polymyxin resistance arnA protein
		10.1.3	cell wall.precursor synthesis.AXS	solyc11g066720.1.1	1.6	Bifunctional polymyxin resistance arnA protein
		10.1.4	cell wall.precursor synthesis.UGD	solyc06g069550.1.1	-2.588	UDP-D-glucose dehydrogenase
		10.1.5	cell wall.precursor synthesis.UXS	solyc06g074670.2.1	0.607	Bifunctional polymyxin resistance arnA protein
		10.1.5	cell wall.precursor synthesis.UXS	solyc10g085920.1.1	1.169	Bifunctional polymyxin resistance protein ArnA
		10.1.6	cell wall.precursor synthesis.GAE	solyc12g010540.1.1	1.33	NAD dependent epimerase/dehydratase family protein expressed
		10.1.6	cell wall.precursor synthesis.GAE	solyc07g006220.1.1	0.994	UDP-D-glucuronate 4-epimerase 1
		10.1.10	cell wall.precursor synthesis.UDP-glucose 4,6-dehydratase	solyc07g062130.2.1	0.966	Dtdp-glucose 4 6-dehydratase
		10.1.12.4	cell wall.precursor synthesis.KDO pathway.CMP-KDO Synthetase	solyc10g006980.2.1	0.511	3-deoxy-manno-octulosonate cytidylyltransferase
		10.2	cell wall.cellulose synthesis	solyc09g008990.2.1	1.79	Cellulose synthase-like A2 glycosyltransferase family 2 protein mannan synthase
		10.2	cell wall.cellulose synthesis	solyc10g083670.1.1	1.322	Cellulose synthase-like C2 glycosyltransferase family 2
		10.2	cell wall.cellulose synthesis	solyc11g007600.1.1	-4.75	Cellulose synthase-like C6 glycosyltransferase family 2
		10.2	cell wall.cellulose synthesis	solyc06g074630.2.1	0.808	Cellulose synthase-like C6 glycosyltransferase family 2
		10.2	cell wall.cellulose synthesis	solyc09g009010.2.1	1.613	Cellulose synthase-like C1-2 glycosyltransferase family 2 protein
		10.2.1	cell wall.cellulose synthesis.cellulose synthase	solyc11g005560.1.1	-0.59	Cellulose synthase
		10.2.1	cell wall.cellulose synthesis.cellulose synthase	solyc07g043390.2.1	1.622	Cellulose synthase family protein expressed
		10.2.1	cell wall.cellulose synthesis.cellulose synthase	solyc08g082670.2.1	-0.745	Cellulose synthase
		10.2.1	cell wall.cellulose synthesis.cellulose synthase	solyc04g071650.2.1	0.823	Cellulose synthase
		10.2.1	cell wall.cellulose synthesis.cellulose synthase	solyc03g005450.2.1	-0.863	Cellulose synthase
		10.2.1	cell wall.cellulose synthesis.cellulose synthase	solyc02g072240.2.1	-4.13	Cellulose synthase
		10.2.1	cell wall.cellulose synthesis.cellulose synthase	solyc08g082660.2.1	-1.379	Cellulose synthase
		10.2.1	cell wall.cellulose synthesis.cellulose synthase	solyc09g075550.2.1	1.278	Cellulose synthase-like D6
		10.2.1	cell wall.cellulose synthesis.cellulose synthase	solyc07g005840.2.1	-1.814	Cellulose synthase 3
		10.2.1	cell wall.cellulose synthesis.cellulose synthase	solyc08g082650.2.1	-1.227	Cellulose synthase-like protein H1
		10.2.1	cell wall.cellulose synthesis.cellulose synthase	solyc09g072820.2.1	-4.302	Cellulose synthase
		10.2.2	cell wall.cellulose synthesis.COBRA	solyc03g070440.2.1	-3.563	COBRA-like protein
		10.2.2	cell wall.cellulose synthesis.COBRA	solyc03g114890.2.1	1.24	COBRA-like protein
		10.2.2	cell wall.cellulose synthesis.COBRA	solyc01g103860.2.1	-1.492	Ch-cobra
		10.2.2	cell wall.cellulose synthesis.COBRA	solyc02g065770.2.1	1.012	COBRA-like protein 4
		10.2.2	cell wall.cellulose synthesis.COBRA	solyc02g089130.2.1	-3.186	COBRA-like protein
		10.3.2	cell wall.hemicellulose synthesis.glucuronoxylan	solyc04g078980.2.1	2.333	Glycogenin-like protein
		10.3.2	cell wall.hemicellulose synthesis.glucuronoxylan	solyc04g078990.2.1	-3.226	Glycogenin-like protein
		10.5.1.1	cell wall.cell wall proteins.AGPs.AGP	solyc12g015690.1.1	-1.693	Fasciclin-like arabinogalactan protein 10
		10.5.1.1	cell wall.cell wall proteins.AGPs.AGP	solyc06g075220.1.1	-4.169	Fasciclin-like arabinogalactan protein 5
		10.5.1.1	cell wall.cell wall proteins.AGPs.AGP	solyc09g007660.1.1	-6.801	Fasciclin-like arabinogalactan protein 7
		10.5.1.1	cell wall.cell wall proteins.AGPs.AGP	solyc07g048090.1.1	1.023	Fasciclin-like arabinogalactan protein 2
		10.5.1.1	cell wall.cell wall proteins.AGPs.AGP	solyc07g045440.1.1	1.309	Fasciclin-like arabinogalactan protein 19
		10.5.1.1	cell wall.cell wall proteins.AGPs.AGP	solyc07g053540.1.1	-2.735	Fasciclin-like arabinogalactan protein 4
		10.5.1.1	cell wall.cell wall proteins.AGPs.AGP	solyc10g005960.1.1	0.816	Fasciclin-like arabinogalactan protein 10
		10.5.3	cell wall.cell wall proteins.LRR	solyc10g050470.1.1	-4.484	LRR receptor-like serine/threonine-protein kinase
		10.5.4	cell wall.cell wall proteins.HRGP	solyc08g078290.1.1	-0.627	Glycoprotein homolog
		10.5.4	cell wall.cell wall proteins.HRGP	solyc09g076050.2.1	-0.767	FRIGIDA
		10.5.5	cell wall.cell wall proteins.RGP	solyc03g114860.2.1	0.858	Alpha-1 4-glucan-protein synthase
		10.5.5	cell wall.cell wall proteins.RGP	solyc04g005340.2.1	0.735	Alpha-1 4-glucan protein synthase
		10.6.1	cell wall.degradation.cellulases and beta -1,4-glucanases	solyc11g008820.1.1	2.724	Endoglucanase
		10.6.1	cell wall.degradation.cellulases and beta -1,4-glucanases	solyc06g073740.2.1	0.758	Beta-D-glucosidase
		10.6.1	cell wall.degradation.cellulases and beta -1,4-glucanases	solyc05g005080.2.1	2.484	Endo-1 4-beta-glucanase
		10.6.1	cell wall.degradation.cellulases and beta -1,4-glucanases	solyc08g083210.2.1	-1.012	Endoglucanase 1
		10.6.1	cell wall.degradation.cellulases and beta -1,4-glucanases	solyc11g071650.1.1	-2.246	Beta-D-glucosidase
		10.6.1	cell wall.degradation.cellulases and beta -1,4-glucanases	solyc11g040340.1.1	1.082	Endoglucanase 1
		10.6.1	cell wall.degradation.cellulases and beta -1,4-glucanases	solyc08g081620.2.1	3.215	Endoglucanase 1
		10.6.1	cell wall.degradation.cellulases and beta -1,4-glucanases	solyc01g110340.2.1	-0.947	Endoglucanase 1
		10.6.1	cell wall.degradation.cellulases and beta -1,4-glucanases	solyc04g081300.2.1	0.723	Endoglucanase 1
		10.6.1	cell wall.degradation.cellulases and beta -1,4-glucanases	solyc07g064870.2.1	1.819	Endoglucanase 1
		10.6.1	cell wall.degradation.cellulases and beta -1,4-glucanases	solyc09g010210.2.1	-1.68	Endoglucanase 1
		10.6.1	cell wall.degradation.cellulases and beta -1,4-glucanases	solyc12g055980.1.1	-0.616	Endoglucanase 1
		10.6.1	cell wall.degradation.cellulases and beta -1,4-glucanases	solyc05g052530.1.1	-5.153	Endoglucanase 1
		10.6.1	cell wall.degradation.cellulases and beta -1,4-glucanases	solyc09g075360.2.1	-1.718	Endoglucanase 1
		10.6.1	cell wall.degradation.cellulases and beta -1,4-glucanases	solyc01g097000.2.1	-0.789	Guanine nucleotide exchange factor Vps9
		10.6.1	cell wall.degradation.cellulases and beta -1,4-glucanases	solyc12g055970.1.1	-0.693	Endoglucanase 1
		10.6.2	cell wall.degradation.mannan-xylose-arabinose-fucose	solyc01g105500.2.1	1.117	Endo-1 4-beta-xylanase
		10.6.2	cell wall.degradation.mannan-xylose-arabinose-fucose	solyc01g106980.1.1	-5.923	Endo-1 4-beta-xylanase
		10.6.2	cell wall.degradation.mannan-xylose-arabinose-fucose	solyc01g111340.2.1	-1.301	Endo-1 4-beta-xylanase
		10.6.2	cell wall.degradation.mannan-xylose-arabinose-fucose	solyc10g074920.1.1	-3.337	Mannan endo-1 4-beta-mannosidase
		10.6.2	cell wall.degradation.mannan-xylose-arabinose-fucose	solyc03g006980.2.1	0.908	Alpha-L-fucosidase 1
		10.6.2	cell wall.degradation.mannan-xylose-arabinose-fucose	solyc06g064520.2.1	9.933	Mannan endo-1 4-beta-mannosidase
		10.6.2	cell wall.degradation.mannan-xylose-arabinose-fucose	solyc01g008720.1.1	-4.106	Mannan endo-1 4-beta-mannosidase
		10.6.2	cell wall.degradation.mannan-xylose-arabinose-fucose	solyc11g044910.1.1	-3.191	Beta-xylosidase 1
		10.6.2	cell wall.degradation.mannan-xylose-arabinose-fucose	solyc10g008300.2.1	-0.692	Mannan endo-1 4-beta-mannosidase
		10.6.2	cell wall.degradation.mannan-xylose-arabinose-fucose	solyc11g040330.1.1	-1.217	Endo-1 4-beta-xylanase
		10.6.2	cell wall.degradation.mannan-xylose-arabinose-fucose	solyc12g013770.1.1	2.848	Mannan endo-1 4-beta-mannosidase
		10.6.2	cell wall.degradation.mannan-xylose-arabinose-fucose	solyc04g072860.2.1	-1.672	Beta-D-xylosidase
		10.6.2	cell wall.degradation.mannan-xylose-arabinose-fucose	solyc02g084990.2.1	-1.152	Mannan endo-1 4-beta-mannosidase
		10.6.2	cell wall.degradation.mannan-xylose-arabinose-fucose	solyc04g077190.2.1	-2.19	Endo-1 4-beta-xylanase
		10.6.2	cell wall.degradation.mannan-xylose-arabinose-fucose	solyc01g104950.2.1	1.316	Alpha-L-arabinofuranosidase/beta-D-xylosidase
		10.6.2	cell wall.degradation.mannan-xylose-arabinose-fucose	solyc12g013670.1.1	3.154	Mannan endo-1 4-beta-mannosidase
		10.6.3	cell wall.degradation.pectate lyases and polygalacturonases	solyc09g005850.2.1	0.512	Pectate lyase 1
		10.6.3	cell wall.degradation.pectate lyases and polygalacturonases	solyc11g011300.1.1	-2.873	Rhamnogalacturonate lyase
		10.6.3	cell wall.degradation.pectate lyases and polygalacturonases	solyc12g096750.1.1	9.075	Polygalacturonase 4
		10.6.3	cell wall.degradation.pectate lyases and polygalacturonases	solyc01g079130.1.1	-1.316	Polygalacturonase
		10.6.3	cell wall.degradation.pectate lyases and polygalacturonases	solyc04g015530.1.1	-1.358	Polygalacturonase A
		10.6.3	cell wall.degradation.pectate lyases and polygalacturonases	solyc12g009420.1.1	-0.589	Polygalacturonase
		10.6.3	cell wall.degradation.pectate lyases and polygalacturonases	solyc09g098270.2.1	-2.203	Polygalacturonase
		10.6.3	cell wall.degradation.pectate lyases and polygalacturonases	solyc04g025440.2.1	-0.852	Polygalacturonase
		10.6.3	cell wall.degradation.pectate lyases and polygalacturonases	solyc05g005170.2.1	1.164	Polygalacturonase 2
		10.6.3	cell wall.degradation.pectate lyases and polygalacturonases	solyc03g117750.2.1	0.605	Polygalacturonase
		10.6.3	cell wall.degradation.pectate lyases and polygalacturonases	solyc04g076640.1.1	-4.703	Rhamnogalacturonate lyase
		10.6.3	cell wall.degradation.pectate lyases and polygalacturonases	solyc06g083580.2.1	-0.799	Pectate lyase 1-27
		10.6.3	cell wall.degradation.pectate lyases and polygalacturonases	solyc05g055510.2.1	-1.247	Pectate lyase family protein
		10.6.3	cell wall.degradation.pectate lyases and polygalacturonases	solyc09g061890.2.1	-1.688	Pectate lyase 1-27
		10.6.3	cell wall.degradation.pectate lyases and polygalacturonases	solyc05g005540.2.1	-3.552	BURP domain-containing protein
		10.6.3	cell wall.degradation.pectate lyases and polygalacturonases	solyc03g114240.2.1	-1.597	BURP domain-containing protein
		10.6.3	cell wall.degradation.pectate lyases and polygalacturonases	solyc07g056290.1.1	-4.506	Polygalacturonase
		10.6.3	cell wall.degradation.pectate lyases and polygalacturonases	solyc12g096740.1.1	6.883	Polygalacturonase 5
		10.6.3	cell wall.degradation.pectate lyases and polygalacturonases	solyc05g005550.2.1	-6.526	BURP domain-containing protein
		10.6.3	cell wall.degradation.pectate lyases and polygalacturonases	solyc11g011310.1.1	-2.19	Rhamnogalacturonate lyase
		10.6.3	cell wall.degradation.pectate lyases and polygalacturonases	solyc10g047590.1.1	-3.639	Polygalacturonase
		10.6.3	cell wall.degradation.pectate lyases and polygalacturonases	solyc06g068040.2.1	1.14	Polygalacturonase
		10.6.3	cell wall.degradation.pectate lyases and polygalacturonases	solyc02g093580.2.1	-2.162	Pectate lyase
		10.6.3	cell wall.degradation.pectate lyases and polygalacturonases	solyc04g076660.2.1	-1.085	Rhamnogalacturonate lyase
		10.7	cell wall.modification	solyc06g051800.2.1	2.153	Expansin
		10.7	cell wall.modification	solyc03g115320.1.1	-4.186	Expansin
		10.7	cell wall.modification	solyc08g077900.2.1	11.192	Expansin-like protein
		10.7	cell wall.modification	solyc03g115890.2.1	-1.381	Expansin
		10.7	cell wall.modification	solyc06g076220.2.1	-0.748	Expansin-1
		10.7	cell wall.modification	solyc02g088100.2.1	2.824	Expansin
		10.7	cell wall.modification	solyc06g049050.2.1	-1.78	Expansin
		10.7	cell wall.modification	solyc12g011030.1.1	1.904	Xyloglucan endotransglucosylase/hydrolase 7
		10.7	cell wall.modification	solyc07g054170.2.1	0.986	Expansin B1
		10.7	cell wall.modification	solyc01g090820.1.1	-6.146	Expansin B1
		10.7	cell wall.modification	solyc03g115350.1.1	-5.732	Expansin 2
		10.7	cell wall.modification	solyc02g080160.2.1	1.522	Xyloglucan endotransglucosylase/hydrolase 1
		10.7	cell wall.modification	solyc01g106650.2.1	-2.8	Xyloglucan endotransglucosylase/hydrolase 6
		10.7	cell wall.modification	solyc10g086520.1.1	-2.27	Expansin-1
		10.7	cell wall.modification	solyc01g099630.2.1	2.252	Xyloglucan endotransglucosylase/hydrolase 5
		10.7	cell wall.modification	solyc03g031800.2.1	2.68	Xyloglucan endotransglucosylase/hydrolase 1
		10.7	cell wall.modification	solyc01g081060.2.1	2.29	Xyloglucan endotransglucosylase/hydrolase 14
		10.7	cell wall.modification	solyc05g053700.1.1	-2.061	Xyloglucan endotransglucosylase/hydrolase 1
		10.7	cell wall.modification	solyc07g056000.2.1	1.276	Xyloglucan endotransglucosylase/hydrolase 7
		10.7	cell wall.modification	solyc04g081870.2.1	-0.809	Expansin
		10.8.1	cell wall.pectin*esterases.PME	solyc03g078090.2.1	3.219	Pectinesterase family protein
		10.8.1	cell wall.pectin*esterases.PME	solyc03g046270.2.1	-2.318	Leaf senescence protein-like
		10.8.1	cell wall.pectin*esterases.PME	solyc05g047590.2.1	4.629	Pectinesterase
		10.8.1	cell wall.pectin*esterases.PME	solyc11g005770.1.1	0.767	Pectinesterase family protein
		10.8.1	cell wall.pectin*esterases.PME	solyc01g091050.2.1	0.885	Pectinesterase
		10.8.1	cell wall.pectin*esterases.PME	solyc01g067420.2.1	-2.07	Pectinesterase
		10.8.1	cell wall.pectin*esterases.PME	solyc01g079850.2.1	-1.85	Os06g0207500 protein
		10.8.1	cell wall.pectin*esterases.PME	solyc04g064740.2.1	-1.005	Os06g0207500 protein
		10.8.1	cell wall.pectin*esterases.PME	solyc01g091060.1.1	1.129	Pectinesterase
		10.8.1	cell wall.pectin*esterases.PME	solyc03g078100.2.1	1.542	Pectinesterase family protein
		10.8.1	cell wall.pectin*esterases.PME	solyc06g051960.2.1	-2.104	Pectinesterase
		10.8.1	cell wall.pectin*esterases.PME	solyc02g062150.1.1	-4.061	Pectinesterase
		10.8.1	cell wall.pectin*esterases.PME	solyc02g075620.2.1	-2.611	Pectinesterase
		10.8.1	cell wall.pectin*esterases.PME	solyc01g098940.2.1	-3.705	Pectinesterase
		10.8.1	cell wall.pectin*esterases.PME	solyc06g034360.1.1	-3.564	Pectinesterase
		10.8.1	cell wall.pectin*esterases.PME	solyc07g043240.2.1	-2.856	Pectinesterase
		10.8.1	cell wall.pectin*esterases.PME	solyc09g075350.2.1	-3.396	Pectinesterase
		10.8.1	cell wall.pectin*esterases.PME	solyc03g083360.2.1	-0.99	Pectinesterase
		10.8.1	cell wall.pectin*esterases.PME	solyc06g009190.2.1	0.999	Pectinesterase
		10.8.1	cell wall.pectin*esterases.PME	solyc01g099960.2.1	-1.255	Pectinesterase
		10.8.2	cell wall.pectin*esterases.acetyl esterase	solyc08g075020.2.1	-0.671	Pectinacetylesterase like protein
		10.8.2	cell wall.pectin*esterases.acetyl esterase	solyc10g050750.1.1	-4.296	Pectinacetylesterase like protein
		10.8.2	cell wall.pectin*esterases.acetyl esterase	solyc08g005800.2.1	0.993	Pectinacetylesterase like protein
		10.8.2	cell wall.pectin*esterases.acetyl esterase	solyc03g025600.2.1	0.556	Pectinacetylesterase like protein
		10.8.2	cell wall.pectin*esterases.acetyl esterase	solyc08g074950.1.1	-4.213	Pectinacetylesterase
		10.8.2	cell wall.pectin*esterases.acetyl esterase	solyc08g014380.1.1	3.13	Pectinacetylesterase
11	Lipid metabolism	11.1.1.2.1	lipid metabolism.FA synthesis and FA elongation.Acetyl CoA Carboxylation.heteromeric Complex.alpha Carboxyltransferase	solyc01g094340.2.1	-0.769	Acetyl-coenzyme A carboxylase carboxyl transferase subunit alpha
		11.1.1.2.3	lipid metabolism.FA synthesis and FA elongation.Acetyl CoA Carboxylation.heteromeric Complex.Biotin Carboxyl Carrier Protein	solyc06g068010.2.1	0.757	Biotin carboxyl carrier protein of acetyl-CoA carboxylase
		11.1.1.2.4	lipid metabolism.FA synthesis and FA elongation.Acetyl CoA Carboxylation.heteromeric Complex.Biotin Carboxylase	solyc01g008330.2.1	0.677	Acetyl-CoA carboxylase biotin carboxylase
		11.1.3	lipid metabolism.FA synthesis and FA elongation.ketoacyl ACP synthase	solyc02g070790.2.1	0.799	3-oxoacyl-
		11.1.6	lipid metabolism.FA synthesis and FA elongation.enoyl ACP reductase	solyc10g078740.1.1	0.999	Enoyl reductase
		11.1.7	lipid metabolism.FA synthesis and FA elongation.ACP thioesterase	solyc03g097390.2.1	1.118	Acyl-ACP thioesterase
		11.1.8	lipid metabolism.FA synthesis and FA elongation.acyl coa ligase	solyc02g082910.2.1	1.07	Acyl-CoA synthetase/AMP-acid ligase II
		11.1.8	lipid metabolism.FA synthesis and FA elongation.acyl coa ligase	solyc01g060180.2.1	0.857	AMP-dependent synthetase and ligase
		11.1.8	lipid metabolism.FA synthesis and FA elongation.acyl coa ligase	solyc07g043630.1.1	2.119	Acyl-CoA synthetase/AMP-acid ligase II
		11.1.8	lipid metabolism.FA synthesis and FA elongation.acyl coa ligase	solyc02g081360.2.1	-2.593	Long-chain-fatty-acid--CoA ligase
		11.1.8	lipid metabolism.FA synthesis and FA elongation.acyl coa ligase	solyc07g043660.2.1	2.313	Acyl-CoA synthetase/AMP-acid ligase II
		11.1.8	lipid metabolism.FA synthesis and FA elongation.acyl coa ligase	solyc06g035960.2.1	-0.798	4-coumarate-CoA ligase-like protein
		11.1.8	lipid metabolism.FA synthesis and FA elongation.acyl coa ligase	solyc02g081350.2.1	-3.276	Acyl-CoA synthetase/AMP-acid ligase II
		11.1.8	lipid metabolism.FA synthesis and FA elongation.acyl coa ligase	solyc07g043640.2.1	-1.988	Acyl-CoA synthetase/AMP-acid ligase II
		11.1.9	lipid metabolism.FA synthesis and FA elongation.long chain fatty acid CoA ligase	solyc01g079240.2.1	-0.915	Long-chain-fatty-acid--CoA ligase family protein
		11.1.9	lipid metabolism.FA synthesis and FA elongation.long chain fatty acid CoA ligase	solyc01g109180.2.1	-1.207	Long-chain-fatty-acid-CoA ligase
		11.1.9	lipid metabolism.FA synthesis and FA elongation.long chain fatty acid CoA ligase	solyc11g018580.1.1	0.56	Long-chain-fatty-acid--CoA ligase 4
		11.1.9	lipid metabolism.FA synthesis and FA elongation.long chain fatty acid CoA ligase	solyc01g095750.2.1	-0.775	Long-chain-fatty-acid-CoA ligase
		11.1.9	lipid metabolism.FA synthesis and FA elongation.long chain fatty acid CoA ligase	solyc09g075770.1.1	-0.807	Long-chain fatty acid CoA ligase
		11.1.9	lipid metabolism.FA synthesis and FA elongation.long chain fatty acid CoA ligase	solyc12g009040.1.1	-1.796	Long-chain-fatty-acid--CoA ligase 4
		11.1.10	lipid metabolism.FA synthesis and FA elongation.beta ketoacyl CoA synthase	solyc09g065780.2.1	-1.736	Fatty acid elongase 3-ketoacyl-CoA synthase
		11.1.10	lipid metabolism.FA synthesis and FA elongation.beta ketoacyl CoA synthase	solyc08g067260.2.1	-0.787	Fatty acid elongase 3-ketoacyl-CoA synthase
		11.1.10	lipid metabolism.FA synthesis and FA elongation.beta ketoacyl CoA synthase	solyc11g072990.1.1	-2.1	Fatty acid elongase 3-ketoacyl-CoA synthase
		11.1.10	lipid metabolism.FA synthesis and FA elongation.beta ketoacyl CoA synthase	solyc03g005320.2.1	-0.671	Fatty acid elongase 3-ketoacyl-CoA synthase
		11.1.10	lipid metabolism.FA synthesis and FA elongation.beta ketoacyl CoA synthase	solyc09g083050.2.1	-2.038	Fatty acid elongase 3-ketoacyl-CoA synthase
		11.1.10	lipid metabolism.FA synthesis and FA elongation.beta ketoacyl CoA synthase	solyc10g009240.2.1	-2.684	Fatty acid elongase 3-ketoacyl-CoA synthase
		11.1.10	lipid metabolism.FA synthesis and FA elongation.beta ketoacyl CoA synthase	solyc02g063140.2.1	-1.735	Fatty acid elongase 3-ketoacyl-CoA synthase
		11.1.10	lipid metabolism.FA synthesis and FA elongation.beta ketoacyl CoA synthase	solyc08g067410.1.1	1.86	Fatty acid elongase 3-ketoacyl-CoA synthase
		11.1.10	lipid metabolism.FA synthesis and FA elongation.beta ketoacyl CoA synthase	solyc02g085870.2.1	-1.505	Fatty acid elongase 3-ketoacyl-CoA synthase
		11.1.10	lipid metabolism.FA synthesis and FA elongation.beta ketoacyl CoA synthase	solyc05g013220.2.1	-1.043	Fatty acid elongase 3-ketoacyl-CoA synthase
		11.1.10	lipid metabolism.FA synthesis and FA elongation.beta ketoacyl CoA synthase	solyc09g065800.2.1	-4.138	Fatty acid elongase 3-ketoacyl-CoA synthase
		11.1.10	lipid metabolism.FA synthesis and FA elongation.beta ketoacyl CoA synthase	solyc05g009270.2.1	2.529	Fatty acid elongase 3-ketoacyl-CoA synthase
		11.1.11	lipid metabolism.FA synthesis and FA elongation.fatty acid elongase	solyc12g087980.1.1	-2.101	Hydroxycinnamoyl CoA quinate transferase 2
		11.1.30	lipid metabolism.FA synthesis and FA elongation.pyruvate kinase	solyc09g008840.2.1	1.213	Pyruvate kinase
		11.1.30	lipid metabolism.FA synthesis and FA elongation.pyruvate kinase	solyc11g007690.1.1	-0.63	Pyruvate kinase
		11.1.30	lipid metabolism.FA synthesis and FA elongation.pyruvate kinase	solyc01g049650.2.1	0.528	Pyruvate kinase
		11.1.31	lipid metabolism.FA synthesis and FA elongation.pyruvate DH	solyc08g016750.2.1	0.699	Pyruvate dehydrogenase E1 component subunit beta
		11.1.31	lipid metabolism.FA synthesis and FA elongation.pyruvate DH	solyc01g100360.2.1	0.689	Dihydrolipoyl dehydrogenase
		11.2.1	lipid metabolism.FA desaturation.desaturase	solyc03g116730.2.1	-0.787	Stearoyl-CoA 9-desaturase
		11.2.3	lipid metabolism.FA desaturation.omega 3 desaturase	solyc06g051400.2.1	-0.509	Omega-3 fatty acid desaturase
		11.2.3	lipid metabolism.FA desaturation.omega 3 desaturase	solyc01g006430.2.1	0.651	Omega-6 fatty acid desaturase
		11.2.4	lipid metabolism.FA desaturation.omega 6 desaturase	solyc01g006430.2.1	0.651	Omega-6 fatty acid desaturase
		11.3	lipid metabolism.Phospholipid synthesis	solyc09g083330.2.1	-0.626	Phosphatidate cytidylyltransferase
		11.3	lipid metabolism.Phospholipid synthesis	solyc09g014350.2.1	-1.211	Glycerol-3-phosphate acyltransferase 6
		11.3	lipid metabolism.Phospholipid synthesis	solyc07g056320.2.1	1.327	ER glycerol-phosphate acyltransferase
		11.3	lipid metabolism.Phospholipid synthesis	solyc11g065890.1.1	-0.575	1-acyl-sn-glycerol-3-phosphate acyltransferase
		11.3.1	lipid metabolism.Phospholipid synthesis.1-acylglycerol-3-phosphate O-acyltransferase	solyc04g079880.2.1	-1.34	1-acyl-sn-glycerol-3-phosphate acyltransferase
		11.3.7	lipid metabolism.Phospholipid synthesis.cyclopropane-fatty-acyl-phospholipid synthase	solyc09g090510.2.1	-1.014	Cyclopropane-fatty-acyl-phospholipid synthase
		11.3.7	lipid metabolism.Phospholipid synthesis.cyclopropane-fatty-acyl-phospholipid synthase	solyc03g045140.2.1	2.35	Cyclopropane-fatty-acyl-phospholipid synthase
		11.3.7	lipid metabolism.Phospholipid synthesis.cyclopropane-fatty-acyl-phospholipid synthase	solyc09g090500.2.1	-2.889	Cyclopropane-fatty-acyl-phospholipid synthase
		11.3.9	lipid metabolism.Phospholipid synthesis.choline monooxygenase	solyc07g008310.2.1	1.583	Rieske
		11.4	lipid metabolism.TAG synthesis	solyc02g086490.2.1	-2.046	Oleosin
		11.4	lipid metabolism.TAG synthesis	solyc03g119820.1.1	1.228	Oleosin Bn-V
		11.5.2	lipid metabolism.glyceral metabolism.Glycerol-3-phosphate dehydrogenase (NAD+)	solyc04g016330.2.1	0.882	Glycerol-3-phosphate dehydrogenase
		11.5.3	lipid metabolism.glyceral metabolism.FAD-dependent glycerol-3-phosphate dehydrogenase	solyc11g008370.1.1	0.604	Mitochondrial glycerol-3-phosphate dehydrogenase
		11.6	lipid metabolism.lipid transfer proteins etc	solyc10g075090.1.1	2.872	Non-specific lipid-transfer protein
		11.6	lipid metabolism.lipid transfer proteins etc	solyc08g067510.1.1	-1.691	Non-specific lipid-transfer protein
		11.6	lipid metabolism.lipid transfer proteins etc	solyc01g081600.2.1	-1.86	Non-specific lipid-transfer protein
		11.6	lipid metabolism.lipid transfer proteins etc	solyc10g076200.1.1	-3.2	Non-specific lipid-transfer protein
		11.7	lipid metabolism.unassigned	solyc01g098110.2.1	-2.043	Hydrolase alpha/beta fold family protein
		11.8	lipid metabolism.'exotics' (steroids, squalene etc)	solyc04g077150.2.1	1.705	Erg28 like protein expressed
		11.8	lipid metabolism.'exotics' (steroids, squalene etc)	solyc05g011890.1.1	1.366	Sulfotransferase family protein
		11.8	lipid metabolism.'exotics' (steroids, squalene etc)	solyc10g006650.2.1	-0.556	Flavoprotein wrbA
		11.8	lipid metabolism.'exotics' (steroids, squalene etc)	solyc03g114800.1.1	-1.372	Sulfotransferase family protein
		11.8.1	lipid metabolism.'exotics' (steroids, squalene etc).sphingolipids	solyc08g066020.1.1	0.57	Serine C-palmitoyltransferase like protein
		11.8.1	lipid metabolism.'exotics' (steroids, squalene etc).sphingolipids	solyc07g018240.1.1	2.39	Elongation of very long chain fatty acids protein 4
		11.8.1	lipid metabolism.'exotics' (steroids, squalene etc).sphingolipids	solyc02g089860.1.1	-4.233	GNS1/SUR4 membrane family protein
		11.8.1	lipid metabolism.'exotics' (steroids, squalene etc).sphingolipids	solyc05g050090.2.1	0.743	Delta-6 fatty acid desaturase
		11.8.1	lipid metabolism.'exotics' (steroids, squalene etc).sphingolipids	solyc02g079030.2.1	-0.667	Sphingosine kinase 1
		11.8.1.3	lipid metabolism.'exotics' (steroids, squalene etc).sphingolipids.ceramide glucosyltransferase	solyc12g008490.1.1	0.818	Ceramide glucosyltransferase
		11.8.2	lipid metabolism.'exotics' (steroids, squalene etc).methylsterol monooxygenase	solyc01g091320.2.1	1.021	Sterol 4-alpha-methyl-oxidase 2
		11.8.2	lipid metabolism.'exotics' (steroids, squalene etc).methylsterol monooxygenase	solyc06g005750.2.1	1.166	Sterol 4-alpha-methyl-oxidase 2
		11.8.3	lipid metabolism.'exotics' (steroids, squalene etc).UDP-glucose:sterol glucosyltransferase	solyc04g051150.2.1	0.992	Sterol 3-beta-glucosyltransferase
		11.8.3	lipid metabolism.'exotics' (steroids, squalene etc).UDP-glucose:sterol glucosyltransferase	solyc09g061860.2.1	1.505	Sterol 3-beta-glucosyltransferase
		11.8.4	lipid metabolism.'exotics' (steroids, squalene etc).3-beta hydroxysteroid dehydrogenase/isomerase	solyc02g081730.2.1	1.344	Sterol-4-alpha-carboxylate 3-dehydrogenase decarboxylating
		11.8.4	lipid metabolism.'exotics' (steroids, squalene etc).3-beta hydroxysteroid dehydrogenase/isomerase	solyc04g082750.2.1	1.184	3-beta hydroxysteroid dehydrogenase/isomerase family protein
		11.8.8	lipid metabolism.'exotics' (steroids, squalene etc).squalene synthase	solyc01g110290.2.1	1.236	Squalene synthase
		11.8.10	lipid metabolism.exotics' (steroids, squalene etc).phosphatidylcholinesterol O-acyltransferase'	solyc05g050710.2.1	1.441	Lecithin cholesterol acyltransferase
		11.8.10	lipid metabolism.exotics' (steroids, squalene etc).phosphatidylcholinesterol O-acyltransferase'	solyc03g121960.2.1	0.82	Phospholipid diacylglycerol acyltransferase
		11.8.10	lipid metabolism.exotics' (steroids, squalene etc).phosphatidylcholinesterol O-acyltransferase'	solyc09g072710.2.1	0.646	Phosphatidylcholine-sterol O-acyltransferase
		11.8.10	lipid metabolism.exotics' (steroids, squalene etc).phosphatidylcholinesterol O-acyltransferase'	solyc11g008550.1.1	-0.671	Lecithin cholesterol acyltransferase family protein
		11.9.2	lipid metabolism.lipid degradation.lipases	solyc03g119980.2.1	-0.731	Lipase-like protein
		11.9.2	lipid metabolism.lipid degradation.lipases	solyc08g066440.2.1	-0.559	Hydrolase alpha/beta fold family protein
		11.9.2	lipid metabolism.lipid degradation.lipases	solyc05g056000.2.1	-0.988	Lipase-like protein
		11.9.2	lipid metabolism.lipid degradation.lipases	solyc04g010250.2.1	-0.831	Lipase-like protein
		11.9.2.1	lipid metabolism.lipid degradation.lipases.triacylglycerol lipase	solyc06g083920.2.1	-0.51	Lipase family protein
		11.9.2.1	lipid metabolism.lipid degradation.lipases.triacylglycerol lipase	solyc04g078800.2.1	2.192	Lipase class 3-like
		11.9.2.1	lipid metabolism.lipid degradation.lipases.triacylglycerol lipase	solyc02g077030.2.1	-3.655	Lipase-like
		11.9.2.1	lipid metabolism.lipid degradation.lipases.triacylglycerol lipase	solyc02g014470.2.1	-3.558	Lipase-like protein
		11.9.2.1	lipid metabolism.lipid degradation.lipases.triacylglycerol lipase	solyc03g005020.2.1	-2.173	Lipase
		11.9.2.1	lipid metabolism.lipid degradation.lipases.triacylglycerol lipase	solyc08g022240.1.1	-1.008	Lipase-like protein
		11.9.2.1	lipid metabolism.lipid degradation.lipases.triacylglycerol lipase	solyc07g056250.2.1	-0.697	Lipase
		11.9.2.1	lipid metabolism.lipid degradation.lipases.triacylglycerol lipase	solyc02g090930.2.1	-2.859	Lipase
		11.9.2.1	lipid metabolism.lipid degradation.lipases.triacylglycerol lipase	solyc11g065530.1.1	1.304	Lipase
		11.9.2.1	lipid metabolism.lipid degradation.lipases.triacylglycerol lipase	solyc02g077100.2.1	0.832	Lipase-like protein
		11.9.2.1	lipid metabolism.lipid degradation.lipases.triacylglycerol lipase	solyc02g077430.2.1	2.197	Lipase-like
		11.9.2.1	lipid metabolism.lipid degradation.lipases.triacylglycerol lipase	solyc12g010910.1.1	-0.873	Lipase
		11.9.2.1	lipid metabolism.lipid degradation.lipases.triacylglycerol lipase	solyc02g070610.2.1	-1.213	Lipase
		11.9.2.1	lipid metabolism.lipid degradation.lipases.triacylglycerol lipase	solyc10g007710.2.1	2.161	Lipase
		11.9.2.1	lipid metabolism.lipid degradation.lipases.triacylglycerol lipase	solyc08g082450.2.1	0.614	Lipase class 3 family protein
		11.9.2.1	lipid metabolism.lipid degradation.lipases.triacylglycerol lipase	solyc01g079600.2.1	-1.041	Lipase
		11.9.2.1	lipid metabolism.lipid degradation.lipases.triacylglycerol lipase	solyc01g095720.2.1	-1.33	Lipase
		11.9.2.1	lipid metabolism.lipid degradation.lipases.triacylglycerol lipase	solyc09g065890.2.1	-2.383	Lipase
		11.9.2.1	lipid metabolism.lipid degradation.lipases.triacylglycerol lipase	solyc02g094040.2.1	-4.889	Lipase
		11.9.2.1	lipid metabolism.lipid degradation.lipases.triacylglycerol lipase	solyc08g078090.1.1	-1.65	Lipase
		11.9.2.1	lipid metabolism.lipid degradation.lipases.triacylglycerol lipase	solyc02g090920.2.1	-2.093	Lipase
		11.9.2.2	lipid metabolism.lipid degradation.lipases.acylglycerol lipase	solyc05g009390.2.1	-0.507	Lipase-like protein
		11.9.3	lipid metabolism.lipid degradation.lysophospholipases	solyc08g066800.2.1	-0.625	Phospholipase D
		11.9.3	lipid metabolism.lipid degradation.lysophospholipases	solyc10g055240.1.1	-0.681	Phosphatidylinositol-specific phospholipase c
		11.9.3.1	lipid metabolism.lipid degradation.lysophospholipases.phospholipase D	solyc08g080130.2.1	1.222	Phospholipase D
		11.9.3.1	lipid metabolism.lipid degradation.lysophospholipases.phospholipase D	solyc02g061850.2.1	-1.522	Phospholipase D
		11.9.3.1	lipid metabolism.lipid degradation.lysophospholipases.phospholipase D	solyc12g011170.1.1	-2.71	Phospholipase D
		11.9.3.2	lipid metabolism.lipid degradation.lysophospholipases.carboxylesterase	solyc06g067950.2.1	-0.801	Acyl-protein thioesterase 2
		11.9.3.3	lipid metabolism.lipid degradation.lysophospholipases.glycerophosphodiester phosphodiesterase	solyc01g009870.2.1	-0.867	Glycerophosphodiester phosphodiesterase GDE1
		11.9.3.3	lipid metabolism.lipid degradation.lysophospholipases.glycerophosphodiester phosphodiesterase	solyc07g065120.2.1	0.627	Glycerophosphoryl diester phosphodiesterase family protein
		11.9.3.3	lipid metabolism.lipid degradation.lysophospholipases.glycerophosphodiester phosphodiesterase	solyc02g094400.2.1	-2.395	Glycerophosphodiester phosphodiesterase gde1
		11.9.3.3	lipid metabolism.lipid degradation.lysophospholipases.glycerophosphodiester phosphodiesterase	solyc12g014570.1.1	1.58	Glycerophosphoryl diester phosphodiesterase family protein
		11.9.3.5	lipid metabolism.lipid degradation.lysophospholipases.phosphoinositide phospholipase C	solyc03g019670.2.1	0.754	Phosphoesterase family protein
		11.9.4.2	lipid metabolism.lipid degradation.beta-oxidation.acyl CoA DH	solyc10g085200.1.1	-0.766	Acyl-CoA dehydrogenase
		11.9.4.2	lipid metabolism.lipid degradation.beta-oxidation.acyl CoA DH	solyc04g054890.2.1	-0.956	Acyl-CoA oxidase
		11.9.4.3	lipid metabolism.lipid degradation.beta-oxidation.enoyl CoA hydratase	solyc06g053670.1.1	0.838	Enoyl-CoA hydratase/isomerase family protein
		11.9.4.9	lipid metabolism.lipid degradation.beta-oxidation.multifunctional	solyc08g068390.2.1	1.048	Fatty acid oxidation complex subunit alpha
		11.9.4.9	lipid metabolism.lipid degradation.beta-oxidation.multifunctional	solyc07g019670.2.1	-0.624	Fatty acid oxidation complex subunit alpha
		11.9.4.9	lipid metabolism.lipid degradation.beta-oxidation.multifunctional	solyc01g066620.2.1	1.667	Fatty acid oxidation complex subunit alpha
		11.9.4.13	lipid metabolism.lipid degradation.beta-oxidation.acyl CoA reductase	solyc03g051960.2.1	-2.553	Fatty acyl coA reductase
		11.9.4.13	lipid metabolism.lipid degradation.beta-oxidation.acyl CoA reductase	solyc09g009580.2.1	-2.938	Fatty acyl coA reductase
		11.9.4.13	lipid metabolism.lipid degradation.beta-oxidation.acyl CoA reductase	solyc11g067190.1.1	-2.646	Fatty acyl coA reductase
		11.9.4.13	lipid metabolism.lipid degradation.beta-oxidation.acyl CoA reductase	solyc11g067180.1.1	0.891	Fatty acyl coA reductase
		11.9.4.13	lipid metabolism.lipid degradation.beta-oxidation.acyl CoA reductase	solyc06g074390.2.1	1.319	Fatty acyl coA reductase
		11.9.4.13	lipid metabolism.lipid degradation.beta-oxidation.acyl CoA reductase	solyc09g009570.1.1	-2.528	Fatty acyl coA reductase
		11.10.4	lipid metabolism.glycolipid synthesis.sulfolipid synthase	solyc09g014300.2.1	-0.509	Glycosyl transferase group 1 family protein
		11.10.4	lipid metabolism.glycolipid synthesis.sulfolipid synthase	solyc10g085100.1.1	-0.621	Glycosyl transferase group 1 family protein
12	N-metabolism	12.1.1	N-metabolism.nitrate metabolism.NR	solyc06g083440.2.1	-0.52	Cytochrome b5 reductase
		12.1.2	N-metabolism.nitrate metabolism.nitrite reductase	solyc01g108630.2.1	-1.453	Nitrite reductase
		12.2.1	N-metabolism.ammonia metabolism.glutamate synthase	solyc03g083440.2.1	-1.084	Glutamate synthase
		12.2.2	N-metabolism.ammonia metabolism.glutamine synthase	solyc04g014510.2.1	-1.816	Glutamine synthetase
		12.2.99	N-metabolism.ammonia metabolism.unspecified	solyc10g054280.1.1	0.821	Haloacid dehalogenase-like hydrolase family protein
		12.3.1	N-metabolism.N-degradation.glutamate dehydrogenase	solyc05g052100.2.1	0.761	Glutamate dehydrogenase
		12.3.1	N-metabolism.N-degradation.glutamate dehydrogenase	solyc10g078550.1.1	0.509	Glutamate dehydrogenase
13	Amino acid metabolism	13	amino acid metabolism	solyc03g117890.2.1	-0.693	Unknown protein DS12 from 2D-PAGE of leaf
		13.1.1.1.1	amino acid metabolism.synthesis.central amino acid metabolism.GABA.Glutamate decarboxylase	solyc01g005000.2.1	-0.792	Glutamate decarboxylase
		13.1.1.2.1	amino acid metabolism.synthesis.central amino acid metabolism.aspartate.aspartate aminotransferase	solyc08g068330.2.1	-0.558	Aspartate aminotransferase
		13.1.1.3.1	amino acid metabolism.synthesis.central amino acid metabolism.alanine.alanine aminotransferase	solyc03g123600.2.1	0.555	Alanine aminotransferase
		13.1.1.3.11	amino acid metabolism.synthesis.central amino acid metabolism.alanine.alanine-glyoxylate aminotransferase	solyc04g054310.2.1	0.606	Alanine-glyoxylate aminotransferase
		13.1.1.3.11	amino acid metabolism.synthesis.central amino acid metabolism.alanine.alanine-glyoxylate aminotransferase	solyc12g099930.1.1	-2.906	Serine-glyoxylate aminotransferase
		13.1.2.3.2	amino acid metabolism.synthesis.glutamate family.arginine.acetylglutamate kinase	solyc09g010420.2.1	0.514	Arginine biosynthesis bifunctional protein ArgJ
		13.1.2.3.21	amino acid metabolism.synthesis.glutamate family.arginine.ornithine carbamoyltransferase	solyc12g089210.1.1	0.544	Ornithine carbamoyltransferase
		13.1.2.3.22	amino acid metabolism.synthesis.glutamate family.arginine.arginosuccinate synthase	solyc05g012270.2.1	0.636	Argininosuccinate synthase
		13.1.3.1	amino acid metabolism.synthesis.aspartate family.asparagine	solyc06g007180.2.1	-0.922	Asparagine synthase
		13.1.3.1	amino acid metabolism.synthesis.aspartate family.asparagine	solyc04g055200.2.1	0.675	Asparagine synthase
		13.1.3.1.1	amino acid metabolism.synthesis.aspartate family.asparagine.asparagine synthetase	solyc04g055210.2.1	0.788	Asparagine synthetase
		13.1.3.2.1	amino acid metabolism.synthesis.aspartate family.threonine.threonine synthase	solyc03g121910.1.1	0.626	Threonine synthase
		13.1.3.4	amino acid metabolism.synthesis.aspartate family.methionine	solyc01g101060.2.1	-0.537	S-adenosylmethionine synthase
		13.1.3.4.1	amino acid metabolism.synthesis.aspartate family.methionine.cystathionine gamma-synthase	solyc02g067180.2.1	-0.601	Cystathionine gamma synthase
		13.1.3.4.12	amino acid metabolism.synthesis.aspartate family.methionine.homocysteine S-methyltransferase	solyc06g084030.2.1	0.896	Methyltransferase like 7A
		13.1.3.4.13	amino acid metabolism.synthesis.aspartate family.methionine.methionine S-methyltransferase	solyc01g102940.2.1	0.577	Methionine s-methyltransferase
		13.1.3.5	amino acid metabolism.synthesis.aspartate family.lysine	solyc03g044660.2.1	1.006	Dihydrodipicolinate synthase 2
		13.1.3.5	amino acid metabolism.synthesis.aspartate family.lysine	solyc10g083110.1.1	0.647	Dihydrodipicolinate synthase 2
		13.1.3.5.2	amino acid metabolism.synthesis.aspartate family.lysine.dihydrodipicolinate reductase	solyc01g098380.2.1	0.501	Dihydrodipicolinate reductase family protein
		13.1.3.5.2	amino acid metabolism.synthesis.aspartate family.lysine.dihydrodipicolinate reductase	solyc03g026210.2.1	-1.097	Dihydrodipicolinate reductase family protein
		13.1.3.5.5	amino acid metabolism.synthesis.aspartate family.lysine.diaminopimelate decarboxylase	solyc04g082030.1.1	-0.925	Ornithine decarboxylase
		13.1.3.5.5	amino acid metabolism.synthesis.aspartate family.lysine.diaminopimelate decarboxylase	solyc03g098300.1.1	-0.99	Ornithine decarboxylase
		13.1.3.6.1.1	amino acid metabolism.synthesis.aspartate family.misc.homoserine.aspartate kinase	solyc11g040390.1.1	0.606	Aspartokinase-homoserine dehydrogenase
		13.1.3.6.1.1	amino acid metabolism.synthesis.aspartate family.misc.homoserine.aspartate kinase	solyc11g040380.1.1	0.546	Aspartokinase-homoserine dehydrogenase
		13.1.3.6.1.2	amino acid metabolism.synthesis.aspartate family.misc.homoserine.aspartate semialdehyde dehydrogenase	solyc01g005250.2.1	0.617	Aspartate-semialdehyde dehydrogenase
		13.1.4.1	amino acid metabolism.synthesis.branched chain group.common	solyc07g053280.2.1	-0.675	Ketol-acid reductoisomerase
		13.1.4.1.4	amino acid metabolism.synthesis.branched chain group.common.branched-chain amino acid aminotransferase	solyc03g043880.2.1	1.325	Branched-chain amino acid aminotransferase
		13.1.4.4.1	amino acid metabolism.synthesis.branched chain group.leucine specific.2-isopropylmalate synthase	solyc06g053400.2.1	0.933	2-isopropylmalate synthase 1
		13.1.5.3	amino acid metabolism.synthesis.serine-glycine-cysteine group.cysteine	solyc02g067440.2.1	-0.988	Cupin RmlC-type
		13.1.5.3.1	amino acid metabolism.synthesis.serine-glycine-cysteine group.cysteine.OASTL	solyc01g094790.2.1	1.263	Cysteine synthase
		13.1.5.3.1	amino acid metabolism.synthesis.serine-glycine-cysteine group.cysteine.OASTL	solyc01g097950.2.1	1.566	Cysteine synthase
		13.1.5.3.1	amino acid metabolism.synthesis.serine-glycine-cysteine group.cysteine.OASTL	solyc10g012370.2.1	-0.528	Cysteine synthase
		13.1.6.1.1	amino acid metabolism.synthesis.aromatic aa.chorismate.3-deoxy-D-arabino-heptulosonate 7-phosphate synthase	solyc04g074480.2.1	-0.525	3-deoxy-7-phosphoheptulonate synthase
		13.1.6.1.2	amino acid metabolism.synthesis.aromatic aa.chorismate.3-dehydroquinate synthase	solyc02g083590.2.1	-0.514	Dehydroquinate synthase
		13.1.6.1.5	amino acid metabolism.synthesis.aromatic aa.chorismate.shikimate kinase	solyc04g051860.2.1	-0.729	Shikimate kinase
		13.1.6.1.5	amino acid metabolism.synthesis.aromatic aa.chorismate.shikimate kinase	solyc08g076410.2.1	0.608	Shikimate kinase-like protein
		13.1.6.1.5	amino acid metabolism.synthesis.aromatic aa.chorismate.shikimate kinase	solyc02g094420.2.1	-0.593	Shikimate kinase
		13.1.6.2	amino acid metabolism.synthesis.aromatic aa.phenylalanine and tyrosine	solyc06g073280.2.1	0.551	LL-diaminopimelate aminotransferase
		13.1.6.2	amino acid metabolism.synthesis.aromatic aa.phenylalanine and tyrosine	solyc03g120450.2.1	-0.691	Aminotransferase
		13.1.6.2.1	amino acid metabolism.synthesis.aromatic aa.phenylalanine and tyrosine.chorismate mutase	solyc02g088460.2.1	-0.712	Chorismate mutase 1
		13.1.6.4.1	amino acid metabolism.synthesis.aromatic aa.tyrosine.arogenate dehydrogenase \& prephenate dehydrogenase	solyc06g050630.2.1	0.852	Prephenate dehydrogenase family protein
		13.1.6.5	amino acid metabolism.synthesis.aromatic aa.tryptophan	solyc01g086720.2.1	-2.2	Phosphoribosylanthranilate transferase
		13.1.6.5	amino acid metabolism.synthesis.aromatic aa.tryptophan	solyc01g007170.2.1	1.286	Protein unc-13 homolog C
		13.1.6.5	amino acid metabolism.synthesis.aromatic aa.tryptophan	solyc03g077920.1.1	-0.956	Phosphoribosylanthranilate transferase
		13.1.6.5.1	amino acid metabolism.synthesis.aromatic aa.tryptophan.anthranilate synthase	solyc06g005980.2.1	-0.651	Anthranilate synthase component I-1
		13.1.6.5.1	amino acid metabolism.synthesis.aromatic aa.tryptophan.anthranilate synthase	solyc04g049360.2.1	0.626	4-amino-4-deoxychorismate synthase component I
		13.1.6.5.2	amino acid metabolism.synthesis.aromatic aa.tryptophan.anthranilate phosphoribosyltransferase	solyc06g071550.2.1	2.283	Anthranilate phosphoribosyltransferase
		13.1.6.5.3	amino acid metabolism.synthesis.aromatic aa.tryptophan.phosphoribosyanthranilate isomerase	solyc06g051410.2.1	1.261	N-
		13.1.6.5.5	amino acid metabolism.synthesis.aromatic aa.tryptophan.tryptophan synthase	solyc12g096190.1.1	1.305	Tryptophan synthase beta chain
		13.1.6.5.5	amino acid metabolism.synthesis.aromatic aa.tryptophan.tryptophan synthase	solyc10g005320.2.1	-6.879	Tryptophan synthase beta chain 1
		13.1.7.4	amino acid metabolism.synthesis.histidine.N-5'-phosphoribosyl-formimino-5-aminoimidazole-4-carboxamide ribonucleotide isomerase'	solyc07g064810.2.1	0.608	Imidazole glycerol phosphate synthase subunit hisF
		13.2.2.2	amino acid metabolism.degradation.glutamate family.proline	solyc02g089620.2.1	-1.308	Proline dehydrogenase
		13.2.2.3	amino acid metabolism.degradation.glutamate family.arginine	solyc01g091170.2.1	-2.752	Agmatinase
		13.2.2.3	amino acid metabolism.degradation.glutamate family.arginine	solyc10g054440.1.1	1.119	Arginine decarboxylase
		13.2.3.1.1	amino acid metabolism.degradation.aspartate family.asparagine.L-asparaginase	solyc03g114790.2.1	-0.557	N
		13.2.3.5	amino acid metabolism.degradation.aspartate family.lysine	solyc10g084150.1.1	1.75	Cytokinin riboside 5&apos;-monophosphate phosphoribohydrolase LOG
		13.2.3.5	amino acid metabolism.degradation.aspartate family.lysine	solyc08g062820.2.1	0.88	Cytokinin riboside 5&apos;-monophosphate phosphoribohydrolase LOG
		13.2.3.5	amino acid metabolism.degradation.aspartate family.lysine	solyc09g007830.2.1	1.097	Cytokinin riboside 5&apos;-monophosphate phosphoribohydrolase LOG
		13.2.4.1	amino acid metabolism.degradation.branched-chain group.shared	solyc09g061840.2.1	-1.606	3-ketoacyl CoA thiolase 1
		13.2.4.4	amino acid metabolism.degradation.branched-chain group.leucine	solyc06g073560.2.1	-1.453	Isovaleryl-CoA dehydrogenase
		13.2.6.2	amino acid metabolism.degradation.aromatic aa.tyrosine	solyc04g054710.2.1	-0.691	Aspartate aminotransferase
		13.2.6.2	amino acid metabolism.degradation.aromatic aa.tyrosine	solyc07g053720.2.1	0.626	Tyrosine aminotransferase-like protein
		13.2.6.3	amino acid metabolism.degradation.aromatic aa.tryptophan	solyc06g053670.1.1	0.838	Enoyl-CoA hydratase/isomerase family protein
		13.2.6.3	amino acid metabolism.degradation.aromatic aa.tryptophan	solyc01g108800.2.1	-2.091	3-hydroxyisobutyryl-CoA hydrolase
		13.99	amino acid metabolism.misc	solyc08g007540.2.1	-0.556	ACT domain containing protein expressed
		13.99	amino acid metabolism.misc	solyc08g079650.2.1	-0.68	ACT domain containing protein expressed
		13.99	amino acid metabolism.misc	solyc01g010150.2.1	-0.6	Unknown protein DS12 from 2D-PAGE of leaf
		13.99	amino acid metabolism.misc	solyc05g011920.2.1	1.001	ACT domain-containing protein
		13.99	amino acid metabolism.misc	solyc06g059800.2.1	-0.672	Protein-P-II uridylyltransferase
15	Metal handing	15.1	metal handling.acquisition	solyc01g094890.2.1	-1.52	Ferric reductase oxidase
		15.2	metal handling.binding, chelation and storage	solyc03g080110.2.1	3.959	Metal ion binding protein
		15.2	metal handling.binding, chelation and storage	solyc04g054500.2.1	-1.106	Metal ion binding protein
		15.2	metal handling.binding, chelation and storage	solyc03g097380.2.1	-0.737	Heavy metal-associated domain containing protein expressed
		15.2	metal handling.binding, chelation and storage	solyc03g043640.2.1	1.577	Metal ion binding protein
		15.2	metal handling.binding, chelation and storage	solyc11g007200.1.1	-0.989	Copper chaperone
		15.2	metal handling.binding, chelation and storage	solyc05g051820.2.1	7.021	Metal ion binding protein
		15.2	metal handling.binding, chelation and storage	solyc01g080070.2.1	-0.698	Copper chaperone
		15.2	metal handling.binding, chelation and storage	solyc06g076140.2.1	-0.636	Metallothionein-like protein
		15.2	metal handling.binding, chelation and storage	solyc09g010800.2.1	0.714	Type 2 metallothionein
		15.2	metal handling.binding, chelation and storage	solyc04g058150.2.1	-1.317	Type 2 metallothionein
		15.2	metal handling.binding, chelation and storage	solyc11g073020.1.1	-1.031	Metal ion binding protein
		15.2	metal handling.binding, chelation and storage	solyc08g075880.2.1	-3.642	Metal ion binding protein
		15.3	metal handling.regulation	solyc09g082650.2.1	-0.569	Acireductone dioxygenase
16	Secondary metabolism	16.1.1.1	secondary metabolism.isoprenoids.non-mevalonate pathway.DXS	solyc11g010850.1.1	0.807	1-deoxy-D-xylulose 5-phosphate synthase 2
		16.1.1.1	secondary metabolism.isoprenoids.non-mevalonate pathway.DXS	solyc01g067890.2.1	-0.537	1-deoxy-D-xylulose 5-phosphate synthase 1
		16.1.1.4	secondary metabolism.isoprenoids.non-mevalonate pathway.CMK	solyc01g009010.2.1	-0.575	4-diphosphocytidyl-2-C-methyl-D-erythritol kinase
		16.1.1.10	secondary metabolism.isoprenoids.non-mevalonate pathway.geranylgeranyl pyrophosphate synthase	solyc09g008920.2.1	-1.134	Geranylgeranyl pyrophosphate synthase
		16.1.2.1	secondary metabolism.isoprenoids.mevalonate pathway.acetyl-CoA C-acyltransferase	solyc05g017760.2.1	1.645	Acetyl-CoA C-acetyltransferase
		16.1.2.2	secondary metabolism.isoprenoids.mevalonate pathway.HMG-CoA synthase	solyc12g056450.1.1	-0.624	Hydroxymethylglutaryl-CoA synthase
		16.1.2.2	secondary metabolism.isoprenoids.mevalonate pathway.HMG-CoA synthase	solyc08g080160.2.1	3.405	Hydroxymethylglutaryl-CoA synthase
		16.1.2.2	secondary metabolism.isoprenoids.mevalonate pathway.HMG-CoA synthase	solyc08g080170.2.1	2.059	Hydroxymethylglutaryl-CoA synthase
		16.1.2.3	secondary metabolism.isoprenoids.mevalonate pathway.HMG-CoA reductase	solyc02g082260.2.1	0.683	Hydroxy-methylglutaryl-coenzyme A reductase
		16.1.2.3	secondary metabolism.isoprenoids.mevalonate pathway.HMG-CoA reductase	solyc02g038740.2.1	0.734	3-hydroxy-3-methylglutaryl coenzyme A reductase
		16.1.2.5	secondary metabolism.isoprenoids.mevalonate pathway.phosphomevalonate kinase	solyc06g066310.2.1	1.037	Phosphomevalonate kinase
		16.1.2.7	secondary metabolism.isoprenoids.mevalonate pathway.isopentenyl pyrophosphate:dimethyllallyl pyrophosphate isomerase	solyc05g055760.2.1	0.741	Isopentenyl-diphosphate delta-isomerase
		16.1.2.7	secondary metabolism.isoprenoids.mevalonate pathway.isopentenyl pyrophosphate:dimethyllallyl pyrophosphate isomerase	solyc04g056390.2.1	1.344	Isopentenyl-diphosphate delta-isomerase
		16.1.2.9	secondary metabolism.isoprenoids.mevalonate pathway.farnesyl pyrophosphate synthetase	solyc12g015860.1.1	0.678	Farnesyl pyrophosphate synthase
		16.1.2.9	secondary metabolism.isoprenoids.mevalonate pathway.farnesyl pyrophosphate synthetase	solyc10g005810.2.1	0.643	Farnesyl pyrophosphate synthase
		16.1.3.1	secondary metabolism.isoprenoids.tocopherol biosynthesis.hydroxyphenylpyruvate dioxygenase	solyc05g041200.2.1	-0.517	4-hydroxyphenylpyruvate dioxygenase
		16.1.4.1	secondary metabolism.isoprenoids.carotenoids.phytoene synthase	solyc03g031860.2.1	0.631	Phytoene synthase 1
		16.1.4.1	secondary metabolism.isoprenoids.carotenoids.phytoene synthase	solyc02g081330.2.1	-1.049	Phytoene synthase 2
		16.1.4.2	secondary metabolism.isoprenoids.carotenoids.phytoene dehydrogenase	solyc03g123760.2.1	-1.096	Phytoene desaturase
		16.1.4.5	secondary metabolism.isoprenoids.carotenoids.lycopene beta cyclase	solyc06g074240.1.1	-1.27	Chromoplast-specific lycopene beta-cyclase
		16.1.4.8	secondary metabolism.isoprenoids.carotenoids.carotenoid isomerase	solyc10g081650.1.1	-0.786	Carotenoid isomerase
		16.1.5	secondary metabolism.isoprenoids.terpenoids	solyc12g006570.1.1	3.664	Germacrene-D synthase
		16.1.5	secondary metabolism.isoprenoids.terpenoids	solyc01g105890.2.1	2.245
		16.1.5	secondary metabolism.isoprenoids.terpenoids	solyc08g005720.2.1	-1.988	Ent-kaurene synthase-like protein 1
		16.1.5	secondary metabolism.isoprenoids.terpenoids	solyc01g105880.2.1	-6.527
		16.1.5	secondary metabolism.isoprenoids.terpenoids	solyc03g025560.2.1	0.931	Undecaprenyl pyrophosphate synthase
		16.1.5	secondary metabolism.isoprenoids.terpenoids	solyc06g084240.1.1	1.154	Ent-copalyl diphosphate synthase
		16.1.5	secondary metabolism.isoprenoids.terpenoids	solyc08g005640.2.1	2.095	Ent-kaurene synthase-like protein 1
		16.1.5	secondary metabolism.isoprenoids.terpenoids	solyc01g105920.2.1	-1.88
		16.1.5	secondary metabolism.isoprenoids.terpenoids	solyc07g042630.2.1	-2.43	Beta-Amyrin Synthase
		16.1.5	secondary metabolism.isoprenoids.terpenoids	solyc04g070980.2.1	1.462	Lanosterol synthase
		16.2	secondary metabolism.phenylpropanoids	solyc07g052060.2.1	3.575	Acyltransferase 1
		16.2	secondary metabolism.phenylpropanoids	solyc03g117600.2.1	-1.544	Hydroxycinnamoyl-CoA shikimate/quinate hydroxycinnamoyltransferase
		16.2	secondary metabolism.phenylpropanoids	solyc05g052680.1.1	4.39	Hydroxycinnamoyl transferase
		16.2	secondary metabolism.phenylpropanoids	solyc01g107050.2.1	-1.87	N-hydroxycinnamoyl/benzoyltransferase 4
		16.2	secondary metabolism.phenylpropanoids	solyc05g015800.2.1	-2.196	Acetyl coenzyme A cis-3-hexen-1-ol acetyl transferase
		16.2	secondary metabolism.phenylpropanoids	solyc04g080720.2.1	1.113	Transferase family protein
		16.2	secondary metabolism.phenylpropanoids	solyc12g096800.1.1	-4.348	Hydroxycinnamoyl CoA quinate transferase
		16.2	secondary metabolism.phenylpropanoids	solyc12g010980.1.1	-1.754	Acyltransferase-like protein
		16.2	secondary metabolism.phenylpropanoids	solyc02g077520.2.1	1.192	O-methyltransferase
		16.2	secondary metabolism.phenylpropanoids	solyc12g096790.1.1	-5.052	Hydroxycinnamoyl CoA quinate transferase
		16.2	secondary metabolism.phenylpropanoids	solyc12g094520.1.1	-2.075	4-coumarate-coa ligase
		16.2	secondary metabolism.phenylpropanoids	solyc09g014280.1.1	-0.774	Hydroxycinnamoyl transferase
		16.2	secondary metabolism.phenylpropanoids	solyc05g052670.1.1	2.296	N-hydroxycinnamoyl/benzoyltransferase 1
		16.2	secondary metabolism.phenylpropanoids	solyc12g096250.1.1	-1.483	N-hydroxycinnamoyl/benzoyltransferase 5
		16.2	secondary metabolism.phenylpropanoids	solyc02g062710.1.1	1.503	Hydroxycinnamoyl transferase
		16.2	secondary metabolism.phenylpropanoids	solyc02g093180.2.1	-1.925	N-hydroxycinnamoyl/benzoyltransferase 3
		16.2	secondary metabolism.phenylpropanoids	solyc11g071480.1.1	-2.223	Hydroxycinnamoyl CoA shikimate/quinate hydroxycinnamoyltransferase-like protein
		16.2	secondary metabolism.phenylpropanoids	solyc07g049660.2.1	-1.42	Acetyl coenzyme A cis-3-hexen-1-ol acetyl transferase
		16.2	secondary metabolism.phenylpropanoids	solyc11g071470.1.1	-0.774	Hydroxycinnamoyl CoA shikimate/quinate hydroxycinnamoyltransferase-like protein
		16.2	secondary metabolism.phenylpropanoids	solyc03g005090.2.1	-0.823	4-coumarate-coa ligase
		16.2	secondary metabolism.phenylpropanoids	solyc03g025320.2.1	-0.662	Hydroxycinnamoyl transferase
		16.2	secondary metabolism.phenylpropanoids	solyc10g008120.2.1	-8.468	O-methyltransferase 3
		16.2	secondary metabolism.phenylpropanoids	solyc06g051130.1.1	-1.626	Transferase family protein
		16.2	secondary metabolism.phenylpropanoids	solyc08g075210.1.1	0.797	Acyltransferase-like protein
		16.2	secondary metabolism.phenylpropanoids	solyc12g096770.1.1	-1.074	Hydroxycinnamoyl CoA quinate transferase
		16.2.1.1	secondary metabolism.phenylpropanoids.lignin biosynthesis.PAL	solyc10g086180.1.1	-0.905	Phenylalanine ammonia-lyase
		16.2.1.1	secondary metabolism.phenylpropanoids.lignin biosynthesis.PAL	solyc09g007900.2.1	-0.891	Phenylalanine ammonia-lyase
		16.2.1.1	secondary metabolism.phenylpropanoids.lignin biosynthesis.PAL	solyc09g007920.2.1	-0.906	Phenylalanine ammonia-lyase
		16.2.1.1	secondary metabolism.phenylpropanoids.lignin biosynthesis.PAL	solyc09g007910.2.1	0.616	Phenylalanine ammonia-lyase
		16.2.1.3	secondary metabolism.phenylpropanoids.lignin biosynthesis.4CL	solyc03g097030.2.1	-0.96	4-coumarate CoA ligase
		16.2.1.3	secondary metabolism.phenylpropanoids.lignin biosynthesis.4CL	solyc06g068650.2.1	-1.054	4-coumarate CoA ligase
		16.2.1.3	secondary metabolism.phenylpropanoids.lignin biosynthesis.4CL	solyc03g005090.2.1	-0.823	4-coumarate-coa ligase
		16.2.1.3	secondary metabolism.phenylpropanoids.lignin biosynthesis.4CL	solyc03g117870.2.1	-1.595	4-coumarate CoA ligase
		16.2.1.6	secondary metabolism.phenylpropanoids.lignin biosynthesis.CCoAOMT	solyc03g032220.2.1	-1.059	Caffeoyl-CoA O-methyltransferase
		16.2.1.6	secondary metabolism.phenylpropanoids.lignin biosynthesis.CCoAOMT	solyc04g063210.2.1	-1.156	Caffeoyl-CoA O-methyltransferase
		16.2.1.6	secondary metabolism.phenylpropanoids.lignin biosynthesis.CCoAOMT	solyc02g093270.2.1	-1.547	Caffeoyl-CoA O-methyltransferase
		16.2.1.6	secondary metabolism.phenylpropanoids.lignin biosynthesis.CCoAOMT	solyc01g107910.2.1	-2.147	Caffeoyl CoA 3-O-methyltransferase
		16.2.1.10	secondary metabolism.phenylpropanoids.lignin biosynthesis.CAD	solyc11g010980.1.1	-6.268	Alcohol dehydrogenase
		16.2.1.10	secondary metabolism.phenylpropanoids.lignin biosynthesis.CAD	solyc11g010990.1.1	-1.248	Alcohol dehydrogenase
		16.2.1.10	secondary metabolism.phenylpropanoids.lignin biosynthesis.CAD	solyc01g107590.2.1	-1.696	Cinnamyl alcohol dehydrogenase
		16.4.1	secondary metabolism.N misc.alkaloid-like	solyc05g025810.2.1	-0.653	Strictosidine synthase family protein
		16.4.1	secondary metabolism.N misc.alkaloid-like	solyc03g114560.2.1	-3.253	Strictosidine synthase family protein
		16.4.1	secondary metabolism.N misc.alkaloid-like	solyc12g039070.1.1	-1.924	Strictosidine synthase family protein
		16.4.1	secondary metabolism.N misc.alkaloid-like	solyc07g054860.1.1	2.939	Aromatic amino acid decarboxylase
		16.4.1	secondary metabolism.N misc.alkaloid-like	solyc02g082900.2.1	1.918	Strictosidine synthase family protein
		16.5.99.1	secondary metabolism.sulfur-containing.misc.alliinase	solyc06g071640.2.1	2.871	Alliinase
		16.5.99.1	secondary metabolism.sulfur-containing.misc.alliinase	solyc03g112460.2.1	-0.733	Alliinase
		16.7	secondary metabolism.wax	solyc11g012260.1.1	0.522	Membrane bound O-acyl transferase MBOAT
		16.7	secondary metabolism.wax	solyc07g065060.1.1	0.86	Wax synthase isoform 3
		16.7	secondary metabolism.wax	solyc11g012220.1.1	-1.062	Wax synthase isoform 3
		16.7	secondary metabolism.wax	solyc12g100270.1.1	7.289	CER1
		16.7	secondary metabolism.wax	solyc01g088430.2.1	-2.408	CER1
		16.7	secondary metabolism.wax	solyc11g012240.1.1	1.67	Wax synthase isoform 3
		16.7	secondary metabolism.wax	solyc06g066630.1.1	-0.618	Membrane bound O-acyl transferase MBOAT
		16.7	secondary metabolism.wax	solyc03g065250.2.1	-0.928	CER1
		16.8.2	secondary metabolism.flavonoids.chalcones	solyc05g053550.2.1	-2.081	Chalcone synthase
		16.8.3	secondary metabolism.flavonoids.dihydroflavonols	solyc04g015590.2.1	-2.032	Dihydroflavonol 4-reductase
		16.8.3	secondary metabolism.flavonoids.dihydroflavonols	solyc01g008540.2.1	0.752	Cinnamoyl CoA reductase-like protein
		16.8.3	secondary metabolism.flavonoids.dihydroflavonols	solyc03g097170.2.1	-0.764	Cinnamoyl-CoA reductase-like protein
		16.8.3	secondary metabolism.flavonoids.dihydroflavonols	solyc03g031470.2.1	1.402	Dihydroflavonol 4-reductase
		16.8.3	secondary metabolism.flavonoids.dihydroflavonols	solyc02g086770.2.1	-0.8	Cinnamoyl CoA reductase-like protein
		16.8.3	secondary metabolism.flavonoids.dihydroflavonols	solyc06g068440.2.1	-0.972	Cinnamoyl-CoA reductase
		16.8.3	secondary metabolism.flavonoids.dihydroflavonols	solyc02g062990.1.1	1.142	Glucosyltransferase
		16.8.3	secondary metabolism.flavonoids.dihydroflavonols	solyc02g089770.2.1	0.827	Dihydroflavonol-4-reductase
		16.8.3	secondary metabolism.flavonoids.dihydroflavonols	solyc11g072510.1.1	0.537	Cinnamoyl-CoA reductase
		16.8.3	secondary metabolism.flavonoids.dihydroflavonols	solyc12g005350.1.1	-0.68	Dihydroflavonol-4-reductase
		16.8.5.1	secondary metabolism.flavonoids.isoflavones.isoflavone reductase	solyc06g066160.2.1	-3.179	Pinoresinol-lariciresinol reductase
		16.8.5.1	secondary metabolism.flavonoids.isoflavones.isoflavone reductase	solyc04g080520.1.1	-2.423	Unknown Protein
		16.8.5.1	secondary metabolism.flavonoids.isoflavones.isoflavone reductase	solyc03g044720.1.1	0.739	Pinoresinol-lariciresinol reductase
		16.8.5.1	secondary metabolism.flavonoids.isoflavones.isoflavone reductase	solyc06g066170.2.1	-2.473	Pinoresinol-lariciresinol reductase
		16.8.5.1	secondary metabolism.flavonoids.isoflavones.isoflavone reductase	solyc04g080550.2.1	-2.188	Phenylcoumaran benzylic ether reductase
		16.8.5.1	secondary metabolism.flavonoids.isoflavones.isoflavone reductase	solyc10g052490.1.1	1.551	Isoflavone reductase-like protein 5
		16.1	secondary metabolism.simple phenols	solyc09g011000.2.1	-4.298	Laccase
		16.1	secondary metabolism.simple phenols	solyc04g054690.2.1	2.77	Laccase 1a
		16.1	secondary metabolism.simple phenols	solyc10g085090.1.1	-4.644	Laccase 1a
		16.1	secondary metabolism.simple phenols	solyc12g056820.1.1	-1.886	Laccase
		16.1	secondary metabolism.simple phenols	solyc09g014240.2.1	-4.605	Laccase 1a
		16.1	secondary metabolism.simple phenols	solyc09g011050.2.1	-3.813	Laccase
		16.1	secondary metabolism.simple phenols	solyc02g085120.2.1	-3.671	Laccase
		16.1	secondary metabolism.simple phenols	solyc10g076830.1.1	-3.509	Laccase 1a
		16.1	secondary metabolism.simple phenols	solyc09g011960.1.1	-4.288	Laccase
		16.1	secondary metabolism.simple phenols	solyc11g062440.1.1	0.783	Laccase
		16.1	secondary metabolism.simple phenols	solyc02g085110.2.1	-3.973	Laccase
		16.1	secondary metabolism.simple phenols	solyc02g062650.2.1	-3.25	Laccase
17	Hormone metabolism	17.1.1	hormone metabolism.abscisic acid.synthesis-degradation	solyc01g007780.2.1	0.741	Receptor expression-enhancing protein 3
		17.1.1	hormone metabolism.abscisic acid.synthesis-degradation	solyc08g080180.1.1	-1.142	Molybdenum cofactor sulfurase
		17.1.1	hormone metabolism.abscisic acid.synthesis-degradation	solyc11g071620.1.1	-4.058	Aldehyde oxidase
		17.1.1.1.1	hormone metabolism.abscisic acid.synthesis-degradation.synthesis.zeaxanthin epoxidase	solyc02g090890.2.1	-1.136	Zeaxanthin epoxidase
		17.1.1.1.10	hormone metabolism.abscisic acid.synthesis-degradation.synthesis.9-cis-epoxycarotenoid dioxygenase	solyc08g075490.2.1	1.171	Carotenoid cleavage dioxygenase 4B
		17.1.1.1.10	hormone metabolism.abscisic acid.synthesis-degradation.synthesis.9-cis-epoxycarotenoid dioxygenase	solyc08g016720.1.1	0.895	9-cis-epoxycarotenoid dioxygenase 5
		17.1.2	hormone metabolism.abscisic acid.signal transduction	solyc10g079210.1.1	1.087	Abscisic acid insensitive 8 homologue
		17.1.2	hormone metabolism.abscisic acid.signal transduction	solyc01g108080.2.1	-1.167	BZIP transcription factor
		17.1.3	hormone metabolism.abscisic acid.induced-regulated-responsive-activated	solyc04g008960.2.1	-2.131	FIP1
		17.1.3	hormone metabolism.abscisic acid.induced-regulated-responsive-activated	solyc04g008950.2.1	-1.671	FIP1
		17.1.3	hormone metabolism.abscisic acid.induced-regulated-responsive-activated	solyc04g008970.2.1	-1.01	FIP1
		17.1.3	hormone metabolism.abscisic acid.induced-regulated-responsive-activated	solyc11g011580.1.1	-1.967	FIP1
		17.1.3	hormone metabolism.abscisic acid.induced-regulated-responsive-activated	solyc04g014420.2.1	-3.114	Receptor expression-enhancing protein 5
		17.1.3	hormone metabolism.abscisic acid.induced-regulated-responsive-activated	solyc10g007820.2.1	-2.928	Receptor expression enhancing protein 5
		17.1.3	hormone metabolism.abscisic acid.induced-regulated-responsive-activated	solyc04g008940.2.1	-0.96	FIP1
		17.1.3	hormone metabolism.abscisic acid.induced-regulated-responsive-activated	solyc04g076610.1.1	-0.629	Receptor expression-enhancing protein 4
		17.2.1	hormone metabolism.auxin.synthesis-degradation	solyc05g006220.2.1	-1.808	IAA-amino acid hydrolase
		17.2.2	hormone metabolism.auxin.signal transduction	solyc02g087660.2.1	-1.844	Auxin efflux carrier protein
		17.2.2	hormone metabolism.auxin.signal transduction	solyc04g007690.2.1	-0.596	Auxin efflux carrier
		17.2.2	hormone metabolism.auxin.signal transduction	solyc01g068410.2.1	1.149	Auxin Efflux Carrier
		17.2.2	hormone metabolism.auxin.signal transduction	solyc07g006900.1.1	-4.173	Auxin efflux carrier protein
		17.2.2	hormone metabolism.auxin.signal transduction	solyc09g074520.2.1	-0.526	Auxin F-box protein 5
		17.2.2	hormone metabolism.auxin.signal transduction	solyc06g059730.1.1	0.987	Auxin efflux carrier
		17.2.2	hormone metabolism.auxin.signal transduction	solyc10g078370.1.1	0.783	Auxin efflux carrier
		17.2.3	hormone metabolism.auxin.induced-regulated-responsive-activated	solyc06g083140.2.1	4.253	Auxin-induced in root cultures protein 12
		17.2.3	hormone metabolism.auxin.induced-regulated-responsive-activated	solyc06g053290.1.1	-1.03	Auxin responsive SAUR protein
		17.2.3	hormone metabolism.auxin.induced-regulated-responsive-activated	solyc10g009480.2.1	-6.24	Dopamine beta-monooxygenase
		17.2.3	hormone metabolism.auxin.induced-regulated-responsive-activated	solyc02g078380.2.1	1.392	Aluminum-induced protein-like protein
		17.2.3	hormone metabolism.auxin.induced-regulated-responsive-activated	solyc04g081270.1.1	2.876	Auxin-induced SAUR-like protein
		17.2.3	hormone metabolism.auxin.induced-regulated-responsive-activated	solyc12g005310.1.1	2.014	Auxin-responsive GH3-like
		17.2.3	hormone metabolism.auxin.induced-regulated-responsive-activated	solyc10g045420.1.1	0.553	Os03g0169000 protein
		17.2.3	hormone metabolism.auxin.induced-regulated-responsive-activated	solyc12g017880.1.1	-2.54	Dopamine beta-monooxygenase
		17.2.3	hormone metabolism.auxin.induced-regulated-responsive-activated	solyc05g046320.1.1	-0.555	Auxin-induced SAUR-like protein
		17.2.3	hormone metabolism.auxin.induced-regulated-responsive-activated	solyc07g053030.2.1	1.157	Indole-3-acetic acid-amido synthetase GH3.8
		17.2.3	hormone metabolism.auxin.induced-regulated-responsive-activated	solyc01g096340.2.1	-0.761	Auxin-induced SAUR-like protein
		17.2.3	hormone metabolism.auxin.induced-regulated-responsive-activated	solyc09g009980.1.1	2.307	Auxin-induced SAUR-like protein
		17.2.3	hormone metabolism.auxin.induced-regulated-responsive-activated	solyc10g011660.2.1	-1.683	GH3 family protein
		17.2.3	hormone metabolism.auxin.induced-regulated-responsive-activated	solyc08g068490.2.1	-2.821	Indole-3-acetic acid-amido synthetase GH3.8
		17.2.3	hormone metabolism.auxin.induced-regulated-responsive-activated	solyc04g081250.1.1	-1.024	Auxin-induced SAUR-like protein
		17.2.3	hormone metabolism.auxin.induced-regulated-responsive-activated	solyc08g079140.1.1	-1.819	Auxin-induced SAUR-like protein
		17.2.3	hormone metabolism.auxin.induced-regulated-responsive-activated	solyc09g097890.2.1	1.23	Membrane protein
		17.2.3	hormone metabolism.auxin.induced-regulated-responsive-activated	solyc05g050280.2.1	2.002	GH3 family protein
		17.2.3	hormone metabolism.auxin.induced-regulated-responsive-activated	solyc09g082730.2.1	-0.884	Aldo/keto reductase family protein
		17.2.3	hormone metabolism.auxin.induced-regulated-responsive-activated	solyc12g013700.1.1	-2.065	Aluminum-induced protein-like protein
		17.2.3	hormone metabolism.auxin.induced-regulated-responsive-activated	solyc08g079150.1.1	-1.129	Auxin responsive SAUR protein
		17.2.3	hormone metabolism.auxin.induced-regulated-responsive-activated	solyc07g048060.1.1	-5.388	Auxin-induced protein-like
		17.2.3	hormone metabolism.auxin.induced-regulated-responsive-activated	solyc02g084010.1.1	-3.414	Auxin-induced SAUR-like protein
		17.2.3	hormone metabolism.auxin.induced-regulated-responsive-activated	solyc07g063850.2.1	-1.383	Indole-3-acetic acid-amido synthetase GH3.8
		17.2.3	hormone metabolism.auxin.induced-regulated-responsive-activated	solyc07g066560.1.1	-0.946	Auxin responsive SAUR protein
		17.2.3	hormone metabolism.auxin.induced-regulated-responsive-activated	solyc11g013270.1.1	0.652	Os01g0841200 protein
		17.2.3	hormone metabolism.auxin.induced-regulated-responsive-activated	solyc07g014620.1.1	-1.406	Auxin-induced SAUR-like protein
		17.2.3	hormone metabolism.auxin.induced-regulated-responsive-activated	solyc06g063240.2.1	0.995	Os03g0169000 protein
		17.2.3	hormone metabolism.auxin.induced-regulated-responsive-activated	solyc01g079880.2.1	-1.997	Asparagine synthetase
		17.2.3	hormone metabolism.auxin.induced-regulated-responsive-activated	solyc11g011630.1.1	-2.095	Auxin-induced SAUR-like protein
		17.2.3	hormone metabolism.auxin.induced-regulated-responsive-activated	solyc01g107390.2.1	1.005	Auxin-responsive GH3 product
		17.2.3	hormone metabolism.auxin.induced-regulated-responsive-activated	solyc08g068480.1.1	-1.93	Indole-3-acetic acid-amido synthetase GH3.8
		17.2.3	hormone metabolism.auxin.induced-regulated-responsive-activated	solyc02g072490.2.1	-3.91	Os01g0841200 protein
		17.2.3	hormone metabolism.auxin.induced-regulated-responsive-activated	solyc07g008290.2.1	3.816	Growth regulator like protein
		17.2.3	hormone metabolism.auxin.induced-regulated-responsive-activated	solyc07g048070.2.1	-2.657	Membrane protein
		17.2.3	hormone metabolism.auxin.induced-regulated-responsive-activated	solyc10g008520.2.1	0.652	Auxin-responsive GH3-like
		17.2.3	hormone metabolism.auxin.induced-regulated-responsive-activated	solyc07g009340.2.1	-2.445	Ferric-chelate reductase 1
		17.2.3	hormone metabolism.auxin.induced-regulated-responsive-activated	solyc07g048050.1.1	-2.152	Dopamine beta-monooxygenase
		17.2.3	hormone metabolism.auxin.induced-regulated-responsive-activated	solyc09g056360.2.1	-0.501	Membrane protein
		17.2.3	hormone metabolism.auxin.induced-regulated-responsive-activated	solyc07g042490.1.1	2.578	SAUR33-auxin-responsive SAUR family member
		17.2.3	hormone metabolism.auxin.induced-regulated-responsive-activated	solyc09g019980.2.1	-0.688	Ferric-chelate reductase 1
		17.3.1.1.1	hormone metabolism.brassinosteroid.synthesis-degradation.BRs.DET2	solyc11g006300.1.1	-0.967	3-oxo-5-alpha-steroid 4-dehydrogenase family protein
		17.3.1.1.1	hormone metabolism.brassinosteroid.synthesis-degradation.BRs.DET2	solyc10g086500.1.1	1.792	3-oxo-5-alpha-steroid 4-dehydrogenase family protein expressed
		17.3.1.2.2	hormone metabolism.brassinosteroid.synthesis-degradation.sterols.SMT2	solyc01g111830.2.1	0.72	24-sterol C-methyltransferase
		17.3.1.2.2	hormone metabolism.brassinosteroid.synthesis-degradation.sterols.SMT2	solyc10g080150.1.1	1.493	24-sterol C-methyltransferase
		17.3.1.2.4	hormone metabolism.brassinosteroid.synthesis-degradation.sterols.FACKEL	solyc09g009040.2.1	1.368	Delta14-sterol reductase
		17.3.1.2.5	hormone metabolism.brassinosteroid.synthesis-degradation.sterols.HYD1	solyc06g082980.2.1	1.452	3-beta-hydroxysteroid-Delta8 Delta7-isomerase
		17.3.1.2.6	hormone metabolism.brassinosteroid.synthesis-degradation.sterols.DWF7	solyc02g086180.2.1	1.221	Sterol C-5 desaturase
		17.3.1.2.7	hormone metabolism.brassinosteroid.synthesis-degradation.sterols.DWF5	solyc06g074090.2.1	1.307	Sterol reductase
		17.3.1.2.8	hormone metabolism.brassinosteroid.synthesis-degradation.sterols.DWF1	solyc02g069490.2.1	1.997	FAD linked oxidase domain protein
		17.3.1.2.99	hormone metabolism.brassinosteroid.synthesis-degradation.sterols.other	solyc04g077440.2.1	0.73	Squalene monooxygenase
		17.3.2.2	hormone metabolism.brassinosteroid.signal transduction.BZR	solyc02g063010.2.1	-0.601	BES1/BZR1 homolog protein 2
		17.3.2.2	hormone metabolism.brassinosteroid.signal transduction.BZR	solyc07g062260.2.1	-0.941	BES1/BZR1 homolog protein 4
		17.4.1	hormone metabolism.cytokinin.synthesis-degradation	solyc10g017990.1.1	1.963	Cytokinin oxidase/dehydrogenase 2
		17.4.1	hormone metabolism.cytokinin.synthesis-degradation	solyc04g007240.1.1	-0.694	tRNA dimethylallyltransferase
		17.4.1	hormone metabolism.cytokinin.synthesis-degradation	solyc01g088160.2.1	-1.742	Cytokinin oxidase/dehydrogenase
		17.4.1	hormone metabolism.cytokinin.synthesis-degradation	solyc10g079870.1.1	2.735	Cytokinin oxidase/dehydrogenase 1
		17.4.1	hormone metabolism.cytokinin.synthesis-degradation	solyc08g061920.1.1	-2.245	Cytokinin oxidase/dehydrogenase
		17.4.1	hormone metabolism.cytokinin.synthesis-degradation	solyc08g061930.2.1	-0.773	Cytokinin oxidase/dehydrogenase
		17.4.1	hormone metabolism.cytokinin.synthesis-degradation	solyc09g064910.1.1	-1.98	tRNA dimethylallyltransferase
		17.4.2	hormone metabolism.cytokinin.signal transduction	solyc05g015610.2.1	-0.828	Histidine kinase cytokinin receptor
		17.4.2	hormone metabolism.cytokinin.signal transduction	solyc08g068960.2.1	0.743	Histidine kinase 1
		17.5.1	hormone metabolism.ethylene.synthesis-degradation	solyc03g096050.2.1	-2.216	1-aminocyclopropane-1-carboxylate oxidase 1
		17.5.1	hormone metabolism.ethylene.synthesis-degradation	solyc06g068270.2.1	0.977	1-aminocyclopropane-1-carboxylate oxidase 1
		17.5.1	hormone metabolism.ethylene.synthesis-degradation	solyc08g062370.2.1	-1.515	1-aminocyclopropane-1-carboxylate oxidase 1
		17.5.1	hormone metabolism.ethylene.synthesis-degradation	solyc11g072110.1.1	2.032	1-AMINOCYCLOPROPANE-1-CARBOXYLATE OXIDASE-like protein
		17.5.1	hormone metabolism.ethylene.synthesis-degradation	solyc09g008560.2.1	3.323	1-aminocyclopropane-1-carboxylate oxidase
		17.5.1	hormone metabolism.ethylene.synthesis-degradation	solyc09g089580.2.1	0.784	1-aminocyclopropane-1-carboxylate oxidase-like protein
		17.5.1	hormone metabolism.ethylene.synthesis-degradation	solyc01g108880.2.1	0.8	1-aminocyclopropane-1-carboxylate oxidase
		17.5.1	hormone metabolism.ethylene.synthesis-degradation	solyc02g081190.2.1	-1.082	1-aminocyclopropane-1-carboxylate oxidase
		17.5.1	hormone metabolism.ethylene.synthesis-degradation	solyc07g049530.2.1	1.231	1-aminocyclopropane-1-carboxylate oxidase
		17.5.1	hormone metabolism.ethylene.synthesis-degradation	solyc03g116280.2.1	1.36	1-aminocyclopropane-1-carboxylate oxidase
		17.5.1	hormone metabolism.ethylene.synthesis-degradation	solyc01g067620.2.1	2.188	1-aminocyclopropane-1-carboxylate oxidase
		17.5.1	hormone metabolism.ethylene.synthesis-degradation	solyc07g026650.2.1	-1.112	1-aminocyclopropane-1-carboxylate oxidase
		17.5.1	hormone metabolism.ethylene.synthesis-degradation	solyc12g005940.1.1	1.805	1-aminocyclopropane-1-carboxylate oxidase
		17.5.1	hormone metabolism.ethylene.synthesis-degradation	solyc02g036350.2.1	1.229	1-aminocyclopropane-1-carboxylate oxidase
		17.5.1	hormone metabolism.ethylene.synthesis-degradation	solyc07g049550.2.1	3.02	1-aminocyclopropane-1-carboxylate oxidase
		17.5.1.1	hormone metabolism.ethylene.synthesis-degradation.1-aminocyclopropane-1-carboxylate synthase	solyc08g008100.2.1	0.885	1-aminocyclopropane-1-carboxylate synthase
		17.5.1.1	hormone metabolism.ethylene.synthesis-degradation.1-aminocyclopropane-1-carboxylate synthase	solyc01g095080.2.1	1.914	1-aminocyclopropane-1-carboxylate synthase
		17.5.1.1	hormone metabolism.ethylene.synthesis-degradation.1-aminocyclopropane-1-carboxylate synthase	solyc12g008740.1.1	1.164	1-aminocyclopropane-1-carboxylate synthase
		17.5.1.1	hormone metabolism.ethylene.synthesis-degradation.1-aminocyclopropane-1-carboxylate synthase	solyc08g081550.2.1	0.918	1-aminocyclopropane-1-carboxylate synthase
		17.5.1	hormone metabolism.ethylene.synthesis-degradation	solyc08g006770.2.1	2.19	Anthocyanidin synthase
		17.5.1	hormone metabolism.ethylene.synthesis-degradation	solyc10g085190.1.1	-2.514	Anthocyanidin synthase
		17.5.1	hormone metabolism.ethylene.synthesis-degradation	solyc10g076660.1.1	-4.341	Anthocyanidin synthase
		17.5.2	hormone metabolism.ethylene.signal transduction	solyc03g006320.1.1	-1.589	Ethylene-responsive transcription factor 4
		17.5.2	hormone metabolism.ethylene.signal transduction	solyc07g053740.1.1	1.007	Ethylene-responsive transcription factor 4
		17.5.2	hormone metabolism.ethylene.signal transduction	solyc07g056580.2.1	-0.785	Ethylene receptor
		17.5.2	hormone metabolism.ethylene.signal transduction	solyc08g078180.1.1	1.554	Ethylene-responsive transcription factor 1A, Pathogenesis-relate
		17.5.2	hormone metabolism.ethylene.signal transduction	solyc09g089610.2.1	1.76	Ethylene receptor
		17.5.2	hormone metabolism.ethylene.signal transduction	solyc01g090340.2.1	2.091	Ethylene responsive transcription factor 1b,Pathogenesis-relate
		17.5.2	hormone metabolism.ethylene.signal transduction	solyc05g051200.1.1	0.93	Ethylene-responsive transcription factor 1A, Pathogenesis-relate
		17.5.2	hormone metabolism.ethylene.signal transduction	solyc10g009110.1.1	1.017	Ethylene-responsive transcription factor 4 , Pathogenesis-relate
		17.6.1	hormone metabolism.gibberelin.synthesis-degradation	solyc02g062490.2.1	4.123	2-oxoglutarate-dependent dioxygenase
		17.6.1	hormone metabolism.gibberelin.synthesis-degradation	solyc02g062500.2.1	2.073	2-oxoglutarate-dependent dioxygenase
		17.6.1	hormone metabolism.gibberelin.synthesis-degradation	solyc02g062470.1.1	5.089	2-oxoglutarate-dependent dioxygenase
		17.6.1	hormone metabolism.gibberelin.synthesis-degradation	solyc02g062460.2.1	0.692	2-oxoglutarate-dependent dioxygenase
		17.6.1.1	hormone metabolism.gibberelin.synthesis-degradation.copalyl diphosphate synthase	solyc06g084240.1.1	1.154	Ent-copalyl diphosphate synthase
		17.6.1.13	hormone metabolism.gibberelin.synthesis-degradation.GA2 oxidase	solyc05g053340.2.1	4.664	Gibberellin 2-oxidase
		17.6.1.13	hormone metabolism.gibberelin.synthesis-degradation.GA2 oxidase	solyc10g007570.2.1	-1.13	Gibberellin 2-oxidase 3
		17.6.1.13	hormone metabolism.gibberelin.synthesis-degradation.GA2 oxidase	solyc01g093980.2.1	-1.456	Gibberellin 20-oxidase 4
		17.6.1.13	hormone metabolism.gibberelin.synthesis-degradation.GA2 oxidase	solyc02g062460.2.1	0.692	2-oxoglutarate-dependent dioxygenase
		17.6.1.13	hormone metabolism.gibberelin.synthesis-degradation.GA2 oxidase	solyc06g082030.2.1	-2.076	Gibberellin 2-beta-dioxygenase 7
		17.6.1.13	hormone metabolism.gibberelin.synthesis-degradation.GA2 oxidase	solyc07g043420.2.1	2.365	2-oxoglutarate-dependent dioxygenase
		17.6.1.13	hormone metabolism.gibberelin.synthesis-degradation.GA2 oxidase	solyc07g061730.2.1	5.021	Gibberellin 2-oxidase
		17.6.1.13	hormone metabolism.gibberelin.synthesis-degradation.GA2 oxidase	solyc02g068310.2.1	0.532	2-oxoglutarate-dependent dioxygenase
		17.6.1.13	hormone metabolism.gibberelin.synthesis-degradation.GA2 oxidase	solyc03g119910.2.1	-1.684	Gibberellin 3-beta-hydroxylase
		17.6.1.13	hormone metabolism.gibberelin.synthesis-degradation.GA2 oxidase	solyc07g061720.2.1	1.522	Gibberellin 2-oxidase
		17.6.1.13	hormone metabolism.gibberelin.synthesis-degradation.GA2 oxidase	solyc05g053340.2.1	4.664	Gibberellin 2-oxidase
		17.6.1.13	hormone metabolism.gibberelin.synthesis-degradation.GA2 oxidase	solyc02g070430.2.1	1.706	Gibberellin 2-oxidase 1
		17.6.1.13	hormone metabolism.gibberelin.synthesis-degradation.GA2 oxidase	solyc02g083860.2.1	-0.782	Flavanone 3-hydroxylase
		17.6.1.13	hormone metabolism.gibberelin.synthesis-degradation.GA2 oxidase	solyc03g006880.2.1	3.827	Gibberellin 20-oxidase-1
		17.6.1.13	hormone metabolism.gibberelin.synthesis-degradation.GA2 oxidase	solyc03g116270.2.1	-1.988	Gibberellin 2-beta-dioxygenase 8
		17.6.1.13	hormone metabolism.gibberelin.synthesis-degradation.GA2 oxidase	solyc06g035530.2.1	-1.89	Gibberellin 20-oxidase-2
		17.6.1.13	hormone metabolism.gibberelin.synthesis-degradation.GA2 oxidase	solyc01g058250.1.1	2.404	Gibberellin 3-beta-hydroxylase
		17.6.1.13	hormone metabolism.gibberelin.synthesis-degradation.GA2 oxidase	solyc11g072310.1.1	1.866	Gibberellin 20-oxidase-3
		17.6.2	hormone metabolism.gibberelin.signal transduction	solyc09g074270.2.1	1.621	Acetyl esterase
		17.6.2	hormone metabolism.gibberelin.signal transduction	solyc06g008870.2.1	0.922	GID1-like gibberellin receptor
		17.6.3	hormone metabolism.gibberelin.induced-regulated-responsive-activated	solyc03g116060.2.1	-3.108	Gibberellin-regulated protein
		17.6.3	hormone metabolism.gibberelin.induced-regulated-responsive-activated	solyc06g069790.2.1	-2.43	Gibberellin-regulated protein
		17.6.3	hormone metabolism.gibberelin.induced-regulated-responsive-activated	solyc11g011210.1.1	1.233	Gibberellin regulated protein
		17.6.3	hormone metabolism.gibberelin.induced-regulated-responsive-activated	solyc05g006160.2.1	-1.171	Gibberellin-regulated protein 2
		17.6.3	hormone metabolism.gibberelin.induced-regulated-responsive-activated	solyc02g089350.2.1	-1.594	Gibberellin regulated protein
		17.6.3	hormone metabolism.gibberelin.induced-regulated-responsive-activated	solyc06g007910.2.1	-0.896	Gibberellin regulated protein
		17.7.1.2	hormone metabolism.jasmonate.synthesis-degradation.lipoxygenase	solyc01g006560.2.1	-6.127	Lipoxygenase
		17.7.1.2	hormone metabolism.jasmonate.synthesis-degradation.lipoxygenase	solyc01g099150.2.1	-0.77	Lipoxygenase
		17.7.1.2	hormone metabolism.jasmonate.synthesis-degradation.lipoxygenase	solyc01g099200.2.1	2.918	Lipoxygenase
		17.7.1.2	hormone metabolism.jasmonate.synthesis-degradation.lipoxygenase	solyc08g014000.2.1	-2.056	Lipoxygenase
		17.7.1.2	hormone metabolism.jasmonate.synthesis-degradation.lipoxygenase	solyc09g075860.2.1	-0.534	Lipoxygenase
		17.7.1.2	hormone metabolism.jasmonate.synthesis-degradation.lipoxygenase	solyc09g055900.2.1	-1.78	Lipoxygenase
		17.7.1.2	hormone metabolism.jasmonate.synthesis-degradation.lipoxygenase	solyc03g122340.2.1	-2.356	Lipoxygenase
		17.7.1.2	hormone metabolism.jasmonate.synthesis-degradation.lipoxygenase	solyc01g099210.2.1	2.139	Lipoxygenase
		17.7.1.3	hormone metabolism.jasmonate.synthesis-degradation.allene oxidase synthase	solyc10g007960.1.1	3.358	Allene oxide synthase
		17.7.1.3	hormone metabolism.jasmonate.synthesis-degradation.allene oxidase synthase	solyc07g049690.2.1	-0.853	Cytochrome P450
		17.7.1.3	hormone metabolism.jasmonate.synthesis-degradation.allene oxidase synthase	solyc04g079730.1.1	-1.033	cytochrome P450
		17.7.1.3	hormone metabolism.jasmonate.synthesis-degradation.allene oxidase synthase	solyc01g109150.2.1	-4.084	cytochrome P450
		17.7.1.4	hormone metabolism.jasmonate.synthesis-degradation.allene oxidase cyclase	solyc02g085730.2.1	-0.84	Allene oxide cyclase
		17.7.2	hormone metabolism.jasmonate.signal transduction	solyc03g122190.2.1	-1.725	Jasmonate ZIM domain 2
		17.7.2	hormone metabolism.jasmonate.signal transduction	solyc12g009220.1.1	-1.681	Jasmonate ZIM-domain protein 1
		17.7.2	hormone metabolism.jasmonate.signal transduction	solyc12g049400.1.1	-1.615	Protein TIFY 3B
		17.7.2	hormone metabolism.jasmonate.signal transduction	solyc07g042170.2.1	-0.857	Jasmonate ZIM-domain protein 3
		17.7.3	hormone metabolism.jasmonate.induced-regulated-responsive-activated	solyc05g024410.2.1	-0.503	Kelch-like protein 9
		17.8.1	hormone metabolism.salicylic acid.synthesis-degradation	solyc09g091540.1.1	-5.906	Salicylic acid carboxyl methyltransferase
		17.8.1	hormone metabolism.salicylic acid.synthesis-degradation	solyc07g064990.2.1	2.093	S-adenosyl-L-methionine salicylic acid carboxyl methyltransferase-like protein
		17.8.1	hormone metabolism.salicylic acid.synthesis-degradation	solyc12g014500.1.1	7.214	S-adenosyl-L-methionine salicylic acid carboxyl methyltransferase-like protein
		17.8.1	hormone metabolism.salicylic acid.synthesis-degradation	solyc02g084950.2.1	-1.92	Carboxyl methyltransferase 4
		17.8.1	hormone metabolism.salicylic acid.synthesis-degradation	solyc03g117570.2.1	0.6	Pentatricopeptide repeat-containing protein
		17.8.1	hormone metabolism.salicylic acid.synthesis-degradation	solyc11g005140.1.1	0.71	Pentatricopeptide repeat protein
		17.8.1	hormone metabolism.salicylic acid.synthesis-degradation	solyc02g082970.1.1	0.529	Pentatricopeptide repeat-containing protein
		17.8.1	hormone metabolism.salicylic acid.synthesis-degradation	solyc03g093150.1.1	0.675	Pentatricopeptide repeat-containing protein
		17.8.1	hormone metabolism.salicylic acid.synthesis-degradation	solyc09g091550.2.1	-4.037	Salicylic acid carboxyl methyltransferase
		17.8.1	hormone metabolism.salicylic acid.synthesis-degradation	solyc02g067200.2.1	0.55	Pentatricopeptide repeat-containing protein
		17.8.1	hormone metabolism.salicylic acid.synthesis-degradation	solyc02g091140.2.1	-1.206	S-adenosyl-L-methionine carboxyl methyltransferase family protein
		17.8.1	hormone metabolism.salicylic acid.synthesis-degradation	solyc04g055260.2.1	1.286	Carboxyl methyltransferase
		17.8.1	hormone metabolism.salicylic acid.synthesis-degradation	solyc03g031460.1.1	0.654	Pentatricopeptide repeat-containing protein
		17.8.1	hormone metabolism.salicylic acid.synthesis-degradation	solyc01g081340.2.1	2.604	Carboxyl methyltransferase 4
		17.8.1	hormone metabolism.salicylic acid.synthesis-degradation	solyc04g080660.2.1	-3.267	Carboxyl methyltransferase 4
18	Co-factor and vitamine metabolism	18	Co-factor and vitamine metabolism	solyc06g081980.1.1	-0.806	Pyridoxal biosynthesis lyase pdxS
		18	Co-factor and vitamine metabolism	solyc12g096590.1.1	0.674	6 7-dimethyl-8-ribityllumazine synthase
		18	Co-factor and vitamine metabolism	solyc04g079750.2.1	0.786	Octanoyltransferase
		18	Co-factor and vitamine metabolism	solyc11g013200.1.1	0.611	Biotin protein ligase
		18	Co-factor and vitamine metabolism	solyc03g120090.1.1	0.506	Pyridoxal biosynthesis lyase pdxS
		18	Co-factor and vitamine metabolism	solyc01g081470.2.1	0.502	Ubiquinone/menaquinone biosynthesis methyltransferase ubiE
		18	Co-factor and vitamine metabolism	solyc10g083960.1.1	-0.697	Phosphoadenosine phosphosulfate reductase domain containing protein
		18.2	Co-factor and vitamine metabolism.thiamine	solyc07g064160.2.1	-1.345	Thiazole biosynthetic enzyme
		18.3	Co-factor and vitamine metabolism.riboflavin	solyc03g111610.2.1	-1.328	HAD-superfamily hydrolase subfamily IA variant 3 containing protein expressed
		18.3.1	Co-factor and vitamine metabolism.riboflavin.GTP cyclohydrolase II	solyc11g073160.1.1	-1.177	GTP cyclohydrolase II/3 4-dihydroxy-2-butanone 4-phosphate synthase
		18.3.2	Co-factor and vitamine metabolism.riboflavin.riboflavin synthase	solyc12g096590.1.1	0.674	6 7-dimethyl-8-ribityllumazine synthase
		18.5	Co-factor and vitamine metabolism.folate & vitamine K	solyc02g083590.2.1	-0.514	Dehydroquinate synthase
		18.7	Co-factor and vitamine metabolism.iron-sulphur clusters	solyc03g112060.2.1	0.94	Quinolinate synthase A
19	Tetrapyrrole synthesis	19.2	tetrapyrrole synthesis.glu-tRNA reductase	solyc04g076870.2.1	-0.647	Glutamyl-tRNA reductase
		19.3	tetrapyrrole synthesis.GSA	solyc12g006470.1.1	1.329	Aminotransferase-like protein
		19.3	tetrapyrrole synthesis.GSA	solyc10g076250.1.1	-1.284	Aminotransferase like protein
		19.3	tetrapyrrole synthesis.GSA	solyc07g043310.2.1	-1.024	Aminotransferase
		19.6	tetrapyrrole synthesis.uroporphyrinogen III synthase	solyc02g068350.1.1	0.709	Uroporphyrinogen-III synthase
		19.14	tetrapyrrole synthesis.protochlorophyllide reductase	solyc10g006900.2.1	-0.73	Protochlorophyllide reductase
		19.14	tetrapyrrole synthesis.protochlorophyllide reductase	solyc12g013710.1.1	-1.508	Protochlorophyllide reductase
		19.16	tetrapyrrole synthesis.chlorophyll b synthase	solyc11g012850.1.1	-0.511	Chlorophyllide a oxygenase
		19.4	tetrapyrrole synthesis.regulation	solyc06g073290.1.1	-0.912	Gun4-like protein
		19.99	tetrapyrrole synthesis.unspecified	solyc07g061800.2.1	2.6	Heme-binding protein 2
20	Stress	20.1	stress.biotic	solyc08g007250.1.1	-2.296	Cc-nbs-lrr
		20.1	stress.biotic	solyc09g092290.1.1	-2.164	Cc-nbs-lrr
		20.1	stress.biotic	solyc02g082740.1.1	1.501	Dirigent-like protein 1
		20.1	stress.biotic	solyc03g007740.2.1	0.581	Reticulon family protein
		20.1	stress.biotic	solyc01g087200.2.1	-1.165	Cc-nbs-lrr
		20.1	stress.biotic	solyc06g064750.1.1	1.893	Nbs-lrr
		20.1	stress.biotic	solyc08g080650.1.1	2.786	Osmotin-like protein
		20.1	stress.biotic	solyc02g082920.2.1	3.337	Endochitinase
		20.1	stress.biotic	solyc12g014310.1.1	-1.315	Pathogenesis-related protein-like protein
		20.1	stress.biotic	solyc02g080370.2.1	-0.526	Tobamovirus multiplication protein
		20.1	stress.biotic	solyc07g039420.1.1	-1.851	Cc-nbs
		20.1	stress.biotic	solyc08g006070.2.1	1.368	AIG2-like protein
		20.1	stress.biotic	solyc10g005040.2.1	-1.377	Harpin-induced protein-like
		20.1	stress.biotic	solyc02g080100.1.1	-2.404	NHL1
		20.1	stress.biotic	solyc06g064720.1.1	1.8	Nbs-lrr
		20.1	stress.biotic	solyc02g027080.1.1	0.903	Cc-nbs-lrr
		20.1	stress.biotic	solyc09g018220.1.1	-1.018	Cc-nbs-lrr
		20.1	stress.biotic	solyc11g010160.1.1	-1.841	Cc-nbs-lrr
		20.1	stress.biotic	solyc03g079960.2.1	-2.951	Thaumatin-like protein
		20.1	stress.biotic	solyc08g080590.2.1	-2.005	Osmotin 81
		20.1	stress.biotic	solyc04g026110.2.1	-0.624	Cc-nbs
		20.1	stress.biotic	solyc11g013300.1.1	-2.279	Thaumatin-like protein 12104-13574
		20.1	stress.biotic	solyc05g012890.1.1	0.796	Cc-nbs-lrr
		20.1	stress.biotic	solyc09g006010.2.1	-2.276	Pathogenesis related protein PR-1
		20.1	stress.biotic	solyc02g083790.2.1	0.709	Thaumatin-like protein
		20.1	stress.biotic	solyc06g048470.2.1	-0.597	COP1-Interacting ProteinI 7
		20.1	stress.biotic	solyc01g086810.2.1	-0.957	Cc-nbs-lrr
		20.1	stress.biotic	solyc02g089730.1.1	2.288	Endo-1 3-beta-glucanase
		20.1	stress.biotic	solyc03g081230.1.1	-1.537	NHL1
		20.1	stress.biotic	solyc10g017970.1.1	6.237	Chitinase
		20.1	stress.biotic	solyc02g065470.1.1	1.347	Pathogenesis-related protein
		20.1	stress.biotic	solyc02g082930.2.1	2.62	Endochitinase
		20.1	stress.biotic	solyc06g073000.2.1	-3.81	Thaumatin-like protein
		20.1	stress.biotic	solyc01g097240.2.1	2.511	Pathogenesis-related protein 4B
		20.1	stress.biotic	solyc01g109230.2.1	-1.414	CHP-rich zinc finger protein-like
		20.1	stress.biotic	solyc05g054010.2.1	1.51	Cc-nbs-lrr
		20.1	stress.biotic	solyc07g006700.1.1	0.984	Pathogenesis-related protein PR-1
		20.1	stress.biotic	solyc03g046200.1.1	-3.158	Endo-1 3-beta-glucanase
		20.1	stress.biotic	solyc07g009530.1.1	2.235	Chitinase
		20.1	stress.biotic	solyc08g008180.1.1	-0.668	Os11g0223400 protein
		20.1	stress.biotic	solyc08g075640.2.1	-0.682	Cc-nbs-lrr
		20.1	stress.biotic	solyc01g006320.2.1	-1.106	Non-race specific disease resistance protein 1-like protein b
		20.1	stress.biotic	solyc05g050130.2.1	1.79	Acidic chitinase
		20.1	stress.biotic	solyc11g006520.1.1	2.052	Cc-nbs-lrr
		20.1	stress.biotic	solyc08g081760.1.1	-0.774	Os11g0223400 protein
		20.1	stress.biotic	solyc08g080640.1.1	3.363	Osmotin-like protein
		20.1	stress.biotic	solyc01g104290.1.1	-1.19	Thaumatin-like protein 12104-13574
		20.1	stress.biotic	solyc08g080670.1.1	4.79	Osmotin-like protein
		20.1	stress.biotic	solyc04g009240.1.1	-1.857	Cc-nbs-lrr
		20.1	stress.biotic	solyc08g013970.1.1	-1.514	Nbs-lrr
		20.1	stress.biotic	solyc12g016220.1.1	-1.054	Cc-nbs-lrr
		20.1	stress.biotic	solyc07g006380.2.1	-0.939	Defensin-like protein
		20.1	stress.biotic	solyc11g068890.1.1	0.885	NHL1
		20.1	stress.biotic	solyc05g008890.2.1	-2.785	Reticulon family protein
		20.1	stress.biotic	solyc11g066130.1.1	1.079	Thaumatin-like protein
		20.1	stress.biotic	solyc04g009110.1.1	-3.15	Cc-nbs-lrr
		20.1	stress.biotic	solyc04g007310.1.1	6.118	Thaumatin-like protein
		20.1	stress.biotic	solyc05g009760.1.1	0.844	Nbs-lrr
		20.1	stress.biotic	solyc01g111320.2.1	-0.505	Thaumatin-like protein
		20.1	stress.biotic	solyc02g087520.2.1	-2.2	Thaumatin-like protein
		20.1	stress.biotic	solyc10g074440.1.1	-1.608	Endochitinase
		20.1	stress.biotic	solyc01g007220.2.1	1.787	NHL1
		20.1	stress.biotic	solyc01g097280.2.1	1.857	Chitinase
		20.1	stress.biotic	solyc02g061770.2.1	-1.616	Endochitinase
		20.1	stress.biotic	solyc03g119190.2.1	-2.675	Reticulon family protein
		20.1	stress.biotic	solyc10g084840.1.1	-1.759	Thaumatin-like protein
		20.1.1	stress.biotic.respiratory burst	solyc05g025690.1.1	2.054	Respiratory burst oxidase-like protein E
		20.1.1	stress.biotic.respiratory burst	solyc03g117980.2.1	1.088	Respiratory burst oxidase-like protein
		20.1.1	stress.biotic.respiratory burst	solyc01g099620.2.1	4.492	Respiratory burst oxidase-like protein
		20.1.1	stress.biotic.respiratory burst	solyc05g025680.1.1	2.006	Respiratory burst oxidase protein B
		20.1.1	stress.biotic.respiratory burst	solyc06g068680.2.1	1.603	Respiratory burst oxidase-like protein
		20.1.1	stress.biotic.respiratory burst	solyc08g081690.2.1	1.189	Respiratory burst oxidase
		20.1.3	stress.biotic.signalling	solyc03g122190.2.1	-1.725	Jasmonate ZIM domain 2
		20.1.3	stress.biotic.signalling	solyc12g009220.1.1	-1.681	Jasmonate ZIM-domain protein 1
		20.1.3	stress.biotic.signalling	solyc12g049400.1.1	-1.615	Protein TIFY 3B
		20.1.3	stress.biotic.signalling	solyc07g042170.2.1	-0.857	Jasmonate ZIM-domain protein 3
		20.1.3.1	stress.biotic.signalling.MLO-like	solyc02g082430.2.1	-1.063	MLO-like protein 3
		20.1.3.1	stress.biotic.signalling.MLO-like	solyc02g077570.1.1	1.63	MLO-like protein 6
		20.1.3.1	stress.biotic.signalling.MLO-like	solyc00g007200.2.1	-1.155	MLO-like protein 3
		20.1.3.1	stress.biotic.signalling.MLO-like	solyc01g102520.2.1	-2.431	MLO-like protein 1
		20.1.3.1	stress.biotic.signalling.MLO-like	solyc02g083720.2.1	-1.191	MLO-like protein 4
		20.1.7	stress.biotic.PR-proteins	solyc08g081790.1.1	-5.038	Dirigent protein
		20.1.7	stress.biotic.PR-proteins	solyc07g039410.2.1	-2.075	Nbs-lrr
		20.1.7	stress.biotic.PR-proteins	solyc01g008800.1.1	0.956	Tir-nbs-lrr
		20.1.7	stress.biotic.PR-proteins	solyc08g081780.1.1	-4.18	Dirigent protein
		20.1.7	stress.biotic.PR-proteins	solyc06g054320.1.1	-1.914	Disease resistance response
		20.1.7	stress.biotic.PR-proteins	solyc10g055200.1.1	-1.078	Disease resistance response
		20.1.7	stress.biotic.PR-proteins	solyc02g082050.2.1	-1.877	Tir-nbs-lrr
		20.1.7	stress.biotic.PR-proteins	solyc07g066180.2.1	0.958	ATP/GTP-binding protein
		20.1.7	stress.biotic.PR-proteins	solyc06g065120.1.1	-3.602	Lrr
		20.1.7.6.1	stress.biotic.PR-proteins.proteinase inhibitors.trypsin inhibitor	solyc03g122270.2.1	0.623	Inter-alpha-trypsin inhibitor domain protein
		20.1.7.6.1	stress.biotic.PR-proteins.proteinase inhibitors.trypsin inhibitor	solyc07g042080.2.1	-0.735	Inter-alpha-trypsin inhibitor domain protein
		20.1.7.6.1	stress.biotic.PR-proteins.proteinase inhibitors.trypsin inhibitor	solyc06g072230.1.1	-2.328	Kunitz trypsin inhibitor
		20.1.7.6.1	stress.biotic.PR-proteins.proteinase inhibitors.trypsin inhibitor	solyc03g098730.1.1	-1.248	Kunitz trypsin inhibitor
		20.2	stress.abiotic	solyc01g090890.2.1	-2.987	Xenotropic and polytropic retrovirus receptor
		20.2	stress.abiotic	solyc12g042910.1.1	0.66	Cryptochrome-like protein 1
		20.2	stress.abiotic	solyc06g035690.2.1	-0.954	Post-GPI attachment to proteins factor 3
		20.2	stress.abiotic	solyc12g009480.1.1	-1.572	Xenotropic and polytropic retrovirus receptor
		20.2	stress.abiotic	solyc06g035720.2.1	2.581	BCL-2 binding anthanogene-1
		20.2	stress.abiotic	solyc02g088210.2.1	-1.495	Xenotropic and polytropic retrovirus receptor
		20.2	stress.abiotic	solyc08g060920.2.1	-2.811	Xenotropic and polytropic retrovirus receptor
		20.2.1	stress.abiotic.heat	solyc01g066770.2.1	0.606	Chaperone protein dnaJ 49
		20.2.1	stress.abiotic.heat	solyc03g082420.2.1	2.086	Heat shock protein
		20.2.1	stress.abiotic.heat	solyc11g071560.1.1	-2.635	Restricted tev movement 2
		20.2.1	stress.abiotic.heat	solyc07g055260.2.1	-0.827	Chaperone protein dnaJ 10
		20.2.1	stress.abiotic.heat	solyc02g079930.2.1	-1.003	Phosphosulfolactate synthase
		20.2.1	stress.abiotic.heat	solyc01g096960.2.1	-2.19	22.7 kDa class IV heat shock protein
		20.2.1	stress.abiotic.heat	solyc03g117630.1.1	0.809	heat shock protein
		20.2.1	stress.abiotic.heat	solyc02g090820.2.1	-0.57	Heat stress transcription factor
		20.2.1	stress.abiotic.heat	solyc11g020040.1.1	0.697	Chaperone DnaK
		20.2.1	stress.abiotic.heat	solyc07g047790.2.1	0.748	Chaperone protein htpG
		20.2.1	stress.abiotic.heat	solyc07g040680.2.1	-1.141	Heat stress transcription factor A3
		20.2.1	stress.abiotic.heat	solyc04g016000.2.1	-2.734	Heat stress transcription factor
		20.2.1	stress.abiotic.heat	solyc04g081530.1.1	-1.212	Chaperone protein dnaJ 11
		20.2.1	stress.abiotic.heat	solyc12g088890.1.1	-0.655	DnaJ chaperone
		20.2.1	stress.abiotic.heat	solyc03g117620.2.1	-1.615	Heat shock protein
		20.2.1	stress.abiotic.heat	solyc06g076570.1.1	0.795	class I heat shock protein
		20.2.1	stress.abiotic.heat	solyc06g048470.2.1	-0.597	COP1-Interacting ProteinI 7
		20.2.1	stress.abiotic.heat	solyc01g007260.2.1	-0.671	Os04g0416500 protein
		20.2.1	stress.abiotic.heat	solyc01g106260.2.1	0.622	Chaperone DnaK
		20.2.1	stress.abiotic.heat	solyc11g044450.1.1	1.002	Chaperone protein dnaJ 2
		20.2.1	stress.abiotic.heat	solyc10g086680.1.1	-1.778	class I heat shock protein
		20.2.1	stress.abiotic.heat	solyc04g078770.2.1	-1.582	Heat stress transcription factor
		20.2.1	stress.abiotic.heat	solyc03g117590.2.1	-1.039	Chaperone protein dnaJ
		20.2.1	stress.abiotic.heat	solyc01g100230.2.1	-0.796	Chaperone protein dnaJ
		20.2.1	stress.abiotic.heat	solyc09g065660.2.1	-2.021	Heat stress transcription factor A3
		20.2.1	stress.abiotic.heat	solyc08g078700.2.1	-0.565	Heat shock protein 22
		20.2.1	stress.abiotic.heat	solyc09g015000.2.1	0.808	class I heat shock protein
		20.2.1	stress.abiotic.heat	solyc06g053960.2.1	1.349	Heat stress transcription factor A3
		20.2.1	stress.abiotic.heat	solyc07g018070.2.1	0.627	Heat shock protein-related
		20.2.1	stress.abiotic.heat	solyc06g076560.1.1	1.655	class I heat shock protein
		20.2.1	stress.abiotic.heat	solyc04g063390.2.1	-2.304	Chaperone protein dnaJ 10
		20.2.1	stress.abiotic.heat	solyc09g009100.2.1	-0.549	Heat stress transcription factor A3
		20.2.1	stress.abiotic.heat	solyc06g052050.2.1	1.773	Heat shock protein
		20.2.1	stress.abiotic.heat	solyc01g102960.2.1	2.822	class IV heat shock protein
		20.2.1	stress.abiotic.heat	solyc01g106210.2.1	0.568	Chaperone DnaK
		20.2.1	stress.abiotic.heat	solyc04g071490.2.1	-2.226	Cell envelope integrity inner membrane protein TolA
		20.2.1	stress.abiotic.heat	solyc09g055230.2.1	-0.631	ATP-dependent Clp protease ATP-binding subunit
		20.2.1	stress.abiotic.heat	solyc09g007140.2.1	-2.882	17.8 kDa class I heat shock protein
		20.2.1	stress.abiotic.heat	solyc11g010540.1.1	-1.755	DnaJ domain containing protein expressed
		20.2.1	stress.abiotic.heat	solyc12g043120.1.1	0.588	Heat shock protein 4
		20.2.2	stress.abiotic.cold	solyc06g036110.1.1	-1.795	C2 domain-containing protein
		20.2.2	stress.abiotic.cold	solyc11g064840.1.1	-2.012	C2 domain-containing protein
		20.2.2	stress.abiotic.cold	solyc09g011660.2.1	0.507	Universal stress protein 1
		20.2.2	stress.abiotic.cold	solyc04g014600.2.1	1.1	Universal stress protein family protein
		20.2.2	stress.abiotic.cold	solyc01g095360.2.1	0.984	C2 domain-containing protein
		20.2.2	stress.abiotic.cold	solyc02g071210.2.1	0.992	Cold acclimation protein COR413-like
		20.2.2	stress.abiotic.cold	solyc09g011670.2.1	0.547	Universal stress protein family protein
		20.2.2	stress.abiotic.cold	solyc02g083800.2.1	0.561	Cold-shock DNA binding protein
		20.2.2	stress.abiotic.cold	solyc10g055250.1.1	-2.856	Cold shock protein-1
		20.2.3	stress.abiotic.drought/salt	solyc09g090190.2.1	1.165	Dehydration-responsive protein-like
		20.2.3	stress.abiotic.drought/salt	solyc02g036260.2.1	-3.492	Uncharacterized membrane protein C2G11.09
		20.2.3	stress.abiotic.drought/salt	solyc05g005280.2.1	1.579	Poly polymerase catalytic domain containing protein expressed
		20.2.3	stress.abiotic.drought/salt	solyc10g077130.1.1	1.014	Atcambp25-binding protein OF
		20.2.3	stress.abiotic.drought/salt	solyc07g048110.2.1	0.722	Uncharacterized membrane protein C24H6.13
		20.2.3	stress.abiotic.drought/salt	solyc05g053350.2.1	3.361	Desiccation-related protein PCC13-62
		20.2.3	stress.abiotic.drought/salt	solyc01g099580.1.1	-1.422	Desiccation-related protein PCC13-62
		20.2.3	stress.abiotic.drought/salt	solyc06g084330.2.1	-1.213	Hv711N16.16
		20.2.3	stress.abiotic.drought/salt	solyc02g084670.2.1	-1.137	Dehydration-responsive family protein
		20.2.3	stress.abiotic.drought/salt	solyc09g014310.2.1	-1.472	Desiccation-related protein PCC13-62
		20.2.3	stress.abiotic.drought/salt	solyc03g114360.2.1	-0.537	Poly polymerase catalytic domain containing protein expressed
		20.2.3	stress.abiotic.drought/salt	solyc01g068500.2.1	1.294	Early-responsive to dehydration protein-like
		20.2.4	stress.abiotic.touch/wounding	solyc06g050760.1.1	0.789	Wound-induced protein 1
		20.2.4	stress.abiotic.touch/wounding	solyc07g054780.1.1	0.745	Wound induced protein
		20.2.4	stress.abiotic.touch/wounding	solyc02g083310.2.1	-1.185	Wound responsive protein
		20.2.4	stress.abiotic.touch/wounding	solyc04g080700.2.1	-0.808	Wound responsive protein
		20.2.4	stress.abiotic.touch/wounding	solyc02g068120.2.1	2.12	Gda-1
		20.2.99	stress.abiotic.unspecified	solyc01g095700.2.1	1.829	Abscisic acid receptor PYL8
		20.2.99	stress.abiotic.unspecified	solyc07g008710.2.1	-0.882	Major latex-like protein
		20.2.99	stress.abiotic.unspecified	solyc01g102880.1.1	0.614	Tir-nbs-lrr
		20.2.99	stress.abiotic.unspecified	solyc06g007460.2.1	-1.506	Pollen allergen
		20.2.99	stress.abiotic.unspecified	solyc02g078040.2.1	1.185	Pistil extensin like protein
		20.2.99	stress.abiotic.unspecified	solyc02g078100.2.1	-1.189	pistil extensin-like protein
		20.2.99	stress.abiotic.unspecified	solyc11g006980.1.1	-2.389	Germin-like protein 18
		20.2.99	stress.abiotic.unspecified	solyc05g012000.2.1	-1.222	Universal stress protein family protein
		20.2.99	stress.abiotic.unspecified	solyc10g085310.1.1	1.381	Abscisic acid receptor PYL4
		20.2.99	stress.abiotic.unspecified	solyc04g007010.2.1	6.425	Major latex-like protein
		20.2.99	stress.abiotic.unspecified	solyc03g007310.2.1	0.647	Abscisic acid receptor PYL8
		20.2.99	stress.abiotic.unspecified	solyc07g041720.1.1	-3.558	Oxalate oxidase-like germin 171
		20.2.99	stress.abiotic.unspecified	solyc01g102390.2.1	-1.457	Germin-like protein
		20.2.99	stress.abiotic.unspecified	solyc09g090020.2.1	-0.934	Germin-like protein 5
		20.2.99	stress.abiotic.unspecified	solyc05g051870.2.1	-1.231	Pollen allergen Phl p 11
		20.2.99	stress.abiotic.unspecified	solyc09g014580.2.1	5.204	Major latex-like protein
		20.2.99	stress.abiotic.unspecified	solyc02g089250.2.1	2.366	Pollen Ole e 1 allergen and extensin
		20.2.99	stress.abiotic.unspecified	solyc08g076960.1.1	-1.186	Abscisic acid receptor PYR1
		20.2.99	stress.abiotic.unspecified	solyc01g102400.2.1	-1.007	Germin-like protein
		20.2.99	stress.abiotic.unspecified	solyc04g007780.2.1	-6.391	Major latex-like protein
21	Redox	21.1	redox.thioredoxin	solyc07g062580.2.1	1.093	DnaJ homolog subfamily C member 7
		21.1	redox.thioredoxin	solyc05g006860.2.1	1.222	Thioredoxin H
		21.1	redox.thioredoxin	solyc04g005810.2.1	-1.699	Thioredoxin H
		21.1	redox.thioredoxin	solyc05g006870.2.1	-0.783	Thioredoxin H
		21.1	redox.thioredoxin	solyc04g078910.2.1	-0.613	Thioredoxin-like 2
		21.1	redox.thioredoxin	solyc04g073940.2.1	-1.175	Tetratricopeptide repeat-containing protein
		21.1	redox.thioredoxin	solyc05g006830.2.1	-1.861	Thioredoxin H
		21.1	redox.thioredoxin	solyc10g078920.1.1	-0.975	Thioredoxin-like 5
		21.1	redox.thioredoxin	solyc01g108020.2.1	-1.023	Thioredoxin m
		21.1	redox.thioredoxin	solyc10g080730.1.1	-0.966	Thioredoxin family protein
		21.1	redox.thioredoxin	solyc11g069690.1.1	0.577	Protein disulfide isomerase
		21.1	redox.thioredoxin	solyc12g019740.1.1	-0.502	Thioredoxin family protein
		21.1	redox.thioredoxin	solyc03g115870.2.1	-1.322	Thioredoxin 2
		21.1	redox.thioredoxin	solyc07g063190.2.1	-0.502	Thioredoxin
		21.2	redox.ascorbate and glutathione	solyc03g082600.2.1	0.672	Cytochrome b5
		21.2	redox.ascorbate and glutathione	solyc04g078140.2.1	-0.578	Cytochrome B5
		21.2	redox.ascorbate and glutathione	solyc01g005150.2.1	-3.43	Cytochrome b561
		21.2	redox.ascorbate and glutathione	solyc05g009950.2.1	0.617	Cytochrome B561 family protein
		21.2	redox.ascorbate and glutathione	solyc06g083440.2.1	-0.52	Cytochrome b5 reductase
		21.2	redox.ascorbate and glutathione	solyc03g025840.2.1	-0.524	Cytochrome b561
		21.2	redox.ascorbate and glutathione	solyc02g070660.2.1	-1.827	Membrane protein-like
		21.2.1	redox.ascorbate and glutathione.ascorbate	solyc02g083630.2.1	-2.909	Ascorbate peroxidase
		21.2.1	redox.ascorbate and glutathione.ascorbate	solyc09g007270.2.1	0.735	Ascorbate peroxidase
		21.2.1	redox.ascorbate and glutathione.ascorbate	solyc02g083620.2.1	-1.597	Ascorbate peroxidase
		21.2.1	redox.ascorbate and glutathione.ascorbate	solyc04g074640.2.1	-0.889	L-ascorbate peroxidase
		21.2.1.2	redox.ascorbate and glutathione.ascorbate.GDP-L-galactose-hexose-1-phosphate guanyltransferase	solyc06g073320.2.1	-0.576	GDP-L-galactose phosphorylase 1
		21.2.2	redox.ascorbate and glutathione.glutathione	solyc12g056230.1.1	0.855	Glutathione peroxidase
		21.2.2	redox.ascorbate and glutathione.glutathione	solyc01g100360.2.1	0.689	Dihydrolipoyl dehydrogenase
		21.2.2	redox.ascorbate and glutathione.glutathione	solyc06g073460.2.1	-0.715	Glutathione peroxidase
		21.2.2	redox.ascorbate and glutathione.glutathione	solyc08g068800.2.1	-2.612	Glutathione peroxidase
		21.2.2	redox.ascorbate and glutathione.glutathione	solyc12g008640.1.1	-0.542	Gamma-glutamyltransferase-like protein
		21.3	redox.heme	solyc07g008240.2.1	4.146	Non-symbiotic hemoglobin protein
		21.4	redox.glutaredoxins	solyc03g078380.1.1	-0.613	Glutaredoxin family protein
		21.4	redox.glutaredoxins	solyc07g053550.1.1	0.725	Glutaredoxin
		21.4	redox.glutaredoxins	solyc01g067460.1.1	-1.735	Glutaredoxin family protein
		21.4	redox.glutaredoxins	solyc09g009860.1.1	1.226	Glutaredoxin family protein
		21.4	redox.glutaredoxins	solyc11g006430.1.1	1.634	Glutaredoxin family protein
		21.4	redox.glutaredoxins	solyc06g008760.1.1	-2.344	Glutaredoxin
		21.4	redox.glutaredoxins	solyc04g081740.2.1	0.613	Prostaglandin E synthase 2-like
		21.4	redox.glutaredoxins	solyc08g083270.1.1	0.841	Glutaredoxin family protein
		21.4	redox.glutaredoxins	solyc06g005260.2.1	-0.553	Cytoplasmic glutaredoxin thioltransferase glutathione-dependent disulfide oxidoreductase
		21.4	redox.glutaredoxins	solyc10g008930.1.1	-3.04	Glutaredoxin
		21.6	redox.dismutases and catalases	solyc06g048410.2.1	-0.589	Superoxide dismutase
		21.6	redox.dismutases and catalases	solyc02g082760.2.1	-0.513	Catalase
		21.6	redox.dismutases and catalases	solyc12g094620.1.1	-2.128	Catalase
		21.6	redox.dismutases and catalases	solyc03g095180.2.1	0.862	Superoxide dismutase
22	Polyamine metabolism	22.1.2	polyamine metabolism.synthesis.SAM decarboxylase	solyc05g010420.1.1	-0.643	S-adenosylmethionine decarboxylase proenzyme
		22.1.3	polyamine metabolism.synthesis.arginine decarboxylase	solyc10g054440.1.1	1.119	Arginine decarboxylase
		22.1.6	polyamine metabolism.synthesis.spermidine synthase	solyc05g005710.2.1	-0.827	Spermidine synthase
		22.1.6	polyamine metabolism.synthesis.spermidine synthase	solyc03g007240.2.1	-1.385	Spermidine synthase 1
		22.1.6	polyamine metabolism.synthesis.spermidine synthase	solyc04g026030.2.1	0.868	Spermidine synthase
		22.1.6	polyamine metabolism.synthesis.spermidine synthase	solyc08g061970.2.1	-1.417	Spermidine synthase
		22.2.1	polyamine metabolism.degradation.polyamin oxidase	solyc01g087590.2.1	-2.682	Polyamine oxidase
23	Nucleotide metabolism	23.1.1.2	nucleotide metabolism.synthesis.pyrimidine.aspartate transcarbamoylase	solyc11g006350.1.1	0.728	Aspartate carbamoyltransferase
		23.1.1.4	nucleotide metabolism.synthesis.pyrimidine.dihydroorotate dehydrogenase	solyc01g008290.2.1	0.54	Dihydroorotate dehydrogenase
		23.1.2.2	nucleotide metabolism.synthesis.purine.GAR Synthetase	solyc01g103440.2.1	0.769	Phosphoribosylamine--glycine ligase
		23.1.2.4	nucleotide metabolism.synthesis.purine.FGAR amidotransferase	solyc01g107270.2.1	1.037	Phosphoribosylformylglycinamidine synthase
		23.1.2.8	nucleotide metabolism.synthesis.purine.SAICAR lyase	solyc07g006530.2.1	0.663	Adenylosuccinate lyase
		23.1.2.31	nucleotide metabolism.synthesis.purine.GMP synthetase	solyc08g081150.2.1	1.007	GMP synthase
		23.1.3	nucleotide metabolism.synthesis.PRS-PP	solyc07g056330.2.1	1.556	Ribose-phosphate pyrophosphokinase 4
		23.2	nucleotide metabolism.degradation	solyc02g081980.2.1	-0.86	Ectonucleoside triphosphate diphosphohydrolase 6
		23.2.2	nucleotide metabolism.degradation.purine	solyc04g005410.1.1	3.483	Ureide permease 2
		23.3	nucleotide metabolism.salvage	solyc04g005410.1.1	3.483	Ureide permease 2
		23.3.1.1	nucleotide metabolism.salvage.phosphoribosyltransferases.aprt	solyc08g079020.2.1	1.108	Adenine phosphoribosyltransferase-like protein
		23.3.1.1	nucleotide metabolism.salvage.phosphoribosyltransferases.aprt	solyc04g077970.2.1	-0.583	Adenine phosphoribosyltransferase-like
		23.3.1.3	nucleotide metabolism.salvage.phosphoribosyltransferases.upp	solyc10g005880.2.1	-0.676	Uridine kinase
		23.3.2.1	nucleotide metabolism.salvage.nucleoside kinases.adenosine kinase	solyc09g007940.2.1	1.913	Adenosine kinase
		23.3.3	nucleotide metabolism.salvage.NUDIX hydrolases	solyc08g007240.2.1	-1.266	Hydrolase NUDIX family protein
		23.3.3	nucleotide metabolism.salvage.NUDIX hydrolases	solyc01g005390.2.1	-1.906	Nudix hydrolase 4
		23.3.3	nucleotide metabolism.salvage.NUDIX hydrolases	solyc04g014500.2.1	-0.535	Diphosphoinositol polyphosphate phosphohydrolase
		23.3.3	nucleotide metabolism.salvage.NUDIX hydrolases	solyc03g118470.2.1	-0.583	Diphosphoinositol polyphosphate phosphohydrolase 1
		23.3.3	nucleotide metabolism.salvage.NUDIX hydrolases	solyc11g011360.1.1	-1.693	Nudix hydrolase 4
		23.3.3	nucleotide metabolism.salvage.NUDIX hydrolases	solyc03g043860.2.1	4.504	Nudix hydrolase 1
		23.4.1	nucleotide metabolism.phosphotransfer and pyrophosphatases.adenylate kinase	solyc02g093990.2.1	0.926	Adenylate kinase family-like protein
		23.4.2	nucleotide metabolism.phosphotransfer and pyrophosphatases.guanylate kinase	solyc10g079140.1.1	1.031	Guanylate kinase
		23.4.3	nucleotide metabolism.phosphotransfer and pyrophosphatases.uridylate kinase	solyc08g077300.2.1	-0.568	Adenylate kinase
		23.4.4	nucleotide metabolism.phosphotransfer and pyrophosphatases.thymidylate kinase	solyc07g048010.2.1	0.782	Thymidylate kinase family protein
		23.4.10	nucleotide metabolism.phosphotransfer and pyrophosphatases.nucleoside diphosphate kinase	solyc01g089970.2.1	0.595	Nucleoside diphosphate kinase
		23.4.99	nucleotide metabolism.phosphotransfer and pyrophosphatases.misc	solyc04g005520.2.1	0.522	Aspartate/glutamate/uridylate kinase family protein
		23.5.2	nucleotide metabolism.deoxynucleotide metabolism.pseudouridine synthase	solyc02g093460.2.1	-0.524	tRNA pseudouridine synthase B
		23.5.4	nucleotide metabolism.deoxynucleotide metabolism.ribonucleoside-diphosphate reductase	solyc04g051350.2.1	0.742	Ribonucleoside-diphosphate reductase
		23.5.4	nucleotide metabolism.deoxynucleotide metabolism.ribonucleoside-diphosphate reductase	solyc02g094160.1.1	0.904	Ribonucleoside-diphosphate reductase small chain
24	Biodegradation of Xenobiotics	24	Biodegradation of Xenobiotics	solyc05g009610.1.1	0.987	Acetyl esterase
		24	Biodegradation of Xenobiotics	solyc05g007010.1.1	0.798	Glyoxal oxidase
		24	Biodegradation of Xenobiotics	solyc09g075670.1.1	1.368	Gibberellin receptor GID1L2
		24	Biodegradation of Xenobiotics	solyc09g074270.2.1	1.621	Acetyl esterase
		24	Biodegradation of Xenobiotics	solyc01g108530.2.1	0.746	Acetyl esterase
		24	Biodegradation of Xenobiotics	solyc01g108570.2.1	1.091	Gibberellin receptor GID1L2
		24	Biodegradation of Xenobiotics	solyc06g008870.2.1	0.922	GID1-like gibberellin receptor
		24	Biodegradation of Xenobiotics	solyc01g108560.2.1	1.212	Acetyl esterase
		24	Biodegradation of Xenobiotics	solyc12g089250.1.1	-1.092	Glyoxal oxidase
		24	Biodegradation of Xenobiotics	solyc01g098140.2.1	-1.836	Neutral cholesterol ester hydrolase 1
		24	Biodegradation of Xenobiotics	solyc09g075680.1.1	1.654	Gibberellin receptor GID1L2
		24	Biodegradation of Xenobiotics	solyc04g079190.2.1	-0.906	Gibberellin receptor GID1L2
		24.2	Biodegradation of Xenobiotics.lactoylglutathione lyase	solyc11g062280.1.1	0.678	Glyoxalase/bleomycin resistance protein/dioxygenase
		24.2	Biodegradation of Xenobiotics.lactoylglutathione lyase	solyc01g103590.2.1	-0.507	Glyoxalase/bleomycin resistance protein/dioxygenase
		24.2	Biodegradation of Xenobiotics.lactoylglutathione lyase	solyc02g084410.2.1	0.676	Glyoxalase
		24.2	Biodegradation of Xenobiotics.lactoylglutathione lyase	solyc03g116530.2.1	2.161	Glyoxalase/bleomycin resistance protein/dioxygenase
25	C1-metabolism	25.1	C1-metabolism.glycine hydroxymethyltransferase	solyc08g065490.2.1	0.648	Serine hydroxymethyltransferase
		25.1	C1-metabolism.glycine hydroxymethyltransferase	solyc12g098490.1.1	1.074	Serine hydroxymethyltransferase
		25.5	C1-metabolism.Methylenetetrahydrofolate dehydrogenase & Methenyltetrahydrofolate cyclohydrolase	solyc01g094280.2.1	0.66	FolD bifunctional protein
26	Miscellaneous	26.1	misc.misc2	solyc01g066460.2.1	-1.28	Epoxide hydrolase
		26.1	misc.misc2	solyc02g078570.2.1	1.965	Epoxide hydrolase 3
		26.1	misc.misc2	solyc03g119200.2.1	2.086	Mandelate racemase/muconate lactonizing enzyme family protein
		26.1	misc.misc2	solyc06g050930.2.1	0.717	Endo beta n-acetylglucosaminidase
		26.1	misc.misc2	solyc02g086680.2.1	-0.891	Peptide deformylase-like
		26.1	misc.misc2	solyc01g066470.2.1	-2.471	Epoxide hydrolase
		26.1	misc.misc2	solyc01g105370.2.1	0.707	Enoyl-
		26.1	misc.misc2	solyc05g054320.2.1	1.139	Epoxide hydrolase
		26.1	misc.misc2	solyc09g064720.2.1	-0.674	Dienelactone hydrolase family protein
		26.1	misc.misc2	solyc01g099910.2.1	-2.322	Epoxide hydrolase
		26.1	misc.misc2	solyc12g099430.1.1	-2.469	Epoxide hydrolase 1
		26.1	misc.misc2	solyc01g066450.2.1	-1.67	Epoxide hydrolase
		26.2	misc.UDP glucosyl and glucoronyl transferases	solyc02g078590.1.1	0.777	Alpha-1 4-galactosyltransferase
		26.2	misc.UDP glucosyl and glucoronyl transferases	solyc00g050130.1.1	0.709	UDP-glucose glucosyltransferase
		26.2	misc.UDP glucosyl and glucoronyl transferases	solyc03g116040.2.1	0.61	Exostosin family-like protein
		26.2	misc.UDP glucosyl and glucoronyl transferases	solyc11g066320.1.1	-0.693	Exostosin-like glycosyltransferase
		26.2	misc.UDP glucosyl and glucoronyl transferases	solyc05g052870.2.1	3.771	UDP-glucosyltransferase family 1 protein
		26.2	misc.UDP glucosyl and glucoronyl transferases	solyc05g016320.1.1	-3.639	Exostosin family protein
		26.2	misc.UDP glucosyl and glucoronyl transferases	solyc01g107830.2.1	1.548	UDP-glucosyltransferase family 1 protein
		26.2	misc.UDP glucosyl and glucoronyl transferases	solyc08g066690.2.1	1.59	Exostosin family protein
		26.2	misc.UDP glucosyl and glucoronyl transferases	solyc07g064050.2.1	-0.572	Glycosyltransferase
		26.2	misc.UDP glucosyl and glucoronyl transferases	solyc12g057080.1.1	3.739	UDP-glucuronosyltransferase
		26.2	misc.UDP glucosyl and glucoronyl transferases	solyc04g016190.1.1	3.267	Glucosyltransferase
		26.2	misc.UDP glucosyl and glucoronyl transferases	solyc07g054440.2.1	0.529	Beta-1		6-N-acetylglucosaminyltransferase 7
		26.2	misc.UDP glucosyl and glucoronyl transferases	solyc01g107820.2.1	1.303	UDP-glucosyltransferase family 1 protein
		26.2	misc.UDP glucosyl and glucoronyl transferases	solyc07g043490.1.1	1.948	UDP-glucosyltransferase family 1 protein
		26.2	misc.UDP glucosyl and glucoronyl transferases	solyc12g098600.1.1	-1.581	UDP-glucosyltransferase family 1 protein
		26.2	misc.UDP glucosyl and glucoronyl transferases	solyc10g085880.1.1	1.862	UDP-glucosyltransferase family 1 protein
		26.2	misc.UDP glucosyl and glucoronyl transferases	solyc02g092210.1.1	-1.001	Alpha-6-galactosyltransferase
		26.2	misc.UDP glucosyl and glucoronyl transferases	solyc05g053400.1.1	3.807	Glucosyltransferase
		26.2	misc.UDP glucosyl and glucoronyl transferases	solyc01g105360.2.1	-1.37	UDP-glucuronosyltransferase
		26.2	misc.UDP glucosyl and glucoronyl transferases	solyc06g082300.2.1	-0.592	UDP-glucosyltransferase
		26.2	misc.UDP glucosyl and glucoronyl transferases	solyc02g065530.2.1	-1.346	Glycosyltransferase family GT8 protein
		26.2	misc.UDP glucosyl and glucoronyl transferases	solyc02g063000.2.1	-1.853	Glucosyltransferase
		26.2	misc.UDP glucosyl and glucoronyl transferases	solyc03g093150.1.1	0.675	Pentatricopeptide repeat-containing protein
		26.2	misc.UDP glucosyl and glucoronyl transferases	solyc08g006360.1.1	-2.925	UDP-glucose glucosyltransferase
		26.2	misc.UDP glucosyl and glucoronyl transferases	solyc01g006670.2.1	-0.958	UDP-glucosyltransferase HvUGT5876
		26.2	misc.UDP glucosyl and glucoronyl transferases	solyc09g059170.1.1	-1.778	Anthocyanidin 3-O-glucosyltransferase
		26.2	misc.UDP glucosyl and glucoronyl transferases	solyc03g114180.2.1	1.68	UDP-glucosyltransferase HvUGT5876
		26.2	misc.UDP glucosyl and glucoronyl transferases	solyc04g074360.1.1	-1.728	UDP-glucuronosyltransferase
		26.2	misc.UDP glucosyl and glucoronyl transferases	solyc11g066670.1.1	2.187	UDP-glucosyltransferase
		26.2	misc.UDP glucosyl and glucoronyl transferases	solyc03g078800.2.1	-0.822	Glucosyltransferase-2
		26.2	misc.UDP glucosyl and glucoronyl transferases	solyc12g062940.1.1	3.562	Exostosin-like
		26.2	misc.UDP glucosyl and glucoronyl transferases	solyc11g011190.1.1	-0.519	Exostosin family protein
		26.2	misc.UDP glucosyl and glucoronyl transferases	solyc03g078690.2.1	1.484	UDP-glucosyltransferase family 1 protein
		26.2	misc.UDP glucosyl and glucoronyl transferases	solyc05g006510.1.1	0.963	Glycosyltransferase family GT8 protein
		26.2	misc.UDP glucosyl and glucoronyl transferases	solyc12g009930.1.1	2.895	UDP-glucuronosyltransferase 1-6
		26.2	misc.UDP glucosyl and glucoronyl transferases	solyc01g095620.2.1	-0.528	UDP-glucosyltransferase
		26.2	misc.UDP glucosyl and glucoronyl transferases	solyc03g063750.2.1	0.952	Exostosin-like glycosyltransferase
		26.2	misc.UDP glucosyl and glucoronyl transferases	solyc02g081690.1.1	-0.89	Glucosyltransferase
		26.2	misc.UDP glucosyl and glucoronyl transferases	solyc10g079350.1.1	0.928	UDP-glucosyltransferase HvUGT5876
		26.2	misc.UDP glucosyl and glucoronyl transferases	solyc08g006350.2.1	-0.77	UDP-glucose glucosyltransferase
		26.2	misc.UDP glucosyl and glucoronyl transferases	solyc08g042010.2.1	1.912	Exostosin family protein
		26.2	misc.UDP glucosyl and glucoronyl transferases	solyc04g008310.1.1	0.706	Glucosyltransferase
		26.2	misc.UDP glucosyl and glucoronyl transferases	solyc04g016220.2.1	0.914	UDP-glucose glucosyltransferase
		26.2	misc.UDP glucosyl and glucoronyl transferases	solyc12g009920.1.1	2.149	Glucosyltransferase
		26.2	misc.UDP glucosyl and glucoronyl transferases	solyc10g079980.1.1	-1.368	UDP-glucose glucosyltransferase
		26.2	misc.UDP glucosyl and glucoronyl transferases	solyc11g066680.1.1	1.109	UDP-glucuronosyltransferase 1-6
		26.2	misc.UDP glucosyl and glucoronyl transferases	solyc08g079040.1.1	1.104	Galactosyltransferase-like protein
		26.2	misc.UDP glucosyl and glucoronyl transferases	solyc02g087350.1.1	2.413	Glycosyltransferase
		26.2	misc.UDP glucosyl and glucoronyl transferases	solyc01g107810.2.1	-2.583	UDP-glucosyltransferase family 1 protein
		26.2	misc.UDP glucosyl and glucoronyl transferases	solyc10g009580.2.1	-2.298	UDP-glucosyltransferase
		26.2	misc.UDP glucosyl and glucoronyl transferases	solyc07g043480.1.1	1.296	UDP-glucose glucosyltransferase
		26.2	misc.UDP glucosyl and glucoronyl transferases	solyc04g074350.2.1	-0.876	UDP-glucuronosyltransferase
		26.2	misc.UDP glucosyl and glucoronyl transferases	solyc04g079050.1.1	0.588	UDP-glucosyltransferase
		26.2	misc.UDP glucosyl and glucoronyl transferases	solyc04g016230.2.1	2.947	Glucosyltransferase
		26.2	misc.UDP glucosyl and glucoronyl transferases	solyc08g006370.1.1	-3.444	UDP-glucosyltransferase family 1 protein
		26.2	misc.UDP glucosyl and glucoronyl transferases	solyc01g105350.1.1	-1.078	UDP-glucuronosyltransferase
		26.2	misc.UDP glucosyl and glucoronyl transferases	solyc02g091350.2.1	-0.88	Glucosyltransferase-2
		26.2	misc.UDP glucosyl and glucoronyl transferases	solyc07g043170.2.1	-0.693	Glucosyltransferase
		26.2	misc.UDP glucosyl and glucoronyl transferases	solyc06g062290.1.1	1.045	UDP-glucosyltransferase
		26.2	misc.UDP glucosyl and glucoronyl transferases	solyc11g007490.1.1	1.249	UDP-glucosyltransferase
		26.2	misc.UDP glucosyl and glucoronyl transferases	solyc02g088500.1.1	-1.669	C-glucosyltransferase
		26.2	misc.UDP glucosyl and glucoronyl transferases	solyc10g006500.2.1	-4.014	Glycosyltransferase
		26.2	misc.UDP glucosyl and glucoronyl transferases	solyc02g067690.2.1	-1.792	Glucosyltransferase-like protein
		26.2	misc.UDP glucosyl and glucoronyl transferases	solyc06g075100.2.1	1.578	Glycosyl transferase family 2 protein
		26.2	misc.UDP glucosyl and glucoronyl transferases	solyc04g008330.1.1	-1.365	Glucosyltransferase
		26.2	misc.UDP glucosyl and glucoronyl transferases	solyc07g043150.1.1	1.455	UDP-glucosyltransferase
		26.2	misc.UDP glucosyl and glucoronyl transferases	solyc12g009940.1.1	0.931	UDP-glucosyltransferase HvUGT5876
		26.2	misc.UDP glucosyl and glucoronyl transferases	solyc11g010760.1.1	-2.002	UDP-glucosyltransferase
		26.2	misc.UDP glucosyl and glucoronyl transferases	solyc11g061980.1.1	-1.099	UDP-glucosyltransferase HvUGT5876
		26.2	misc.UDP glucosyl and glucoronyl transferases	solyc05g053120.1.1	2.774	Glucosyltransferase
		26.2	misc.UDP glucosyl and glucoronyl transferases	solyc07g043410.1.1	5.997	UDP-glucosyltransferase family 1 protein
		26.2	misc.UDP glucosyl and glucoronyl transferases	solyc08g007310.2.1	-0.731	Exostosin family protein
		26.2	misc.UDP glucosyl and glucoronyl transferases	solyc05g012670.1.1	-1.929	Glucosyltransferase-3
		26.2	misc.UDP glucosyl and glucoronyl transferases	solyc07g043500.1.1	1.531	UDP-glucosyltransferase
		26.2	misc.UDP glucosyl and glucoronyl transferases	solyc10g085230.1.1	0.779	UDP-glucosyltransferase
		26.2	misc.UDP glucosyl and glucoronyl transferases	solyc09g014390.1.1	5.543	Alpha 1 4-galactosyltransferase
		26.2	misc.UDP glucosyl and glucoronyl transferases	solyc10g085730.1.1	-2.993	Exostosin-like
		26.3	misc.gluco-, galacto- and mannosidases	solyc01g010390.2.1	0.531	Beta-glucosidase
		26.3	misc.gluco-, galacto- and mannosidases	solyc02g080310.2.1	0.589	Beta-glucosidase 47
		26.3	misc.gluco-, galacto- and mannosidases	solyc01g074030.2.1	1.621	Beta-glucosidase 01
		26.3	misc.gluco-, galacto- and mannosidases	solyc02g083700.2.1	0.515	Alpha-mannosidase
		26.3	misc.gluco-, galacto- and mannosidases	solyc11g008720.1.1	0.67	Beta-glucosidase G4
		26.3	misc.gluco-, galacto- and mannosidases	solyc10g045240.1.1	-3.825	Beta-glucosidase D4
		26.3	misc.gluco-, galacto- and mannosidases	solyc12g040640.1.1	-1.849	Beta-glucosidase
		26.3	misc.gluco-, galacto- and mannosidases	solyc03g031730.2.1	-1.314	Beta-glucosidase 47
		26.3	misc.gluco-, galacto- and mannosidases	solyc09g075070.2.1	0.972	Beta-glucosidase
		26.3.1	misc.gluco-, galacto- and mannosidases.alpha-galactosidase	solyc04g007150.2.1	0.591	Alpha-glucosidase
		26.3.2	misc.gluco-, galacto- and mannosidases.beta-galactosidase	solyc02g084720.2.1	0.683	Beta-galactosidase
		26.3.2	misc.gluco-, galacto- and mannosidases.beta-galactosidase	solyc12g008840.1.1	1.227	Beta-galactosidase
		26.3.2	misc.gluco-, galacto- and mannosidases.beta-galactosidase	solyc11g069270.1.1	1.224	Beta-galactosidase
		26.3.2	misc.gluco-, galacto- and mannosidases.beta-galactosidase	solyc07g042220.1.1	-3.026	Beta-galactosidase
		26.3.2	misc.gluco-, galacto- and mannosidases.beta-galactosidase	solyc03g121540.2.1	-0.96	Beta-galactosidase
		26.3.2	misc.gluco-, galacto- and mannosidases.beta-galactosidase	solyc07g038120.1.1	-1.059	Beta-galactosidase
		26.3.2	misc.gluco-, galacto- and mannosidases.beta-galactosidase	solyc01g110000.2.1	1.475	Beta-galactosidase
		26.3.4	misc.gluco-, galacto- and mannosidases.endoglucanase	solyc11g040340.1.1	1.082	Endoglucanase 1
		26.3.4	misc.gluco-, galacto- and mannosidases.endoglucanase	solyc01g110340.2.1	-0.947	Endoglucanase 1
		26.3.4	misc.gluco-, galacto- and mannosidases.endoglucanase	solyc09g010210.2.1	-1.68	Endoglucanase 1
		26.3.5	misc.gluco-, galacto- and mannosidases.glycosyl hydrolase family 5	solyc08g066810.2.1	-1.14	Glycosyl hydrolase family 5 protein/cellulase
		26.4	misc.beta 1,3 glucan hydrolases	solyc01g105500.2.1	1.117	Endo-1 4-beta-xylanase
		26.4	misc.beta 1,3 glucan hydrolases	solyc01g106980.1.1	-5.923	Endo-1 4-beta-xylanase
		26.4	misc.beta 1,3 glucan hydrolases	solyc01g111340.2.1	-1.301	Endo-1 4-beta-xylanase
		26.4	misc.beta 1,3 glucan hydrolases	solyc04g005420.2.1	0.69	Glucan endo-1 3-beta-glucosidase 3
		26.4	misc.beta 1,3 glucan hydrolases	solyc11g012580.1.1	-2.216	Glucan endo-1 3-beta-glucosidase 3
		26.4	misc.beta 1,3 glucan hydrolases	solyc11g040330.1.1	-1.217	Endo-1 4-beta-xylanase
		26.4	misc.beta 1,3 glucan hydrolases	solyc04g058080.2.1	-1.068	Glucan endo-1 3-beta-glucosidase
		26.4	misc.beta 1,3 glucan hydrolases	solyc12g017360.1.1	-2.534	Glucan endo-1 3-beta-glucosidase 4
		26.4	misc.beta 1,3 glucan hydrolases	solyc02g071200.2.1	-2.644	Glucan endo-1 3-beta-glucosidase 4
		26.4	misc.beta 1,3 glucan hydrolases	solyc05g016390.2.1	-1.871	Glucan endo-1 3-beta-glucosidase 1
		26.4	misc.beta 1,3 glucan hydrolases	solyc07g062020.1.1	7.235	Glucan endo-1 3-beta-glucosidase 4
		26.4.1	misc.beta 1,3 glucan hydrolases.glucan endo-1,3-beta-glucosidase	solyc07g049370.2.1	-0.955	Glucan endo-1 3-beta-glucosidase A6
		26.4.1	misc.beta 1,3 glucan hydrolases.glucan endo-1,3-beta-glucosidase	solyc02g080660.2.1	0.962	Glucan endo-1 3-beta-glucosidase 3
		26.4.1	misc.beta 1,3 glucan hydrolases.glucan endo-1,3-beta-glucosidase	solyc11g072230.1.1	-1.347	Glucan endo-1 3-beta-glucosidase 3
		26.4.1	misc.beta 1,3 glucan hydrolases.glucan endo-1,3-beta-glucosidase	solyc07g005330.2.1	1.031	Glucan endo-1 3-beta-glucosidase
		26.4.1	misc.beta 1,3 glucan hydrolases.glucan endo-1,3-beta-glucosidase	solyc11g068440.1.1	0.765	Glucan endo-1 3-beta-glucosidase 7
		26.4.1	misc.beta 1,3 glucan hydrolases.glucan endo-1,3-beta-glucosidase	solyc08g074390.2.1	0.626	Glucan endo-1 3-beta-glucosidase 6
		26.4.1	misc.beta 1,3 glucan hydrolases.glucan endo-1,3-beta-glucosidase	solyc06g073710.2.1	-2.639	Glucan endo-1 3-beta-glucosidase 7
		26.4.1	misc.beta 1,3 glucan hydrolases.glucan endo-1,3-beta-glucosidase	solyc11g071520.1.1	-3.36	Glucan endo-1 3-beta-glucosidase 7
		26.4.1	misc.beta 1,3 glucan hydrolases.glucan endo-1,3-beta-glucosidase	solyc02g070450.1.1	-1.58	Glucan endo-1 3-beta-glucosidase 7
		26.4.1	misc.beta 1,3 glucan hydrolases.glucan endo-1,3-beta-glucosidase	solyc07g017730.2.1	-3.357	Glucan endo-1 3-beta-glucosidase 5
		26.4.1	misc.beta 1,3 glucan hydrolases.glucan endo-1,3-beta-glucosidase	solyc04g007910.2.1	0.68	Glucan endo-1 3-beta-glucosidase 3
		26.4.1	misc.beta 1,3 glucan hydrolases.glucan endo-1,3-beta-glucosidase	solyc06g076170.2.1	1.471	Glucan endo-1 3-beta-glucosidase
		26.4.1	misc.beta 1,3 glucan hydrolases.glucan endo-1,3-beta-glucosidase	solyc12g019890.1.1	0.635	Glucan endo-1 3-beta-glucosidase 5
		26.4.1	misc.beta 1,3 glucan hydrolases.glucan endo-1,3-beta-glucosidase	solyc03g025650.1.1	-4.589	Glucan-endo-1 3-beta-glucosidase
		26.4.1	misc.beta 1,3 glucan hydrolases.glucan endo-1,3-beta-glucosidase	solyc04g080260.2.1	0.706	Glucan endo-1 3-beta-glucosidase 7
		26.5	misc.acyl transferases	solyc02g071120.2.1	0.828	CAS1 domain containing 1
		26.6	misc.O-methyl transferases	solyc12g008760.1.1	0.819	Protein arginine N-methyltransferase 1
		26.6	misc.O-methyl transferases	solyc10g005060.2.1	-0.95	O-methyltransferase-like protein
		26.6	misc.O-methyl transferases	solyc01g096550.2.1	0.923	Protein arginine methyltransferase
		26.6	misc.O-methyl transferases	solyc03g080180.2.1	-2.345	O-methyltransferase
		26.6	misc.O-methyl transferases	solyc12g009110.1.1	-2.485	O-methyltransferase-like protein
		26.6	misc.O-methyl transferases	solyc08g067050.2.1	0.988	Arginine N-methyltransferase family protein
		26.6	misc.O-methyl transferases	solyc07g032240.2.1	0.532	Protein arginine N-methyltransferase 1
		26.7	misc.oxidases - copper, flavone etc.	solyc01g112140.2.1	1.498	Dimethylaniline monooxygenase 5
		26.7	misc.oxidases - copper, flavone etc.	solyc05g013440.2.1	1.121	Primary amine oxidase
		26.7	misc.oxidases - copper, flavone etc.	solyc01g111970.2.1	2.2	Laccase 1a
		26.7	misc.oxidases - copper, flavone etc.	solyc08g068160.1.1	3.126	Monooxygenase
		26.7	misc.oxidases - copper, flavone etc.	solyc12g010970.1.1	-3.116	Alcohol dehydrogenase-like protein
		26.7	misc.oxidases - copper, flavone etc.	solyc09g074430.2.1	-0.804	Monooxygenase
		26.7	misc.oxidases - copper, flavone etc.	solyc01g112100.2.1	1.275	Dimethylaniline monooxygenase 5
		26.7	misc.oxidases - copper, flavone etc.	solyc08g014330.2.1	-3.652	Primary amine oxidase
		26.7	misc.oxidases - copper, flavone etc.	solyc04g025650.2.1	-1.148	Monooxygenase FAD-binding
		26.7	misc.oxidases - copper, flavone etc.	solyc03g031880.2.1	-1.067	Amine oxidase family protein
		26.7	misc.oxidases - copper, flavone etc.	solyc07g042430.1.1	-1.175	Dimethylaniline monooxygenase
		26.7	misc.oxidases - copper, flavone etc.	solyc08g068420.2.1	-3.177	FAD-linked oxidoreductase
		26.7	misc.oxidases - copper, flavone etc.	solyc02g065170.2.1	-1.266	Laccase-22
		26.7	misc.oxidases - copper, flavone etc.	solyc01g112120.2.1	2.43	Dimethylaniline monooxygenase 5
		26.7	misc.oxidases - copper, flavone etc.	solyc06g083700.2.1	6.32	Monooxygenase
		26.7	misc.oxidases - copper, flavone etc.	solyc08g063130.2.1	7.393	Monooxygenase FAD-binding protein
		26.7	misc.oxidases - copper, flavone etc.	solyc06g062310.2.1	-1.024	Dimethylaniline monooxygenase-like protein
		26.7	misc.oxidases - copper, flavone etc.	solyc07g045080.2.1	-0.736	Alcohol dehydrogenase zinc-containing
		26.7	misc.oxidases - copper, flavone etc.	solyc02g092710.2.1	0.556	Prolyl 4-hydroxylase alpha-2 subunit
		26.7	misc.oxidases - copper, flavone etc.	solyc08g078050.1.1	1.106	CTF2A
		26.7	misc.oxidases - copper, flavone etc.	solyc03g005160.2.1	-3.443	Primary amine oxidase
		26.7	misc.oxidases - copper, flavone etc.	solyc12g013690.1.1	0.733	Monooxygenase FAD-binding protein
		26.7	misc.oxidases - copper, flavone etc.	solyc06g054490.2.1	0.782	Prolyl 4-hydroxylase alpha subunit-like protein
		26.7	misc.oxidases - copper, flavone etc.	solyc06g062320.1.1	-0.882	Flavin-containing monooxygenase family protein
		26.7	misc.oxidases - copper, flavone etc.	solyc07g052240.2.1	2.71	Laccase-22
		26.7	misc.oxidases - copper, flavone etc.	solyc08g079090.2.1	1.248	Laccase-22
		26.7	misc.oxidases - copper, flavone etc.	solyc07g039310.1.1	-0.919	Polyamine oxidase
		26.7	misc.oxidases - copper, flavone etc.	solyc09g074050.2.1	-1.326	Oxidoreductase
		26.7	misc.oxidases - copper, flavone etc.	solyc09g075940.2.1	-1.987	Primary amine oxidase
		26.7	misc.oxidases - copper, flavone etc.	solyc01g005510.2.1	2.805	Laccase-2
		26.7	misc.oxidases - copper, flavone etc.	solyc07g052230.2.1	0.869	Laccase-22
		26.7	misc.oxidases - copper, flavone etc.	solyc09g005180.2.1	-2.067	FAD-binding domain-containing protein
		26.7	misc.oxidases - copper, flavone etc.	solyc08g078040.2.1	1.343	Monooxygenase FAD-binding
		26.7	misc.oxidases - copper, flavone etc.	solyc03g007200.1.1	-2.602	Oxidoreductase zinc-containing alcohol dehydrogenase family
		26.7	misc.oxidases - copper, flavone etc.	solyc12g010960.1.1	-2.515	Alcohol dehydrogenase zinc-binding domain protein
		26.7	misc.oxidases - copper, flavone etc.	solyc05g055700.2.1	-0.796	Alcohol dehydrogenase zinc-binding domain protein
		26.8	misc.nitrilases, *nitrile lyases, berberine bridge enzymes, reticuline oxidases, troponine reductases	solyc03g044740.2.1	-1.199	Methyl jasmonate esterase
		26.8	misc.nitrilases, *nitrile lyases, berberine bridge enzymes, reticuline oxidases, troponine reductases	solyc06g083480.2.1	-2.885	Short chain alcohol dehydrogenase-like
		26.8	misc.nitrilases, *nitrile lyases, berberine bridge enzymes, reticuline oxidases, troponine reductases	solyc06g068690.2.1	-0.687	Glutamyl-tRNA
		26.8	misc.nitrilases, *nitrile lyases, berberine bridge enzymes, reticuline oxidases, troponine reductases	solyc02g065240.2.1	2.116	Hydrolase alpha/beta fold family protein
		26.8	misc.nitrilases, *nitrile lyases, berberine bridge enzymes, reticuline oxidases, troponine reductases	solyc06g064880.2.1	-1.824	Nitrilase 2
		26.8	misc.nitrilases, *nitrile lyases, berberine bridge enzymes, reticuline oxidases, troponine reductases	solyc11g071550.1.1	-3.117	Glutamyl-tRNA
		26.8	misc.nitrilases, *nitrile lyases, berberine bridge enzymes, reticuline oxidases, troponine reductases	solyc04g007400.2.1	-1.161	Tropinone reductase II
		26.8	misc.nitrilases, *nitrile lyases, berberine bridge enzymes, reticuline oxidases, troponine reductases	solyc02g079470.1.1	-1.574	FAD-binding domain-containing protein
		26.8	misc.nitrilases, *nitrile lyases, berberine bridge enzymes, reticuline oxidases, troponine reductases	solyc01g108780.2.1	6.439	Alpha-hydroxynitrile lyase
		26.8	misc.nitrilases, *nitrile lyases, berberine bridge enzymes, reticuline oxidases, troponine reductases	solyc02g089060.2.1	-0.848	Hydrolase alpha/beta fold family protein
		26.8	misc.nitrilases, *nitrile lyases, berberine bridge enzymes, reticuline oxidases, troponine reductases	solyc02g065250.1.1	6.422	Alpha-hydroxynitrile lyase
		26.8	misc.nitrilases, *nitrile lyases, berberine bridge enzymes, reticuline oxidases, troponine reductases	solyc02g070070.1.1	1.088	FAD-binding domain-containing protein
		26.8	misc.nitrilases, *nitrile lyases, berberine bridge enzymes, reticuline oxidases, troponine reductases	solyc06g083490.2.1	-2.683	Tropinone reductase-like protein 16
		26.8	misc.nitrilases, *nitrile lyases, berberine bridge enzymes, reticuline oxidases, troponine reductases	solyc09g072660.2.1	-2.894	FAD-binding domain-containing protein
		26.8	misc.nitrilases, *nitrile lyases, berberine bridge enzymes, reticuline oxidases, troponine reductases	solyc02g079440.1.1	-1.734	FAD-binding domain-containing protein
		26.9	misc.glutathione S transferases	solyc09g011600.2.1	1.22	Glutathione S-transferase-like protein
		26.9	misc.glutathione S transferases	solyc09g011580.2.1	1.916	Glutathione S-transferase-like protein
		26.9	misc.glutathione S transferases	solyc07g056450.2.1	2.493	Glutathione S-transferase-like protein
		26.9	misc.glutathione S transferases	solyc09g063150.2.1	3.845	Glutathione S-transferase
		26.9	misc.glutathione S transferases	solyc07g056500.2.1	0.614	Glutathione transferase
		26.9	misc.glutathione S transferases	solyc09g091140.2.1	1.709	Glutathione S-transferase
		26.9	misc.glutathione S transferases	solyc05g006740.2.1	-3.325	Glutathione S-transferase
		26.9	misc.glutathione S transferases	solyc09g007150.2.1	1.464	Glutathione S-transferase
		26.9	misc.glutathione S transferases	solyc02g081340.2.1	-1.376	Glutathione S-transferase
		26.9	misc.glutathione S transferases	solyc07g056430.2.1	-1.316	Glutathione S-transferase-like protein
		26.9	misc.glutathione S transferases	solyc01g081270.2.1	1.102	Glutathione S-transferase
		26.9	misc.glutathione S transferases	solyc12g011320.1.1	2.213	Glutathione S-transferase
		26.1	misc.cytochrome P450	solyc03g111990.2.1	-1.327	Cytochrome P450 pseudogene
		26.1	misc.cytochrome P450	solyc12g006860.1.1	1.801	Cytochrome P450
		26.1	misc.cytochrome P450	solyc07g006890.1.1	2.363	Cytochrome P450
		26.1	misc.cytochrome P450	solyc08g005650.2.1	-0.564	Cytochrome P450
		26.1	misc.cytochrome P450	solyc07g055560.2.1	2.475	G-type lectin S-receptor-like serine/threonine-protein kinase At2g19130
		26.1	misc.cytochrome P450	solyc07g014670.2.1	-0.717	Cytochrome P450
		26.1	misc.cytochrome P450	solyc04g071150.2.1	2.762	Cytochrome P450
		26.1	misc.cytochrome P450	solyc09g092670.2.1	-0.802	Cytochrome P450
		26.1	misc.cytochrome P450	solyc02g065210.2.1	-1.79	Cytochrome P450
		26.1	misc.cytochrome P450	solyc03g111300.1.1	-5.493	Cytochrome P450
		26.1	misc.cytochrome P450	solyc06g035760.2.1	1.847	Cytochrome P450
		26.1	misc.cytochrome P450	solyc04g050620.2.1	2.695	Cytochrome P450
		26.1	misc.cytochrome P450	solyc07g061980.1.1	1.094	Cytochrome P450
		26.1	misc.cytochrome P450	solyc07g062520.2.1	1.806	Cytochrome P450
		26.1	misc.cytochrome P450	solyc02g094860.1.1	2.701	Sucrose cleavage protein-like
		26.1	misc.cytochrome P450	solyc03g115220.2.1	0.639	Cytochrome P450
		26.1	misc.cytochrome P450	solyc10g078240.1.1	-0.944	Cytochrome P450
		26.1	misc.cytochrome P450	solyc08g079310.2.1	-1.469	Cytochrome P450
		26.1	misc.cytochrome P450	solyc04g054260.2.1	1.502	Cytochrome P450
		26.1	misc.cytochrome P450	solyc08g075320.2.1	-2.61	Cytochrome P450
		26.1	misc.cytochrome P450	solyc03g096980.1.1	0.714	Cytochrome P450
		26.1	misc.cytochrome P450	solyc10g083400.1.1	-2.204	Cytochrome P450
		26.1	misc.cytochrome P450	solyc02g084570.2.1	-1.716	Cytochrome P450
		26.1	misc.cytochrome P450	solyc07g043460.2.1	1.942	Cytochrome P450
		26.1	misc.cytochrome P450	solyc04g071800.2.1	1.315	Cytochrome P450
		26.1	misc.cytochrome P450	solyc02g092250.2.1	-0.765	Cytochrome P450
		26.1	misc.cytochrome P450	solyc10g083690.2.1	2.584	Cytochrome P450
		26.1	misc.cytochrome P450	solyc07g062500.2.1	2.905	Cytochrome P450
		26.1	misc.cytochrome P450	solyc07g055470.2.1	-3.365	Cytochrome P450
		26.1	misc.cytochrome P450	solyc02g085360.2.1	0.944	Cytochrome P450
		26.1	misc.cytochrome P450	solyc01g096670.2.1	-0.743	Cytochrome P450
		26.1	misc.cytochrome P450	solyc06g051750.2.1	-0.769	Cytochrome P450
		26.1	misc.cytochrome P450	solyc11g007540.1.1	-0.934	Cytochrome P450
		26.1	misc.cytochrome P450	solyc01g108210.2.1	0.98	Cytochrome P450
		26.1	misc.cytochrome P450	solyc12g006460.1.1	1.023	Cytochrome P450
		26.1	misc.cytochrome P450	solyc06g084820.1.1	2.249	Unknown Protein
		26.1	misc.cytochrome P450	solyc04g071780.2.1	8.016	Cytochrome P450
		26.1	misc.cytochrome P450	solyc02g014730.2.1	3.47	Cytochrome P450
		26.1	misc.cytochrome P450	solyc11g065770.1.1	-6.291	Cytochrome P450
		26.1	misc.cytochrome P450	solyc02g089160.2.1	0.744	Cytochrome P450
		26.1	misc.cytochrome P450	solyc01g096280.1.1	3.902	Cytochrome P450
		26.1	misc.cytochrome P450	solyc08g076250.1.1	-2.232	Cytochrome P450
		26.1	misc.cytochrome P450	solyc03g114940.2.1	8.005	Cytochrome P450
		26.1	misc.cytochrome P450	solyc04g079640.2.1	0.712	Cytochrome P450
		26.1	misc.cytochrome P450	solyc10g080870.2.1	-0.901	Ubiquitin-associated /TS-N domain-containing protein
		26.1	misc.cytochrome P450	solyc04g078900.2.1	2.736	Cytochrome P450
		26.1	misc.cytochrome P450	solyc06g074420.1.1	2.665	Cytochrome P450
		26.1	misc.cytochrome P450	solyc04g071820.2.1	-1.337	Cytochrome P450
		26.1	misc.cytochrome P450	solyc04g080650.2.1	3.664	Cytochrome P450
		26.1	misc.cytochrome P450	solyc02g090340.2.1	1.231	Cytochrome P450
		26.1	misc.cytochrome P450	solyc01g080900.2.1	-0.923	Cytochrome P450
		26.1	misc.cytochrome P450	solyc04g078370.2.1	5.19	Cytochrome P450
		26.1	misc.cytochrome P450	solyc01g008110.2.1	1.236	Cytochrome P450
		26.1	misc.cytochrome P450	solyc04g078290.2.1	1.264	Cytochrome P450
		26.1	misc.cytochrome P450	solyc09g059240.2.1	-2.696	Cytochrome P450
		26.1	misc.cytochrome P450	solyc03g111290.1.1	-6.482	Cytochrome P450
		26.1	misc.cytochrome P450	solyc07g062510.2.1	1.773	Cytochrome P450
		26.1	misc.cytochrome P450	solyc10g083700.2.1	3.222	Cytochrome P450
		26.1	misc.cytochrome P450	solyc02g065750.1.1	-1.987	Cytochrome P450
		26.1	misc.cytochrome P450	solyc11g066580.1.1	0.997	Cytochrome P450
		26.1	misc.cytochrome P450	solyc02g084930.2.1	0.829	Cytochrome P450
		26.1	misc.cytochrome P450	solyc10g007930.2.1	-1.353	Cytochrome P450
		26.1	misc.cytochrome P450	solyc02g082070.2.1	2.419	Cytochrome P450
		26.1	misc.cytochrome P450	solyc03g095310.2.1	1.775	Cytochrome P450
		26.1	misc.cytochrome P450	solyc02g084740.2.1	1.056	Cytochrome P450
		26.1	misc.cytochrome P450	solyc02g065230.2.1	1.363	Cytochrome P450
		26.11.1	misc.alcohol dehydrogenases	solyc06g059740.2.1	1.682	Alcohol dehydrogenase 2
		26.11.1	misc.alcohol dehydrogenases	solyc11g071290.1.1	-3.246	Alcohol dehydrogenase
		26.11.1	misc.alcohol dehydrogenases	solyc06g072160.2.1	-0.662	Alcohol dehydrogenase 1
		26.12	misc.peroxidases	solyc02g064970.2.1	2.495	Peroxidase
		26.12	misc.peroxidases	solyc02g079500.2.1	0.682	Peroxidase
		26.12	misc.peroxidases	solyc05g046030.2.1	-3.111	Peroxidase
		26.12	misc.peroxidases	solyc02g085930.2.1	1.093	Peroxidase
		26.12	misc.peroxidases	solyc07g052550.1.1	-1.067	Peroxidase
		26.12	misc.peroxidases	solyc08g069040.2.1	-0.9	Peroxidase 1
		26.12	misc.peroxidases	solyc01g007950.2.1	-0.823	Peroxidase 1
		26.12	misc.peroxidases	solyc05g050890.1.1	-2.614	Peroxidase
		26.12	misc.peroxidases	solyc10g078890.1.1	3.924	Peroxidase
		26.12	misc.peroxidases	solyc05g052280.2.1	1.336	Peroxidase
		26.12	misc.peroxidases	solyc02g094180.2.1	3.868	Peroxidase 1
		26.12	misc.peroxidases	solyc11g010120.1.1	1.27	Peroxidase 17
		26.12	misc.peroxidases	solyc04g071900.2.1	-0.944	Peroxidase
		26.12	misc.peroxidases	solyc01g067880.1.1	6.714	Peroxidase 27
		26.12	misc.peroxidases	solyc05g050870.2.1	-2.218	Peroxidase
		26.12	misc.peroxidases	solyc03g006700.2.1	1.683	Peroxidase
		26.12	misc.peroxidases	solyc05g050880.2.1	-2.389	Peroxidase
		26.12	misc.peroxidases	solyc07g052510.2.1	2.974	Peroxidase
		26.12	misc.peroxidases	solyc02g079510.2.1	1.138	Peroxidase
		26.12	misc.peroxidases	solyc04g071890.2.1	0.808	Peroxidase 4
		26.12	misc.peroxidases	solyc01g104860.2.1	0.705	Peroxidase
		26.12	misc.peroxidases	solyc07g017880.2.1	6.576	Peroxidase
		26.12	misc.peroxidases	solyc10g084240.1.1	-1.816	Peroxidase
		26.12	misc.peroxidases	solyc03g006810.2.1	-2.605	Peroxidase
		26.13	misc.acid and other phosphatases	solyc07g008560.2.1	2.498	Purple acid phosphatase
		26.13	misc.acid and other phosphatases	solyc04g005450.2.1	-0.782	Purple acid phosphatase
		26.13	misc.acid and other phosphatases	solyc07g021710.2.1	1.046	Phosphatase
		26.13	misc.acid and other phosphatases	solyc03g116740.2.1	-0.67	Genomic DNA chromosome 3 P1 clone MSJ11
		26.13	misc.acid and other phosphatases	solyc07g009460.2.1	-0.529	Icc family phosphohydrolase
		26.13	misc.acid and other phosphatases	solyc02g071930.1.1	1.796	CTD small phosphatase-like protein
		26.13	misc.acid and other phosphatases	solyc12g088920.1.1	0.936	Calcineurin-like phosphoesterase family protein
		26.13	misc.acid and other phosphatases	solyc06g054240.2.1	-0.909	5&apos-nucleotidase surE
		26.13	misc.acid and other phosphatases	solyc05g008810.2.1	-0.562	Lipid phosphate phosphatase 3
		26.13	misc.acid and other phosphatases	solyc06g062540.2.1	-4.632	Phosphatase
		26.13	misc.acid and other phosphatases	solyc07g008550.2.1	0.766	Purple acid phosphatase
		26.13	misc.acid and other phosphatases	solyc03g098010.2.1	-3.734	Acid phosphatase
		26.13	misc.acid and other phosphatases	solyc07g008570.2.1	-0.905	Purple acid phosphatase
		26.13	misc.acid and other phosphatases	solyc06g054250.2.1	-0.737	5&apos-nucleotidase surE
		26.13	misc.acid and other phosphatases	solyc06g062550.2.1	-3.418	Phosphatase
		26.13	misc.acid and other phosphatases	solyc02g062570.2.1	0.798	Dolichyldiphosphatase 1
		26.13	misc.acid and other phosphatases	solyc02g071250.2.1	-0.602	Protein phosphatase
		26.13	misc.acid and other phosphatases	solyc10g006300.2.1	-0.609	Purple acid phosphatase
		26.13	misc.acid and other phosphatases	solyc06g062370.2.1	-1.438	Acid phosphatase
		26.13	misc.acid and other phosphatases	solyc10g084990.1.1	1.419	Phosphatidylcholine:ceramide cholinephosphotransferase 1
		26.13	misc.acid and other phosphatases	solyc11g066290.1.1	1.099	Icc family phosphohydrolase
		26.14	misc.oxygenases	solyc09g074050.2.1	-1.326	Oxidoreductase
		26.16	misc.myrosinases-lectin-jacalin	solyc09g011840.1.1	-0.633	Receptor lectin kinase-like protein
		26.16	misc.myrosinases-lectin-jacalin	solyc02g078170.1.1	1.968	Receptor protein kinase like protein
		26.16	misc.myrosinases-lectin-jacalin	solyc09g012000.1.1	-1.01	Receptor like protein kinase
		26.16	misc.myrosinases-lectin-jacalin	solyc04g080420.2.1	-2.851	Myrosinase binding protein
		26.16	misc.myrosinases-lectin-jacalin	solyc09g011060.2.1	1.162	Receptor like protein kinase
		26.16	misc.myrosinases-lectin-jacalin	solyc02g068300.2.1	1.065	Receptor-like kinase
		26.16	misc.myrosinases-lectin-jacalin	solyc09g083030.1.1	1.477	Myrosinase binding protein
		26.16	misc.myrosinases-lectin-jacalin	solyc10g078600.1.1	-1.208	Myrosinase-binding protein
		26.16	misc.myrosinases-lectin-jacalin	solyc05g024410.2.1	-0.503	Kelch-like protein 9
		26.16	misc.myrosinases-lectin-jacalin	solyc03g121300.2.1	-1.945	Myrosinase-binding protein 2
		26.16	misc.myrosinases-lectin-jacalin	solyc07g062490.1.1	2.446	S-locus-specific glycoprotein
		26.16	misc.myrosinases-lectin-jacalin	solyc02g069020.2.1	-1.081	Phloem protein 2
		26.16	misc.myrosinases-lectin-jacalin	solyc07g062480.1.1	6.866	S-locus glycoprotein
		26.17	misc.dynamin	solyc07g063080.2.1	1.352	Dynamin family protein
		26.17	misc.dynamin	solyc11g069980.1.1	1.066	Interferon-induced GTP-binding protein Mx
		26.18	misc.invertase/pectin methylesterase inhibitor family protein	solyc09g011290.1.1	2.722	Invertase inhibitor homolog
		26.18	misc.invertase/pectin methylesterase inhibitor family protein	solyc11g005470.1.1	7.311	Unknown Protein
		26.18	misc.invertase/pectin methylesterase inhibitor family protein	solyc01g088580.1.1	-1.502	Invertase inhibitor
		26.18	misc.invertase/pectin methylesterase inhibitor family protein	solyc12g009270.1.1	0.604	Pectinesterase
		26.18	misc.invertase/pectin methylesterase inhibitor family protein	solyc03g112180.1.1	-3.366	Invertase inhibitor
		26.18	misc.invertase/pectin methylesterase inhibitor family protein	solyc12g099200.1.1	2.031	Invertase inhibitor
		26.18	misc.invertase/pectin methylesterase inhibitor family protein	solyc02g069330.1.1	1.287	Unknown Protein
		26.18	misc.invertase/pectin methylesterase inhibitor family protein	solyc09g011280.1.1	4.675	Unknown Protein
		26.18	misc.invertase/pectin methylesterase inhibitor family protein	solyc12g099210.1.1	-7.567	Invertase inhibitor
		26.18	misc.invertase/pectin methylesterase inhibitor family protein	solyc03g112170.1.1	1.456	Pectinesterase inhibitor
		26.18	misc.invertase/pectin methylesterase inhibitor family protein	solyc11g019910.1.1	3.292	Pectinesterase
		26.18	misc.invertase/pectin methylesterase inhibitor family protein	solyc12g099190.1.1	1.576	Invertase inhibitor
		26.18	misc.invertase/pectin methylesterase inhibitor family protein	solyc07g042390.1.1	0.92	Pectinesterase
		26.18	misc.invertase/pectin methylesterase inhibitor family protein	solyc03g083770.1.1	-3.095	Pectinesterase
		26.19	misc.plastocyanin-like	solyc09g065250.1.1	2.415	Blue copper protein
		26.19	misc.plastocyanin-like	solyc04g074740.2.1	-3.893	Blue copper-like protein
		26.19	misc.plastocyanin-like	solyc02g094050.2.1	-4.527	Blue copper protein
		26.19	misc.plastocyanin-like	solyc10g007070.2.1	1.223	CT099
		26.19	misc.plastocyanin-like	solyc12g042580.1.1	-1.928	Blue copper-like protein
		26.19	misc.plastocyanin-like	solyc12g013900.1.1	-0.695	CT099
		26.19	misc.plastocyanin-like	solyc01g090120.2.1	-2.204	Blue copper protein
		26.19	misc.plastocyanin-like	solyc08g006790.2.1	1.26	Early nodulin-55-1
		26.19	misc.plastocyanin-like	solyc11g012130.1.1	0.635	Blue copper protein
		26.19	misc.plastocyanin-like	solyc07g008120.2.1	0.909	Blue copper protein
		26.19	misc.plastocyanin-like	solyc01g104390.1.1	-0.8	Blue copper protein
		26.19	misc.plastocyanin-like	solyc02g088390.2.1	0.837	Blue copper-like protein
		26.19	misc.plastocyanin-like	solyc07g064240.2.1	-3.035	CT099
		26.21	misc.protease inhibitor/seed storage/lipid transfer protein (LTP) family protein	solyc08g074480.1.1	-1.089	Cortical cell-delineating protein
		26.21	misc.protease inhibitor/seed storage/lipid transfer protein (LTP) family protein	solyc12g009650.1.1	-1.6	Proline rich protein
		26.21	misc.protease inhibitor/seed storage/lipid transfer protein (LTP) family protein	solyc08g078870.1.1	5.026	Proline-rich protein
		26.21	misc.protease inhibitor/seed storage/lipid transfer protein (LTP) family protein	solyc06g054070.2.1	-0.845	Non-specific lipid-transfer protein
		26.21	misc.protease inhibitor/seed storage/lipid transfer protein (LTP) family protein	solyc01g090970.2.1	-4.024	Cortical cell-delineating protein			4-diol dehydrogenase
		26.21	misc.protease inhibitor/seed storage/lipid transfer protein (LTP) family protein	solyc08g078940.1.1	5.589	Cortical cell-delineating protein
		26.22	misc.short chain dehydrogenase/reductase (SDR)	solyc11g071460.1.1	-0.668	Dehydrogenase/reductase SDR family member 13
		26.22	misc.short chain dehydrogenase/reductase (SDR)	solyc06g071060.1.1	1.198	Short-chain dehydrogenase/reductase family protein
		26.22	misc.short chain dehydrogenase/reductase (SDR)	solyc01g091660.2.1	-1.448	Alcohol dehydrogenase
		26.22	misc.short chain dehydrogenase/reductase (SDR)	solyc12g056600.2.1	3.93	Short chain alcohol dehydrogenase
		26.22	misc.short chain dehydrogenase/reductase (SDR)	solyc06g071910.2.1	0.513	3-oxoacyl-reductase
		26.22	misc.short chain dehydrogenase/reductase (SDR)	solyc12g056710.1.1	-2.136	Xanthoxin dehydrogenase
		26.22	misc.short chain dehydrogenase/reductase (SDR)	solyc06g071070.1.1	1.517	Short-chain dehydrogenase/reductase family protein
		26.22	misc.short chain dehydrogenase/reductase (SDR)	solyc12g045030.1.1	0.815	Short-chain dehydrogenase/reductase family protein
		26.22	misc.short chain dehydrogenase/reductase (SDR)	solyc09g010510.2.1	-1.534	Short-chain dehydrogenase/reductase family protein
		26.22	misc.short chain dehydrogenase/reductase (SDR)	solyc01g073640.2.1	4.186	Uncharacterized oxidoreductase Mb1385
		26.22	misc.short chain dehydrogenase/reductase (SDR)	solyc10g078360.1.1	-4.229	3-oxoacyl-reductase
		26.22	misc.short chain dehydrogenase/reductase (SDR)	solyc12g042370.1.1	-2.142	Dehydrogenase/reductase SDR family member 7
		26.22	misc.short chain dehydrogenase/reductase (SDR)	solyc10g080890.1.1	-0.533	3-oxoacyl-reductase
		26.22	misc.short chain dehydrogenase/reductase (SDR)	solyc09g074410.2.1	-0.652	Short-chain dehydrogenase/reductase family protein
		26.22	misc.short chain dehydrogenase/reductase (SDR)	solyc05g014150.2.1	-0.766	Dehydrogenase/reductase SDR family member 7
		26.22	misc.short chain dehydrogenase/reductase (SDR)	solyc04g071960.2.1	-2.474	2		5-cyclohexadiene-1
		26.22	misc.short chain dehydrogenase/reductase (SDR)	solyc03g112540.2.1	-1.472	Retinol dehydrogenase 12
		26.22	misc.short chain dehydrogenase/reductase (SDR)	solyc01g094220.2.1	0.564	Carbonyl reductase 3
		26.22	misc.short chain dehydrogenase/reductase (SDR)	solyc03g025410.2.1	-0.857	Dehydrogenase/reductase SDR family member 13
		26.22	misc.short chain dehydrogenase/reductase (SDR)	solyc06g071610.1.1	4.251	Retinol dehydrogenase 12
		26.24	misc.GCN5-related N-acetyltransferase	solyc01g098020.2.1	-0.718	Acetyltransferase GNAT family protein expressed
		26.24	misc.GCN5-related N-acetyltransferase	solyc05g025890.1.1	-0.896	Acetyltransferase
		26.24	misc.GCN5-related N-acetyltransferase	solyc08g068700.1.1	-1.527	N-acetyltransferase
		26.24	misc.GCN5-related N-acetyltransferase	solyc03g043950.2.1	-0.672	Amino-acid N-acetyltransferase
		26.24	misc.GCN5-related N-acetyltransferase	solyc00g272810.1.1	1.907	N-acetyltransferase
		26.24	misc.GCN5-related N-acetyltransferase	solyc09g082230.1.1	1.727	Ribosomal-protein-alanine N-acetyltransferase
		26.24	misc.GCN5-related N-acetyltransferase	solyc02g092260.2.1	-0.518	Amino-acid N-acetyltransferase
		26.24	misc.GCN5-related N-acetyltransferase	solyc02g064690.2.1	2.173	Acetyltransferase-like protein
		26.26.1	misc.aminotransferases.aminotransferase class IV family protein	solyc11g071280.1.1	-0.648	Branched-chain amino acid aminotransferase like protein
		26.28	misc.GDSL-motif lipase	solyc09g030370.2.1	1.523	GDSL esterase/lipase At2g30310
		26.28	misc.GDSL-motif lipase	solyc11g072040.1.1	-0.534	GDSL esterase/lipase At1g71250
		26.28	misc.GDSL-motif lipase	solyc06g065010.2.1	3.245	GDSL esterase/lipase 1
		26.28	misc.GDSL-motif lipase	solyc06g073100.2.1	2.784	GDSL esterase/lipase At3g27950
		26.28	misc.GDSL-motif lipase	solyc04g081770.2.1	-2.032	GDSL esterase/lipase At5g42170
		26.28	misc.GDSL-motif lipase	solyc02g077330.2.1	0.937	GDSL esterase/lipase At5g45950
		26.28	misc.GDSL-motif lipase	solyc05g050210.2.1	5.05	GDSL esterase/lipase At4g01130
		26.28	misc.GDSL-motif lipase	solyc04g081790.2.1	-2.134	GDSL esterase/lipase At5g42170
		26.28	misc.GDSL-motif lipase	solyc01g095450.2.1	1.315	GDSL esterase/lipase At4g01130
		26.28	misc.GDSL-motif lipase	solyc12g017460.1.1	1.61	GDSL esterase/lipase At1g28590
		26.28	misc.GDSL-motif lipase	solyc07g049440.2.1	-1.953	GDSL esterase/lipase At2g04570
		26.28	misc.GDSL-motif lipase	solyc01g099020.2.1	-1.523	GDSL esterase/lipase At5g03980
		26.28	misc.GDSL-motif lipase	solyc05g043330.2.1	0.931	GDSL esterase/lipase At2g04570
		26.28	misc.GDSL-motif lipase	solyc03g006250.2.1	-0.748	GDSL esterase/lipase At1g28590
		26.28	misc.GDSL-motif lipase	solyc03g005900.2.1	-1.304	GDSL esterase/lipase At5g45670
		26.28	misc.GDSL-motif lipase	solyc01g099030.2.1	-0.974	GDSL esterase/lipase At1g28590
		26.28	misc.GDSL-motif lipase	solyc02g071610.2.1	-0.554	GDSL esterase/lipase At5g45670
		26.28	misc.GDSL-motif lipase	solyc06g065530.2.1	6.304	GDSL esterase/lipase At1g29670
		26.28	misc.GDSL-motif lipase	solyc01g079160.2.1	-1.695	GDSL esterase/lipase At1g09390
		26.28	misc.GDSL-motif lipase	solyc11g043110.1.1	1.031	GDSL esterase/lipase At1g71250
		26.28	misc.GDSL-motif lipase	solyc10g085740.1.1	-1.983	GDSL esterase/lipase At5g03820
		26.28	misc.GDSL-motif lipase	solyc03g121170.2.1	1.991	GDSL esterase/lipase At5g22810
		26.28	misc.GDSL-motif lipase	solyc10g008720.2.1	-2.553	GDSL esterase/lipase At1g28580
		26.28	misc.GDSL-motif lipase	solyc05g013690.2.1	0.931	GDSL esterase/lipase At3g26430
		26.28	misc.GDSL-motif lipase	solyc04g081800.1.1	-2.416	GDSL esterase/lipase At5g42170
27	RNA	27.1	RNA.processing	solyc08g076150.2.1	-0.641	Pentatricopeptide repeat-containing protein
		27.1	RNA.processing	solyc10g085750.1.1	-0.746	Polyadenylate-binding protein 1
		27.1	RNA.processing	solyc01g098480.1.1	1.008	Pentatricopeptide repeat-containing protein
		27.1	RNA.processing	solyc04g009020.2.1	-0.727	Pre-mRNA-splicing factor clf1
		27.1	RNA.processing	solyc02g062240.2.1	0.526	Small nuclear ribonucleoprotein Sm D3
		27.1	RNA.processing	solyc02g072010.1.1	0.93	Pentatricopeptide repeat-containing protein
		27.1	RNA.processing	solyc02g080350.1.1	1.013	Pentatricopeptide repeat-containing protein
		27.1	RNA.processing	solyc04g008030.1.1	0.709	Cleavage and polyadenylation specificity factor subunit 3
		27.1	RNA.processing	solyc02g072020.1.1	1.374	Pentatricopeptide repeat-containing protein
		27.1	RNA.processing	solyc07g064070.1.1	1.561	Pre-mRNA processing ribonucleoprotein binding region-containing protein
		27.1	RNA.processing	solyc02g065030.1.1	0.844	Pentatricopeptide repeat-containing protein
		27.1	RNA.processing	solyc08g078080.2.1	0.788	Pentatricopeptide repeat-containing protein
		27.1	RNA.processing	solyc02g088170.1.1	1.104	Pentatricopeptide repeat-containing protein
		27.1	RNA.processing	solyc02g084730.2.1	1.052	Ribosomal RNA small subunit methyltransferase A
		27.1	RNA.processing	solyc10g081370.1.1	0.525	Small nuclear ribonucleoprotein F
		27.1	RNA.processing	solyc02g086600.2.1	0.656	Polyribonucleotide nucleotidyltransferase
		27.1	RNA.processing	solyc03g113610.2.1	0.521	Protein CLP1 homolog
		27.1	RNA.processing	solyc03g025270.2.1	0.973	rRNA 2&apos-O-methyltransferase fibrillarin
		27.1.2	RNA.processing.RNA helicase	solyc01g079800.2.1	0.754	ATP-dependent RNA helicase
		27.1.2	RNA.processing.RNA helicase	solyc11g007610.1.1	0.688	DEAD-box ATP-dependent RNA helicase 5
		27.1.2	RNA.processing.RNA helicase	solyc12g035130.1.1	-0.626	ATP dependent RNA helicase
		27.1.2	RNA.processing.RNA helicase	solyc06g062800.2.1	1.798	ATP-dependent RNA helicase eIF4A
		27.1.2	RNA.processing.RNA helicase	solyc09g007440.2.1	0.635	ATP-dependent RNA helicase
		27.1.2	RNA.processing.RNA helicase	solyc12g089010.1.1	-0.871	Pre-mRNA splicing factor ATP-dependent RNA helicase-like protein
		27.1.19	RNA.processing.ribonucleases	solyc05g007940.2.1	-3.185	Ribonuclease T2
		27.1.19	RNA.processing.ribonucleases	solyc12g014410.1.1	1.007	Ribonuclease III family protein
		27.1.19	RNA.processing.ribonucleases	solyc07g006570.2.1	2.32	S8-RNase
		27.1.19	RNA.processing.ribonucleases	solyc07g006560.2.1	1.155	Hypersensitive response assisting protein
		27.1.19	RNA.processing.ribonucleases	solyc09g091000.2.1	4.827	Major allergen Mal d 1
		27.1.19	RNA.processing.ribonucleases	solyc06g074030.1.1	-0.672	CCR4-NOT transcription complex subunit 7
		27.1.19	RNA.processing.ribonucleases	solyc10g080130.1.1	1.29	Exosome complex exonuclease RRP43
		27.1.19	RNA.processing.ribonucleases	solyc07g064600.2.1	-1.593	Endoribonuclease L-PSP family protein
		27.1.19	RNA.processing.ribonucleases	solyc11g006860.1.1	0.882	Ribonuclease
		27.1.20	RNA.processing.degradation dicer	solyc11g008540.1.1	-0.698	Ribonuclease 3-like protein 3
		27.1.20	RNA.processing.degradation dicer	solyc06g048960.2.1	-0.535	Ribonuclease 3-like protein 3
		27.2	RNA.transcription	solyc12g015780.1.1	0.616	DNA-directed RNA polymerase subunit D
		27.2	RNA.transcription	solyc05g018120.1.1	-0.694	Transcription initiation factor TFIID subunit 11
		27.2	RNA.transcription	solyc03g121210.2.1	0.714	Mediator of RNA polymerase II transcription subunit 6
		27.2	RNA.transcription	solyc05g007510.2.1	-0.718	RNA-dependent RNA polymerase
		27.2	RNA.transcription	solyc10g080350.1.1	0.701	DNA-directed RNA polymerase
		27.2	RNA.transcription	solyc10g079990.1.1	-0.614	Transcription initiation factor IIB-2
		27.2	RNA.transcription	solyc01g087690.1.1	-1.116	RNA polymerase sigma factor
		27.2	RNA.transcription	solyc06g051170.2.1	-1.654	RNA-dependent RNA polymerase family protein
		27.2	RNA.transcription	solyc08g075360.1.1	1.244	Zinc import ATP-binding protein ZnuC
		27.2	RNA.transcription	solyc06g051190.1.1	-1.635	RNA-dependent RNA polymerase family protein
		27.2	RNA.transcription	solyc12g010600.1.1	-1.289	DNA-directed RNA polymerase
		27.2	RNA.transcription	solyc02g083240.2.1	-0.643	DNA-directed RNA polymerase
		27.2	RNA.transcription	solyc06g051180.1.1	-1.471	RNA-dependent RNA polymerase family protein
		27.3	RNA.regulation of transcription	solyc02g062910.1.1	0.749	Pentatricopeptide repeat-containing protein
		27.3	RNA.regulation of transcription	solyc04g081170.2.1	-0.553	GAGA-binding transcriptional activator
		27.3	RNA.regulation of transcription	solyc05g008330.1.1	0.557	Pentatricopeptide repeat protein
		27.3	RNA.regulation of transcription	solyc12g099840.1.1	0.546	Pentatricopeptide repeat-containing protein
		27.3	RNA.regulation of transcription	solyc09g014210.1.1	0.684	Pentatricopeptide repeat-containing protein
		27.3.1	RNA.regulation of transcription.ABI3/VP1-related B3-domain-containing transcription factor family	solyc08g083400.2.1	-1.178	Auxin response factor 24
		27.3.1	RNA.regulation of transcription.ABI3/VP1-related B3-domain-containing transcription factor family	solyc10g083210.1.1	1.845	Auxin response factor 1
		27.3.1	RNA.regulation of transcription.ABI3/VP1-related B3-domain-containing transcription factor family	solyc08g013690.1.1	-0.951	Auxin response factor 24
		27.3.3	RNA.regulation of transcription.AP2/EREBP, APETALA2/Ethylene-responsive element binding protein family	solyc06g068360.2.1	1.349	Ethylene-responsive transcription factor 7
		27.3.3	RNA.regulation of transcription.AP2/EREBP, APETALA2/Ethylene-responsive element binding protein family	solyc01g090560.2.1	1.699	Ethylene-responsive transcription factor 4
		27.3.3	RNA.regulation of transcription.AP2/EREBP, APETALA2/Ethylene-responsive element binding protein family	solyc04g007000.1.1	2.932	Ethylene-responsive transcription factor 4
		27.3.3	RNA.regulation of transcription.AP2/EREBP, APETALA2/Ethylene-responsive element binding protein family	solyc08g082210.2.1	-1.869	Ethylene responsive transcription factor 2b
		27.3.3	RNA.regulation of transcription.AP2/EREBP, APETALA2/Ethylene-responsive element binding protein family	solyc03g117720.2.1	0.996	AP2-like ethylene-responsive transcription factor At1g16060
		27.3.3	RNA.regulation of transcription.AP2/EREBP, APETALA2/Ethylene-responsive element binding protein family	solyc03g120840.1.1	1.616	Ethylene-responsive transcription factor 4
		27.3.3	RNA.regulation of transcription.AP2/EREBP, APETALA2/Ethylene-responsive element binding protein family	solyc03g117130.2.1	2.815	Ethylene-responsive transcription factor 4
		27.3.3	RNA.regulation of transcription.AP2/EREBP, APETALA2/Ethylene-responsive element binding protein family	solyc10g084340.1.1	1.76	AP2-like ethylene-responsive transcription factor At1g16060
		27.3.3	RNA.regulation of transcription.AP2/EREBP, APETALA2/Ethylene-responsive element binding protein family	solyc05g050830.1.1	0.897	Ethylene-responsive transcription factor 4
		27.3.3	RNA.regulation of transcription.AP2/EREBP, APETALA2/Ethylene-responsive element binding protein family	solyc08g081960.1.1	-0.64	Ethylene-responsive transcription factor 4
		27.3.3	RNA.regulation of transcription.AP2/EREBP, APETALA2/Ethylene-responsive element binding protein family	solyc12g008350.1.1	2.979	Ethylene-responsive transcription factor 4
		27.3.3	RNA.regulation of transcription.AP2/EREBP, APETALA2/Ethylene-responsive element binding protein family	solyc12g056980.1.1	-1.045	Ethylene responsive transcription factor 2b
		27.3.3	RNA.regulation of transcription.AP2/EREBP, APETALA2/Ethylene-responsive element binding protein family	solyc01g090310.2.1	3.412	Ethylene responsive transcription factor 1a
		27.3.3	RNA.regulation of transcription.AP2/EREBP, APETALA2/Ethylene-responsive element binding protein family	solyc06g051840.1.1	1.866	Ethylene responsive transcription factor 1a
		27.3.3	RNA.regulation of transcription.AP2/EREBP, APETALA2/Ethylene-responsive element binding protein family	solyc09g075420.2.1	0.557	Ethylene responsive transcription factor 2b
		27.3.3	RNA.regulation of transcription.AP2/EREBP, APETALA2/Ethylene-responsive element binding protein family	solyc06g075510.2.1	-1.792	AP2-like ethylene-responsive transcription factor At1g16060
		27.3.3	RNA.regulation of transcription.AP2/EREBP, APETALA2/Ethylene-responsive element binding protein family	solyc03g007460.1.1	1.418	Ethylene-responsive transcription factor 4
		27.3.3	RNA.regulation of transcription.AP2/EREBP, APETALA2/Ethylene-responsive element binding protein family	solyc10g009110.1.1	1.017	Ethylene-responsive transcription factor 4
		27.3.3	RNA.regulation of transcription.AP2/EREBP, APETALA2/Ethylene-responsive element binding protein family	solyc01g095500.2.1	1.156	Ethylene-responsive transcription factor 4
		27.3.3	RNA.regulation of transcription.AP2/EREBP, APETALA2/Ethylene-responsive element binding protein family	solyc12g056590.1.1	1.087	Ethylene responsive transcription factor 2a
		27.3.3	RNA.regulation of transcription.AP2/EREBP, APETALA2/Ethylene-responsive element binding protein family	solyc06g065820.2.1	1.849	Ethylene-responsive transcription factor 7
		27.3.4	RNA.regulation of transcription.ARF, Auxin Response Factor family	solyc07g042260.2.1	0.859	Auxin response factor 1
		27.3.4	RNA.regulation of transcription.ARF, Auxin Response Factor family	solyc01g096070.2.1	1.793	Auxin response factor 9
		27.3.4	RNA.regulation of transcription.ARF, Auxin Response Factor family	solyc04g081240.2.1	1.95	Auxin response factor 5
		27.3.4	RNA.regulation of transcription.ARF, Auxin Response Factor family	solyc01g103050.2.1	2.139	Auxin response factor 1
		27.3.4	RNA.regulation of transcription.ARF, Auxin Response Factor family	solyc08g082630.2.1	3.193	Auxin response factor 9
		27.3.4	RNA.regulation of transcription.ARF, Auxin Response Factor family	solyc11g069190.1.1	0.768	Auxin response factor 4
		27.3.5	RNA.regulation of transcription.ARR	solyc01g065540.2.1	-0.555	Response regulator 8
		27.3.5	RNA.regulation of transcription.ARR	solyc05g014260.2.1	-0.9	Response regulator 11
		27.3.5	RNA.regulation of transcription.ARR	solyc02g071220.2.1	-0.506	Response regulator 5
		27.3.5	RNA.regulation of transcription.ARR	solyc06g048600.2.1	-0.715	Two-component response regulator ARR3
		27.3.5	RNA.regulation of transcription.ARR	solyc07g005140.2.1	-0.98	Response regulator 9
		27.3.5	RNA.regulation of transcription.ARR	solyc08g077230.2.1	-0.736	Two-component response regulator ARR11
		27.3.5	RNA.regulation of transcription.ARR	solyc10g079700.1.1	1.011	Response regulator 6
		27.3.5	RNA.regulation of transcription.ARR	solyc05g006420.2.1	0.505	Two-component response regulator ARR3
		27.3.6	RNA.regulation of transcription.bHLH,Basic Helix-Loop-Helix family	solyc08g082940.2.1	0.739	Uncharacterized basic helix-loop-helix protein At1g64625
		27.3.6	RNA.regulation of transcription.bHLH,Basic Helix-Loop-Helix family	solyc03g034000.2.1	-2.832	Transcription factor
		27.3.6	RNA.regulation of transcription.bHLH,Basic Helix-Loop-Helix family	solyc05g007210.2.1	-2.337	DNA-binding protein-like
		27.3.6	RNA.regulation of transcription.bHLH,Basic Helix-Loop-Helix family	solyc04g006990.2.1	-0.651	Transcription factor bHLH30
		27.3.6	RNA.regulation of transcription.bHLH,Basic Helix-Loop-Helix family	solyc03g118310.2.1	-1.076	BHLH transcription factor
		27.3.6	RNA.regulation of transcription.bHLH,Basic Helix-Loop-Helix family	solyc06g083170.2.1	2.741	Transcription factor
		27.3.6	RNA.regulation of transcription.bHLH,Basic Helix-Loop-Helix family	solyc04g014360.2.1	1.641	Transcription factor SPATULA
		27.3.6	RNA.regulation of transcription.bHLH,Basic Helix-Loop-Helix family	solyc10g078380.1.1	0.879	Transcription factor bHLH106
		27.3.6	RNA.regulation of transcription.bHLH,Basic Helix-Loop-Helix family	solyc02g093280.2.1	0.591	Transcription factor EB
		27.3.6	RNA.regulation of transcription.bHLH,Basic Helix-Loop-Helix family	solyc01g058670.2.1	-1.067	Transcription factor
		27.3.6	RNA.regulation of transcription.bHLH,Basic Helix-Loop-Helix family	solyc04g078690.2.1	-1.686	BHLH transcription factor
		27.3.6	RNA.regulation of transcription.bHLH,Basic Helix-Loop-Helix family	solyc03g006910.2.1	1.777	BHLH transcription factor-like
		27.3.6	RNA.regulation of transcription.bHLH,Basic Helix-Loop-Helix family	solyc06g069370.2.1	-0.7	Transcription factor protein
		27.3.6	RNA.regulation of transcription.bHLH,Basic Helix-Loop-Helix family	solyc09g097870.2.1	1.777	Transcription factor
		27.3.6	RNA.regulation of transcription.bHLH,Basic Helix-Loop-Helix family	solyc10g009270.2.1	1.705	BHLH transcription factor
		27.3.6	RNA.regulation of transcription.bHLH,Basic Helix-Loop-Helix family	solyc00g050430.2.1	1.814	BHLH transcription factor
		27.3.6	RNA.regulation of transcription.bHLH,Basic Helix-Loop-Helix family	solyc04g007300.2.1	-0.936	Transcription factor
		27.3.6	RNA.regulation of transcription.bHLH,Basic Helix-Loop-Helix family	solyc05g009880.2.1	-1.472	Transcription factor bHLH30
		27.3.6	RNA.regulation of transcription.bHLH,Basic Helix-Loop-Helix family	solyc07g043580.2.1	0.76	BHLH transcription factor
		27.3.6	RNA.regulation of transcription.bHLH,Basic Helix-Loop-Helix family	solyc06g051260.2.1	-1.508	Transcription factor bHLH51
		27.3.6	RNA.regulation of transcription.bHLH,Basic Helix-Loop-Helix family	solyc11g010620.1.1	1.179	Unknown Protein
		27.3.6	RNA.regulation of transcription.bHLH,Basic Helix-Loop-Helix family	solyc04g078790.2.1	4.456	BHLH transcription factor-like
		27.3.6	RNA.regulation of transcription.bHLH,Basic Helix-Loop-Helix family	solyc03g097820.1.1	1.077	Transcription factor
		27.3.6	RNA.regulation of transcription.bHLH,Basic Helix-Loop-Helix family	solyc06g062460.2.1	2.871	BHLH transcription factor-like
		27.3.6	RNA.regulation of transcription.bHLH,Basic Helix-Loop-Helix family	solyc11g010340.1.1	7.895	BHLH transcription factor
		27.3.6	RNA.regulation of transcription.bHLH,Basic Helix-Loop-Helix family	solyc05g011810.2.1	-0.515	BHLH transcription factor
		27.3.6	RNA.regulation of transcription.bHLH,Basic Helix-Loop-Helix family	solyc10g009290.1.1	0.921	BHLH transcription factor
		27.3.6	RNA.regulation of transcription.bHLH,Basic Helix-Loop-Helix family	solyc08g008600.2.1	-4.552	BHLH transcription factor
		27.3.6	RNA.regulation of transcription.bHLH,Basic Helix-Loop-Helix family	solyc01g096050.2.1	-1.612	Transcription factor
		27.3.6	RNA.regulation of transcription.bHLH,Basic Helix-Loop-Helix family	solyc01g096370.2.1	2.045	BHLH transcription factor
		27.3.6	RNA.regulation of transcription.bHLH,Basic Helix-Loop-Helix family	solyc12g100140.1.1	-0.922	BHLH transcription factor
		27.3.6	RNA.regulation of transcription.bHLH,Basic Helix-Loop-Helix family	solyc12g098620.1.1	-1.137	Transcription factor
		27.3.6	RNA.regulation of transcription.bHLH,Basic Helix-Loop-Helix family	solyc03g113560.2.1	-1.927	Transcription factor
		27.3.6	RNA.regulation of transcription.bHLH,Basic Helix-Loop-Helix family	solyc02g062690.2.1	-2.651	Transcription factor
		27.3.6	RNA.regulation of transcription.bHLH,Basic Helix-Loop-Helix family	solyc09g089870.2.1	0.641	Transcription factor
		27.3.6	RNA.regulation of transcription.bHLH,Basic Helix-Loop-Helix family	solyc01g086870.2.1	1.335	BHLH transcription factor
		27.3.6	RNA.regulation of transcription.bHLH,Basic Helix-Loop-Helix family	solyc10g047540.1.1	1.487	Unknown Protein
		27.3.6	RNA.regulation of transcription.bHLH,Basic Helix-Loop-Helix family	solyc01g098720.2.1	-1.972	Transcription factor
		27.3.6	RNA.regulation of transcription.bHLH,Basic Helix-Loop-Helix family	solyc05g050560.1.1	-1.452	Transcription factor
		27.3.6	RNA.regulation of transcription.bHLH,Basic Helix-Loop-Helix family	solyc02g078130.2.1	-1.778	Basic helix-loop-helix family protein
		27.3.6	RNA.regulation of transcription.bHLH,Basic Helix-Loop-Helix family	solyc12g036470.1.1	2.474	Transcription factor
		27.3.6	RNA.regulation of transcription.bHLH,Basic Helix-Loop-Helix family	solyc03g116340.2.1	-0.539	Transcription factor
		27.3.6	RNA.regulation of transcription.bHLH,Basic Helix-Loop-Helix family	solyc01g081090.1.1	-1.044	BHLH transcription factor
		27.3.6	RNA.regulation of transcription.bHLH,Basic Helix-Loop-Helix family	solyc06g065040.2.1	-0.545	BHLH transcription factor
		27.3.6	RNA.regulation of transcription.bHLH,Basic Helix-Loop-Helix family	solyc11g056650.1.1	-0.956	BHLH transcription factor
		27.3.6	RNA.regulation of transcription.bHLH,Basic Helix-Loop-Helix family	solyc09g083360.2.1	-2.147	Basic helix-loop-helix protein
		27.3.6	RNA.regulation of transcription.bHLH,Basic Helix-Loop-Helix family	solyc01g100660.2.1	1.497	Transcription factor
		27.3.6	RNA.regulation of transcription.bHLH,Basic Helix-Loop-Helix family	solyc07g005400.2.1	0.509	Transcription factor
		27.3.6	RNA.regulation of transcription.bHLH,Basic Helix-Loop-Helix family	solyc01g105690.2.1	-0.519	Transcription factor/ transcription regulator
		27.3.7	RNA.regulation of transcription.C2C2(Zn) CO-like, Constans-like zinc finger family	solyc07g006630.2.1	-1.258	CONSTANS-like protein
		27.3.7	RNA.regulation of transcription.C2C2(Zn) CO-like, Constans-like zinc finger family	solyc08g036620.2.1	-6.483	Protein TIFY 5A
		27.3.7	RNA.regulation of transcription.C2C2(Zn) CO-like, Constans-like zinc finger family	solyc12g006240.1.1	-1.88	CONSTANS-like zinc finger protein
		27.3.7	RNA.regulation of transcription.C2C2(Zn) CO-like, Constans-like zinc finger family	solyc05g009310.2.1	-2.905	Zinc finger protein CONSTANS-LIKE 16
		27.3.7	RNA.regulation of transcription.C2C2(Zn) CO-like, Constans-like zinc finger family	solyc01g110370.2.1	-0.518	Zinc finger protein CONSTANS-LIKE 3
		27.3.7	RNA.regulation of transcription.C2C2(Zn) CO-like, Constans-like zinc finger family	solyc11g011030.1.1	-0.88	Pto-responsive gene 1 protein
		27.3.7	RNA.regulation of transcription.C2C2(Zn) CO-like, Constans-like zinc finger family	solyc07g052620.1.1	-3.167	Zinc finger protein CONSTANS-LIKE 4
		27.3.7	RNA.regulation of transcription.C2C2(Zn) CO-like, Constans-like zinc finger family	solyc08g036660.2.1	-6.215	Protein TIFY 5A
		27.3.7	RNA.regulation of transcription.C2C2(Zn) CO-like, Constans-like zinc finger family	solyc01g005440.2.1	-0.875	Jasmonate ZIM-domain protein 3
		27.3.7	RNA.regulation of transcription.C2C2(Zn) CO-like, Constans-like zinc finger family	solyc08g081350.2.1	-1.183	Constans-like protein
		27.3.7	RNA.regulation of transcription.C2C2(Zn) CO-like, Constans-like zinc finger family	solyc08g036640.2.1	-6.537	Protein TIFY 5A
		27.3.7	RNA.regulation of transcription.C2C2(Zn) CO-like, Constans-like zinc finger family	solyc12g005660.1.1	0.945	CONSTANS-like zinc finger protein
		27.3.7	RNA.regulation of transcription.C2C2(Zn) CO-like, Constans-like zinc finger family	solyc09g074560.2.1	-0.912	CONSTANS-like zinc finger protein
		27.3.7	RNA.regulation of transcription.C2C2(Zn) CO-like, Constans-like zinc finger family	solyc07g066510.2.1	-1.523	Zinc finger protein CONSTANS-LIKE 2
		27.3.7	RNA.regulation of transcription.C2C2(Zn) CO-like, Constans-like zinc finger family	solyc02g079430.2.1	-2.191	CONSTANS-like zinc finger protein
		27.3.7	RNA.regulation of transcription.C2C2(Zn) CO-like, Constans-like zinc finger family	solyc01g110180.2.1	-2.445	Zinc finger protein CONSTANS-LIKE 1
		27.3.7	RNA.regulation of transcription.C2C2(Zn) CO-like, Constans-like zinc finger family	solyc12g096940.1.1	-2.301	CCT motif family protein
		27.3.8	RNA.regulation of transcription.C2C2(Zn) DOF zinc finger family	solyc11g066050.1.1	-0.606	Dof zinc finger protein
		27.3.8	RNA.regulation of transcription.C2C2(Zn) DOF zinc finger family	solyc02g077960.1.1	-1.833	Dof zinc finger protein 12
		27.3.8	RNA.regulation of transcription.C2C2(Zn) DOF zinc finger family	solyc03g121400.1.1	0.716	Dof zinc finger protein 4
		27.3.8	RNA.regulation of transcription.C2C2(Zn) DOF zinc finger family	solyc11g010940.1.1	-2.584	Dof zinc finger protein 6
		27.3.8	RNA.regulation of transcription.C2C2(Zn) DOF zinc finger family	solyc08g082910.1.1	-0.954	Dof zinc finger protein 2
		27.3.8	RNA.regulation of transcription.C2C2(Zn) DOF zinc finger family	solyc03g082840.2.1	0.902	Dof zinc finger protein 2
		27.3.8	RNA.regulation of transcription.C2C2(Zn) DOF zinc finger family	solyc02g090220.2.1	3.587	Dof zinc finger protein
		27.3.8	RNA.regulation of transcription.C2C2(Zn) DOF zinc finger family	solyc01g096120.2.1	4.038	Dof zinc finger protein 2
		27.3.8	RNA.regulation of transcription.C2C2(Zn) DOF zinc finger family	solyc02g090310.1.1	1.476	Dof zinc finger protein 4
		27.3.8	RNA.regulation of transcription.C2C2(Zn) DOF zinc finger family	solyc02g077950.1.1	-0.942	Dof zinc finger protein
		27.3.8	RNA.regulation of transcription.C2C2(Zn) DOF zinc finger family	solyc04g070960.1.1	-3.296	Dof zinc finger protein 9
		27.3.8	RNA.regulation of transcription.C2C2(Zn) DOF zinc finger family	solyc03g112930.2.1	-0.948	Dof zinc finger protein-like
		27.3.8	RNA.regulation of transcription.C2C2(Zn) DOF zinc finger family	solyc06g075370.2.1	-0.601	Dof zinc finger protein 9
		27.3.8	RNA.regulation of transcription.C2C2(Zn) DOF zinc finger family	solyc10g009360.2.1	1.08	Dof zinc finger protein 2
		27.3.8	RNA.regulation of transcription.C2C2(Zn) DOF zinc finger family	solyc02g078620.1.1	-2.861	Dof zinc finger protein 6
		27.3.8	RNA.regulation of transcription.C2C2(Zn) DOF zinc finger family	solyc06g071480.2.1	-1.264	Dof zinc finger protein 12
		27.3.9	RNA.regulation of transcription.C2C2(Zn) GATA transcription factor family	solyc04g015360.2.1	0.586	GATA transcription factor 9
		27.3.9	RNA.regulation of transcription.C2C2(Zn) GATA transcription factor family	solyc12g099370.1.1	0.761	GATA transcription factor 22
		27.3.9	RNA.regulation of transcription.C2C2(Zn) GATA transcription factor family	solyc01g100220.2.1	0.502	GATA transcription factor 22
		27.3.9	RNA.regulation of transcription.C2C2(Zn) GATA transcription factor family	solyc01g110310.2.1	-0.939	GATA transcription factor 9
		27.3.9	RNA.regulation of transcription.C2C2(Zn) GATA transcription factor family	solyc05g056120.2.1	1.477	GATA transcription factor 1
		27.3.9	RNA.regulation of transcription.C2C2(Zn) GATA transcription factor family	solyc01g060490.2.1	1.702	GATA transcription factor 22
		27.3.9	RNA.regulation of transcription.C2C2(Zn) GATA transcription factor family	solyc02g085190.1.1	-2.301	GATA transcription factor 19
		27.3.9	RNA.regulation of transcription.C2C2(Zn) GATA transcription factor family	solyc03g120890.2.1	-0.884	GATA transcription factor 9
		27.3.10	RNA.regulation of transcription.C2C2(Zn) YABBY family	solyc05g005240.1.1	-1.287	YABBY-like transcription factor CRABS CLAW-like protein
		27.3.10	RNA.regulation of transcription.C2C2(Zn) YABBY family	solyc05g012050.2.1	-1.281	CRABS CLAW
		27.3.10	RNA.regulation of transcription.C2C2(Zn) YABBY family	solyc11g071810.1.1	-0.505	CRABS CLAW
		27.3.10	RNA.regulation of transcription.C2C2(Zn) YABBY family	solyc07g008180.2.1	1.054	YABBY-like transcription factor CRABS CLAW-like protein
		27.3.10	RNA.regulation of transcription.C2C2(Zn) YABBY family	solyc08g079100.2.1	0.762	CRABS CLAW
		27.3.11	RNA.regulation of transcription.C2H2 zinc finger family	solyc05g009380.2.1	-0.829	EPF-type Cis2-His2 zinc finger transcription factor
		27.3.11	RNA.regulation of transcription.C2H2 zinc finger family	solyc05g009170.1.1	4.916	Zinc finger protein 6
		27.3.11	RNA.regulation of transcription.C2H2 zinc finger family	solyc12g096450.1.1	0.592	Zinc finger family protein
		27.3.11	RNA.regulation of transcription.C2H2 zinc finger family	solyc04g074320.1.1	-1.316	Zinc finger protein
		27.3.11	RNA.regulation of transcription.C2H2 zinc finger family	solyc11g013220.1.1	-3.211	Os04g0690100 protein
		27.3.11	RNA.regulation of transcription.C2H2 zinc finger family	solyc01g099340.2.1	1.143	Zinc finger protein
		27.3.11	RNA.regulation of transcription.C2H2 zinc finger family	solyc03g098070.2.1	-0.961	C2H2L domain class transcription factor
		27.3.11	RNA.regulation of transcription.C2H2 zinc finger family	solyc01g005060.2.1	1.294	Zinc finger protein
		27.3.11	RNA.regulation of transcription.C2H2 zinc finger family	solyc03g121660.2.1	1.28	Zinc finger protein
		27.3.11	RNA.regulation of transcription.C2H2 zinc finger family	solyc02g069120.2.1	0.978	Zinc-finger protein ZPR1
		27.3.11	RNA.regulation of transcription.C2H2 zinc finger family	solyc06g072360.2.1	-0.898	Zinc finger protein
		27.3.11	RNA.regulation of transcription.C2H2 zinc finger family	solyc11g066400.1.1	-2.121	Cys2/His2 zinc-finger transcription factor
		27.3.11	RNA.regulation of transcription.C2H2 zinc finger family	solyc09g089590.1.1	-1.048	Ramosa1 C2H2 zinc-finger transcription factor
		27.3.11	RNA.regulation of transcription.C2H2 zinc finger family	solyc06g076820.1.1	-0.731	Transcription factor
		27.3.11	RNA.regulation of transcription.C2H2 zinc finger family	solyc09g065670.2.1	0.618	Zinc finger family protein
		27.3.11	RNA.regulation of transcription.C2H2 zinc finger family	solyc04g080130.2.1	0.793	Zinc finger protein
		27.3.11	RNA.regulation of transcription.C2H2 zinc finger family	solyc05g054030.2.1	-1.167	C2H2L domain class transcription factor
		27.3.11	RNA.regulation of transcription.C2H2 zinc finger family	solyc09g011120.1.1	-2.273	Ramosa1 C2H2 zinc-finger transcription factor
		27.3.11	RNA.regulation of transcription.C2H2 zinc finger family	solyc02g091520.2.1	0.784	C2 domain-containing protein
		27.3.11	RNA.regulation of transcription.C2H2 zinc finger family	solyc06g053720.1.1	-3.452	Ramosa1 C2H2 zinc-finger transcription factor
		27.3.11	RNA.regulation of transcription.C2H2 zinc finger family	solyc12g040800.1.1	-1.037	C2 domain-containing protein
		27.3.11	RNA.regulation of transcription.C2H2 zinc finger family	solyc03g119300.2.1	-1.57	CHY zinc finger containing protein
		27.3.11	RNA.regulation of transcription.C2H2 zinc finger family	solyc06g065440.1.1	-0.701	Zinc finger family protein
		27.3.11	RNA.regulation of transcription.C2H2 zinc finger family	solyc04g077980.1.1	-1.247	Zinc-finger protein
		27.3.11	RNA.regulation of transcription.C2H2 zinc finger family	solyc03g059270.2.1	-1.773	Zinc finger protein
		27.3.11	RNA.regulation of transcription.C2H2 zinc finger family	solyc04g056320.1.1	1.442	Zinc finger family protein
		27.3.11	RNA.regulation of transcription.C2H2 zinc finger family	solyc09g008440.1.1	-3.066	Zinc finger family protein
		27.3.11	RNA.regulation of transcription.C2H2 zinc finger family	solyc05g009180.1.1	1.601	Zinc finger protein 6
		27.3.11	RNA.regulation of transcription.C2H2 zinc finger family	solyc11g011890.1.1	1.187	Zinc finger protein 7
		27.3.11	RNA.regulation of transcription.C2H2 zinc finger family	solyc07g066160.1.1	-1.692	Zinc finger family protein
		27.3.11	RNA.regulation of transcription.C2H2 zinc finger family	solyc03g058160.2.1	2.63	EPF-type Cis2-His2 zinc finger transcription factor
		27.3.11	RNA.regulation of transcription.C2H2 zinc finger family	solyc02g079920.2.1	-0.835	Transcription factor
		27.3.12	RNA.regulation of transcription.C3H zinc finger family	solyc12g008660.1.1	3.713	Zinc finger CCCH domain-containing protein 20
		27.3.12	RNA.regulation of transcription.C3H zinc finger family	solyc11g070070.1.1	1.972	Zinc finger CCCH domain-containing protein 39
		27.3.14	RNA.regulation of transcription.CCAAT box binding factor family, HAP2	solyc12g009050.1.1	2.972	Nuclear transcription factor Y subunit A-3
		27.3.14	RNA.regulation of transcription.CCAAT box binding factor family, HAP2	solyc08g062210.2.1	-1.211	Nuclear transcription factor Y subunit A-3
		27.3.14	RNA.regulation of transcription.CCAAT box binding factor family, HAP2	solyc10g081840.1.1	-0.888	Nuclear transcription factor Y subunit A-1
		27.3.14	RNA.regulation of transcription.CCAAT box binding factor family, HAP2	solyc01g006930.2.1	-0.746	Nuclear transcription factor Y subunit A-2
		27.3.15	RNA.regulation of transcription.CCAAT box binding factor family, HAP3	solyc07g065500.1.1	-0.818	Nuclear transcription factor Y subunit B-3
		27.3.15	RNA.regulation of transcription.CCAAT box binding factor family, HAP3	solyc04g009520.2.1	0.793	Nuclear transcription factor Y subunit B-3
		27.3.15	RNA.regulation of transcription.CCAAT box binding factor family, HAP3	solyc12g006120.1.1	-0.873	Nuclear transcription factor Y subunit B-3
		27.3.16	RNA.regulation of transcription.CCAAT box binding factor family, HAP5	solyc05g015330.1.1	0.804	Nuclear transcription factor Y subunit C-1
		27.3.16	RNA.regulation of transcription.CCAAT box binding factor family, HAP5	solyc06g072040.1.1	-0.658	Nuclear transcription factor Y subunit C-1
		27.3.17	RNA.regulation of transcription.CPP(Zn),CPP1-related transcription factor family	solyc08g067150.2.1	0.901	Tesmin/TSO1-like CXC domain containing protein expressed
		27.3.17	RNA.regulation of transcription.CPP(Zn),CPP1-related transcription factor family	solyc09g082500.2.1	-0.609	Tesmin/TSO1-like CXC domain containing protein expressed
		27.3.18	RNA.regulation of transcription.E2F/DP transcription factor family	solyc03g113760.2.1	0.918	E2F transcription factor-like protein
		27.3.19	RNA.regulation of transcription.EIN3-like(EIL) transcription factor family	solyc01g096810.2.1	-0.786	Ethylene insensitive 3 class transcription factor
		27.3.20	RNA.regulation of transcription.G2-like transcription factor family, GARP	solyc05g007890.2.1	-1.002	Myb family transcription factor-like
		27.3.20	RNA.regulation of transcription.G2-like transcription factor family, GARP	solyc07g053630.2.1	-1.642	Response regulator
		27.3.20	RNA.regulation of transcription.G2-like transcription factor family, GARP	solyc08g076400.2.1	0.801	Myb family transcription factor-like protein
		27.3.20	RNA.regulation of transcription.G2-like transcription factor family, GARP	solyc04g079600.2.1	1.469	Myb family transcription factor-like
		27.3.20	RNA.regulation of transcription.G2-like transcription factor family, GARP	solyc10g080960.1.1	0.732	Transcription factor
		27.3.20	RNA.regulation of transcription.G2-like transcription factor family, GARP	solyc06g066340.2.1	-0.598	Myb family transcription factor-like protein
		27.3.20	RNA.regulation of transcription.G2-like transcription factor family, GARP	solyc10g085620.1.1	-1.058	Myb family transcription factor-like
		27.3.20	RNA.regulation of transcription.G2-like transcription factor family, GARP	solyc10g008160.2.1	-0.737	Transcription factor
		27.3.20	RNA.regulation of transcription.G2-like transcription factor family, GARP	solyc12g017370.1.1	-0.971	Myb family transcription factor-like
		27.3.20	RNA.regulation of transcription.G2-like transcription factor family, GARP	solyc06g066180.2.1	-0.841	Myb family transcription factor
		27.3.20	RNA.regulation of transcription.G2-like transcription factor family, GARP	solyc02g090400.2.1	-1.103	Myb family transcription factor
		27.3.20	RNA.regulation of transcription.G2-like transcription factor family, GARP	solyc05g051060.2.1	0.67	Myb family transcription factor-like
		27.3.20	RNA.regulation of transcription.G2-like transcription factor family, GARP	solyc01g108300.2.1	-0.668	Myb family transcription factor
		27.3.20	RNA.regulation of transcription.G2-like transcription factor family, GARP	solyc12g006800.1.1	-0.829	Myb family transcription factor-like
		27.3.20	RNA.regulation of transcription.G2-like transcription factor family, GARP	solyc06g076350.2.1	-1.014	Transcription factor
		27.3.21	RNA.regulation of transcription.GRAS transcription factor family	solyc12g099900.1.1	1.767	GRAS family transcription factor
		27.3.21	RNA.regulation of transcription.GRAS transcription factor family	solyc06g035620.2.1	-0.66	Scarecrow-like 1 transcription factor
		27.3.21	RNA.regulation of transcription.GRAS transcription factor family	solyc05g053090.1.1	-0.565	GRAS family transcription factor
		27.3.21	RNA.regulation of transcription.GRAS transcription factor family	solyc07g047950.1.1	0.633	GRAS family transcription factor
		27.3.21	RNA.regulation of transcription.GRAS transcription factor family	solyc08g080400.1.1	1.346	GRAS family transcription factor
		27.3.21	RNA.regulation of transcription.GRAS transcription factor family	solyc05g054170.2.1	0.929	Scarecrow-like 1 transcription factor
		27.3.21	RNA.regulation of transcription.GRAS transcription factor family	solyc07g063940.1.1	-0.846	GRAS family transcription factor
		27.3.21	RNA.regulation of transcription.GRAS transcription factor family	solyc03g123400.1.1	2.797	GRAS family transcription factor
		27.3.21	RNA.regulation of transcription.GRAS transcription factor family	solyc03g025170.1.1	-0.621	GRAS family transcription factor
		27.3.21	RNA.regulation of transcription.GRAS transcription factor family	solyc11g011260.1.1	-0.586	GAI-like protein 1
		27.3.21	RNA.regulation of transcription.GRAS transcription factor family	solyc06g076280.1.1	0.51	GRAS family transcription factor
		27.3.21	RNA.regulation of transcription.GRAS transcription factor family	solyc08g014030.1.1	-0.748	GRAS family transcription factor
		27.3.21	RNA.regulation of transcription.GRAS transcription factor family	solyc02g085600.1.1	-1.381	GRAS family transcription factor
		27.3.21	RNA.regulation of transcription.GRAS transcription factor family	solyc09g018460.1.1	1.042	GRAS family transcription factor
		27.3.21	RNA.regulation of transcription.GRAS transcription factor family	solyc07g066250.1.1	-3.08	GRAS family transcription factor
		27.3.21	RNA.regulation of transcription.GRAS transcription factor family	solyc01g100200.2.1	1	GRAS family transcription factor
		27.3.21	RNA.regulation of transcription.GRAS transcription factor family	solyc02g085340.1.1	-0.762	GRAS family transcription factor
		27.3.22	RNA.regulation of transcription.HB,Homeobox transcription factor family	solyc07g053610.2.1	-0.63	Homeobox protein
		27.3.22	RNA.regulation of transcription.HB,Homeobox transcription factor family	solyc11g072770.1.1	3.191	WUSCHEL-related homeobox 3B
		27.3.22	RNA.regulation of transcription.HB,Homeobox transcription factor family	solyc02g089940.2.1	-1.686	BEL1-like homeodomain protein 2
		27.3.22	RNA.regulation of transcription.HB,Homeobox transcription factor family	solyc03g118770.2.1	-1.396	WUSCHEL-related homeobox-containing protein 4
		27.3.22	RNA.regulation of transcription.HB,Homeobox transcription factor family	solyc02g081120.2.1	-1.318	Knotted-1-like homeobox protein H1
		27.3.22	RNA.regulation of transcription.HB,Homeobox transcription factor family	solyc02g024070.2.1	-1.099	Class III homeodomain-leucine zipper
		27.3.22	RNA.regulation of transcription.HB,Homeobox transcription factor family	solyc08g065420.2.1	1.112	BEL1-like homeodomain protein 3
		27.3.22	RNA.regulation of transcription.HB,Homeobox transcription factor family	solyc08g066500.2.1	2.185	Class III homeodomain-leucine zipper
		27.3.22	RNA.regulation of transcription.HB,Homeobox transcription factor family	solyc06g053220.2.1	1.085	Homeobox leucine zipper protein
		27.3.22	RNA.regulation of transcription.HB,Homeobox transcription factor family	solyc03g113270.2.1	-0.773	Homeobox-leucine zipper-like protein
		27.3.22	RNA.regulation of transcription.HB,Homeobox transcription factor family	solyc02g087840.2.1	-2.867	Homeobox-leucine zipper-like protein
		27.3.22	RNA.regulation of transcription.HB,Homeobox transcription factor family	solyc01g073910.2.1	0.884	Homeobox-leucine zipper protein 14
		27.3.22	RNA.regulation of transcription.HB,Homeobox transcription factor family	solyc08g007270.2.1	-1.012	Homeobox-leucine zipper protein
		27.3.22	RNA.regulation of transcription.HB,Homeobox transcription factor family	solyc11g011940.1.1	1.275	Homeobox-leucine zipper protein PROTODERMAL FACTOR 2
		27.3.22	RNA.regulation of transcription.HB,Homeobox transcription factor family	solyc02g085630.2.1	3.283	Homeobox-leucine zipper-like protein
		27.3.22	RNA.regulation of transcription.HB,Homeobox transcription factor family	solyc01g100510.2.1	-0.801	Knotted-like homeobox protein
		27.3.22	RNA.regulation of transcription.HB,Homeobox transcription factor family	solyc12g044410.1.1	-0.517	Class III homeodomain-leucine zipper
		27.3.22	RNA.regulation of transcription.HB,Homeobox transcription factor family	solyc08g041820.2.1	-0.841	Homeobox protein knotted-1-like 3
		27.3.22	RNA.regulation of transcription.HB,Homeobox transcription factor family	solyc08g081400.2.1	-0.971	BEL1-like homeodomain protein 2
		27.3.22	RNA.regulation of transcription.HB,Homeobox transcription factor family	solyc10g080540.1.1	-0.836	Homeobox-leucine zipper protein 14
		27.3.22	RNA.regulation of transcription.HB,Homeobox transcription factor family	solyc06g060830.2.1	-0.577	Homeobox-leucine zipper protein
		27.3.22	RNA.regulation of transcription.HB,Homeobox transcription factor family	solyc03g098200.2.1	-1.183	Homeobox-leucine zipper protein PROTODERMAL FACTOR 2
		27.3.22	RNA.regulation of transcription.HB,Homeobox transcription factor family	solyc04g005800.2.1	1.441	Homeobox-leucine zipper protein
		27.3.22	RNA.regulation of transcription.HB,Homeobox transcription factor family	solyc04g080790.2.1	-0.63	BEL1-like homeodomain protein 3
		27.3.22	RNA.regulation of transcription.HB,Homeobox transcription factor family	solyc11g069890.1.1	1.771	BEL1-like homeodomain protein 8
		27.3.22	RNA.regulation of transcription.HB,Homeobox transcription factor family	solyc02g083950.2.1	-1.96	WUSCHEL-related homeobox-containing protein 4
		27.3.22	RNA.regulation of transcription.HB,Homeobox transcription factor family	solyc01g010600.2.1	-2.449	Homeobox-leucine zipper-like protein
		27.3.22	RNA.regulation of transcription.HB,Homeobox transcription factor family	solyc02g077390.1.1	-2.3	WUSCHEL-related homeobox 11
		27.3.22	RNA.regulation of transcription.HB,Homeobox transcription factor family	solyc04g074700.2.1	2.831	Homeobox-leucine zipper protein
		27.3.22	RNA.regulation of transcription.HB,Homeobox transcription factor family	solyc02g062960.2.1	1.994	Homeobox-leucine zipper protein
		27.3.22	RNA.regulation of transcription.HB,Homeobox transcription factor family	solyc03g034120.2.1	6.738	Homeobox-leucine zipper protein ATHB-40
		27.3.22	RNA.regulation of transcription.HB,Homeobox transcription factor family	solyc02g063520.2.1	-1.613	Homeobox-leucine zipper protein 22
		27.3.22	RNA.regulation of transcription.HB,Homeobox transcription factor family	solyc10g005330.2.1	-0.534	Homeobox-leucine zipper protein ATHB-14
		27.3.23	RNA.regulation of transcription.HSF,Heat-shock transcription factor family	solyc02g090820.2.1	-0.57	Heat stress transcription factor
		27.3.23	RNA.regulation of transcription.HSF,Heat-shock transcription factor family	solyc07g040680.2.1	-1.141	Heat stress transcription factor A3
		27.3.23	RNA.regulation of transcription.HSF,Heat-shock transcription factor family	solyc04g016000.2.1	-2.734	Heat stress transcription factor
		27.3.23	RNA.regulation of transcription.HSF,Heat-shock transcription factor family	solyc03g094000.2.1	-2.593	Light harvesting-like protein 3
		27.3.23	RNA.regulation of transcription.HSF,Heat-shock transcription factor family	solyc04g078770.2.1	-1.582	Heat stress transcription factor
		27.3.23	RNA.regulation of transcription.HSF,Heat-shock transcription factor family	solyc09g065660.2.1	-2.021	Heat stress transcription factor A3
		27.3.23	RNA.regulation of transcription.HSF,Heat-shock transcription factor family	solyc06g053960.2.1	1.349	Heat stress transcription factor A3
		27.3.23	RNA.regulation of transcription.HSF,Heat-shock transcription factor family	solyc09g009100.2.1	-0.549	Heat stress transcription factor A3
		27.3.24	RNA.regulation of transcription.MADS box transcription factor family	solyc11g005120.1.1	-1.876	MADS-box transcription factor 29
		27.3.24	RNA.regulation of transcription.MADS box transcription factor family	solyc04g081000.2.1	-1.123	MADS box transcription factor
		27.3.24	RNA.regulation of transcription.MADS box transcription factor family	solyc07g055920.2.1	-0.643	Agamous MADS-box transcription factor
		27.3.24	RNA.regulation of transcription.MADS box transcription factor family	solyc02g084630.2.1	-0.625	MADS-box transcription factor
		27.3.24	RNA.regulation of transcription.MADS box transcription factor family	solyc08g067230.2.1	-1.985	MADS box transcription factor
		27.3.24	RNA.regulation of transcription.MADS box transcription factor family	solyc01g092950.2.1	-1.268	MADS-box transcription factor 2
		27.3.24	RNA.regulation of transcription.MADS box transcription factor family	solyc06g059970.2.1	-1.426	MADS box transcription factor
		27.3.24	RNA.regulation of transcription.MADS box transcription factor family	solyc02g089210.2.1	0.886	MADS box transcription factor
		27.3.24	RNA.regulation of transcription.MADS box transcription factor family	solyc01g093960.2.1	-0.717	MADS box transcription factor
		27.3.24	RNA.regulation of transcription.MADS box transcription factor family	solyc01g106720.1.1	-1.319	MADS-box transcription factor
		27.3.24	RNA.regulation of transcription.MADS box transcription factor family	solyc03g006830.2.1	-1.044	MADS-box transcription factor 2
		27.3.24	RNA.regulation of transcription.MADS box transcription factor family	solyc05g056620.1.1	-0.708	Regulator of chromosome condensation RCC1 domain-containing protein
		27.3.24	RNA.regulation of transcription.MADS box transcription factor family	solyc10g080030.1.1	1.483	MADS box transcription factor
		27.3.24	RNA.regulation of transcription.MADS box transcription factor family	solyc02g071730.2.1	-1.377	MADS-box transcription factor AGAMOUS
		27.3.24	RNA.regulation of transcription.MADS box transcription factor family	solyc00g179240.1.1	-1.58	MADS-box transcription factor
		27.3.24	RNA.regulation of transcription.MADS box transcription factor family	solyc10g050900.1.1	4.474	MADS-box transcription factor-like protein
		27.3.24	RNA.regulation of transcription.MADS box transcription factor family	solyc01g066500.1.1	1.395	MADS-box transcription factor 22
		27.3.24	RNA.regulation of transcription.MADS box transcription factor family	solyc01g098060.1.1	-3.401	MADS-box transcription factor 47
		27.3.24	RNA.regulation of transcription.MADS box transcription factor family	solyc05g012020.2.1	-1.777	MADS-box transcription factor MADS-MC
		27.3.25	RNA.regulation of transcription.MYB domain transcription factor family	solyc10g005090.2.1	0.672	Pentatricopeptide repeat-containing protein
		27.3.25	RNA.regulation of transcription.MYB domain transcription factor family	solyc05g006460.1.1	0.715	Pentatricopeptide repeat-containing protein
		27.3.25	RNA.regulation of transcription.MYB domain transcription factor family	solyc11g071300.1.1	1.62	Myb
		27.3.25	RNA.regulation of transcription.MYB domain transcription factor family	solyc08g076150.2.1	-0.641	Pentatricopeptide repeat-containing protein
		27.3.25	RNA.regulation of transcription.MYB domain transcription factor family	solyc01g057910.2.1	1.771	MYB transcription factor
		27.3.25	RNA.regulation of transcription.MYB domain transcription factor family	solyc05g007160.2.1	-1.064	Transcription factor C-MYB
		27.3.25	RNA.regulation of transcription.MYB domain transcription factor family	solyc02g067760.2.1	-2.088	MYB transcription factor
		27.3.25	RNA.regulation of transcription.MYB domain transcription factor family	solyc08g023640.1.1	0.777	Pentatricopeptide repeat-containing protein
		27.3.25	RNA.regulation of transcription.MYB domain transcription factor family	solyc07g065730.1.1	0.948	Pentatricopeptide repeat-containing protein
		27.3.25	RNA.regulation of transcription.MYB domain transcription factor family	solyc03g121740.1.1	0.796	MYB transcription factor
		27.3.25	RNA.regulation of transcription.MYB domain transcription factor family	solyc06g053610.2.1	0.521	Myb-related transcription factor
		27.3.25	RNA.regulation of transcription.MYB domain transcription factor family	solyc01g081560.2.1	1.015	Pentatricopeptide repeat-containing protein
		27.3.25	RNA.regulation of transcription.MYB domain transcription factor family	solyc01g098480.1.1	1.008	Pentatricopeptide repeat-containing protein
		27.3.25	RNA.regulation of transcription.MYB domain transcription factor family	solyc08g068320.2.1	1.282	Transcription factor myb
		27.3.25	RNA.regulation of transcription.MYB domain transcription factor family	solyc06g069850.2.1	-0.699	MYB family transcription factor
		27.3.25	RNA.regulation of transcription.MYB domain transcription factor family	solyc01g095600.2.1	0.87	Pentatricopeptide repeat-containing protein
		27.3.25	RNA.regulation of transcription.MYB domain transcription factor family	solyc06g009710.2.1	-0.996	Myb 12 transcription factor
		27.3.25	RNA.regulation of transcription.MYB domain transcription factor family	solyc05g007870.1.1	-1.006	MYB transcription factor
		27.3.25	RNA.regulation of transcription.MYB domain transcription factor family	solyc05g010620.1.1	0.667	Pentatricopeptide repeat-containing protein
		27.3.25	RNA.regulation of transcription.MYB domain transcription factor family	solyc06g075660.2.1	-4.112	MYB transcription factor
		27.3.25	RNA.regulation of transcription.MYB domain transcription factor family	solyc03g007840.1.1	1.066	Pentatricopeptide repeat-containing protein
		27.3.25	RNA.regulation of transcription.MYB domain transcription factor family	solyc09g059580.1.1	0.878	Pentatricopeptide repeat-containing protein
		27.3.25	RNA.regulation of transcription.MYB domain transcription factor family	solyc08g005870.1.1	1.213	MYB transcription factor
		27.3.25	RNA.regulation of transcription.MYB domain transcription factor family	solyc09g007040.1.1	1.095	Pentatricopeptide repeat-containing protein
		27.3.25	RNA.regulation of transcription.MYB domain transcription factor family	solyc12g099850.1.1	0.585	Pentatricopeptide repeat-containing protein
		27.3.25	RNA.regulation of transcription.MYB domain transcription factor family	solyc10g081320.1.1	1.472	MYB transcription factor
		27.3.25	RNA.regulation of transcription.MYB domain transcription factor family	solyc05g055030.1.1	2.167	Myb-related transcription factor
		27.3.25	RNA.regulation of transcription.MYB domain transcription factor family	solyc03g112390.2.1	2.448	Myb transcription factor
		27.3.25	RNA.regulation of transcription.MYB domain transcription factor family	solyc02g072020.1.1	1.374	Pentatricopeptide repeat-containing protein
		27.3.25	RNA.regulation of transcription.MYB domain transcription factor family	solyc01g094850.1.1	0.667	Pentatricopeptide repeat-containing protein
		27.3.25	RNA.regulation of transcription.MYB domain transcription factor family	solyc05g023900.1.1	0.974	Pentatricopeptide repeat-containing protein
		27.3.25	RNA.regulation of transcription.MYB domain transcription factor family	solyc01g016770.1.1	-1.372	Myb-related transcription factor
		27.3.25	RNA.regulation of transcription.MYB domain transcription factor family	solyc01g079620.2.1	0.85	Myb 12 transcription factor
		27.3.25	RNA.regulation of transcription.MYB domain transcription factor family	solyc02g068630.1.1	0.759	Pentatricopeptide repeat-containing protein
		27.3.25	RNA.regulation of transcription.MYB domain transcription factor family	solyc03g111210.2.1	0.703	Pentatricopeptide repeat-containing protein
		27.3.25	RNA.regulation of transcription.MYB domain transcription factor family	solyc07g006990.1.1	0.974	Pentatricopeptide repeat-containing protein
		27.3.25	RNA.regulation of transcription.MYB domain transcription factor family	solyc12g005640.1.1	-7.405	Myb-related transcription factor
		27.3.25	RNA.regulation of transcription.MYB domain transcription factor family	solyc09g090130.2.1	0.963	Myb-related transcription factor
		27.3.25	RNA.regulation of transcription.MYB domain transcription factor family	solyc11g065840.1.1	-2.843	MYB transcription factor
		27.3.25	RNA.regulation of transcription.MYB domain transcription factor family	solyc11g007230.1.1	1.003	Pentatricopeptide repeat-containing protein
		27.3.25	RNA.regulation of transcription.MYB domain transcription factor family	solyc12g099140.1.1	2.837	MYB transcription factor
		27.3.25	RNA.regulation of transcription.MYB domain transcription factor family	solyc08g078080.2.1	0.788	Pentatricopeptide repeat-containing protein
		27.3.25	RNA.regulation of transcription.MYB domain transcription factor family	solyc04g014470.2.1	-1.543	MYB transcription factor
		27.3.25	RNA.regulation of transcription.MYB domain transcription factor family	solyc08g065910.1.1	-3.869	Myb-related transcription factor
		27.3.25	RNA.regulation of transcription.MYB domain transcription factor family	solyc06g065100.2.1	-1.671	Myb-like transcription factor 1
		27.3.25	RNA.regulation of transcription.MYB domain transcription factor family	solyc06g083900.2.1	-1.259	Myb-related transcription factor
		27.3.25	RNA.regulation of transcription.MYB domain transcription factor family	solyc06g048900.1.1	0.745	Pentatricopeptide repeat-containing protein
		27.3.25	RNA.regulation of transcription.MYB domain transcription factor family	solyc03g119120.2.1	0.888	Pentatricopeptide repeat-containing protein
		27.3.25	RNA.regulation of transcription.MYB domain transcription factor family	solyc05g007710.2.1	4.556	MYB transcription factor
		27.3.25	RNA.regulation of transcription.MYB domain transcription factor family	solyc02g065410.1.1	0.887	Pentatricopeptide repeat-containing protein
		27.3.25	RNA.regulation of transcription.MYB domain transcription factor family	solyc04g079360.1.1	0.768	MYB transcription factor
		27.3.25	RNA.regulation of transcription.MYB domain transcription factor family	solyc11g012570.1.1	0.718	Pentatricopeptide repeat protein
		27.3.25	RNA.regulation of transcription.MYB domain transcription factor family	solyc09g008250.2.1	2.494	MYB transcription factor
		27.3.25	RNA.regulation of transcription.MYB domain transcription factor family	solyc11g040060.1.1	0.803	Pentatricopeptide repeat-containing protein
		27.3.25	RNA.regulation of transcription.MYB domain transcription factor family	solyc06g066080.1.1	0.741	Pentatricopeptide repeat-containing protein
		27.3.25	RNA.regulation of transcription.MYB domain transcription factor family	solyc05g048830.2.1	1.071	MYB transcription factor
		27.3.25	RNA.regulation of transcription.MYB domain transcription factor family	solyc10g055410.1.1	-1.734	MYB transcription factor
		27.3.25	RNA.regulation of transcription.MYB domain transcription factor family	solyc06g060050.1.1	0.718	Pentatricopeptide repeat-containing protein
		27.3.25	RNA.regulation of transcription.MYB domain transcription factor family	solyc12g096680.1.1	0.99	Pentatricopeptide repeat-containing protein
		27.3.25	RNA.regulation of transcription.MYB domain transcription factor family	solyc06g005330.2.1	-1.867	MYB transcription factor
		27.3.25	RNA.regulation of transcription.MYB domain transcription factor family	solyc02g069500.1.1	1.377	Pentatricopeptide repeat-containing protein
		27.3.25	RNA.regulation of transcription.MYB domain transcription factor family	solyc02g067340.2.1	-0.601	MYB transcription factor
		27.3.25	RNA.regulation of transcription.MYB domain transcription factor family	solyc09g075170.1.1	0.67	Pentatricopeptide repeat protein
		27.3.25	RNA.regulation of transcription.MYB domain transcription factor family	solyc01g087130.2.1	-5.28	MYB transcription factor
		27.3.25	RNA.regulation of transcription.MYB domain transcription factor family	solyc02g093740.2.1	-1.406	MYB transcription factor
		27.3.25	RNA.regulation of transcription.MYB domain transcription factor family	solyc11g073120.1.1	-0.847	MYB transcription factor
		27.3.25	RNA.regulation of transcription.MYB domain transcription factor family	solyc08g082890.2.1	-1.867	MYB transcription factor
		27.3.26	RNA.regulation of transcription.MYB-related transcription factor family	solyc10g052470.1.1	1.684	Myb family transcription factor
		27.3.26	RNA.regulation of transcription.MYB-related transcription factor family	solyc06g071230.2.1	0.644	MYB transcription factor
		27.3.26	RNA.regulation of transcription.MYB-related transcription factor family	solyc03g096350.2.1	-1.64	Myb family transcription factor
		27.3.26	RNA.regulation of transcription.MYB-related transcription factor family	solyc04g005100.2.1	0.617	Myb transcription factor
		27.3.26	RNA.regulation of transcription.MYB-related transcription factor family	solyc06g076770.2.1	-0.865	Myb family transcription factor
		27.3.26	RNA.regulation of transcription.MYB-related transcription factor family	solyc09g014250.2.1	0.553	Myb family transcription factor
		27.3.26	RNA.regulation of transcription.MYB-related transcription factor family	solyc01g095640.1.1	2.87	Myb family transcription factor
		27.3.27	RNA.regulation of transcription.NAC domain transcription factor family	solyc06g083840.2.1	-0.849	NAC domain protein IPR003441
		27.3.27	RNA.regulation of transcription.NAC domain transcription factor family	solyc11g069840.1.1	-4.311	Os03g0859900 protein
		27.3.27	RNA.regulation of transcription.NAC domain transcription factor family	solyc01g094490.2.1	-0.596	NAC transcription factor
		27.3.27	RNA.regulation of transcription.NAC domain transcription factor family	solyc06g083850.2.1	-1.182	NAC domain protein IPR003441
		27.3.28	RNA.regulation of transcription.SBP,Squamosa promoter binding protein family	solyc10g018780.1.1	1.712	Squamosa promoter binding protein 1
		27.3.28	RNA.regulation of transcription.SBP,Squamosa promoter binding protein family	solyc03g114850.2.1	2.066	Squamosa promoter binding protein 3
		27.3.28	RNA.regulation of transcription.SBP,Squamosa promoter binding protein family	solyc04g045560.2.1	0.653	Squamosa promoter-binding-like protein 11
		27.3.28	RNA.regulation of transcription.SBP,Squamosa promoter binding protein family	solyc10g078700.1.1	1.618	Squamosa promoter-binding protein
		27.3.28	RNA.regulation of transcription.SBP,Squamosa promoter binding protein family	solyc07g062980.2.1	-0.903	Squamosa promoter binding-like protein
		27.3.28	RNA.regulation of transcription.SBP,Squamosa promoter binding protein family	solyc05g015840.2.1	-0.78	Squamosa promoter-binding protein
		27.3.28	RNA.regulation of transcription.SBP,Squamosa promoter binding protein family	solyc10g009080.2.1	-1.678	Squamosa promoter binding-like protein
		27.3.28	RNA.regulation of transcription.SBP,Squamosa promoter binding protein family	solyc01g090730.2.1	3.144	Squamosa promoter binding protein 1
		27.3.28	RNA.regulation of transcription.SBP,Squamosa promoter binding protein family	solyc12g038520.1.1	2.04	Squamosa promoter binding protein 3
		27.3.29	RNA.regulation of transcription.TCP transcription factor family	solyc06g065190.1.1	1.112	TCP family transcription factor
		27.3.29	RNA.regulation of transcription.TCP transcription factor family	solyc10g008780.1.1	-1.945	Transcription factor CYCLOIDEA
		27.3.29	RNA.regulation of transcription.TCP transcription factor family	solyc02g077250.2.1	-2.221	Transcription factor CYCLOIDEA
		27.3.29	RNA.regulation of transcription.TCP transcription factor family	solyc04g009180.1.1	0.96	TCP family transcription factor
		27.3.29	RNA.regulation of transcription.TCP transcription factor family	solyc02g068200.1.1	0.649	TCP family transcription factor
		27.3.29	RNA.regulation of transcription.TCP transcription factor family	solyc01g103780.2.1	0.978	TCP family transcription factor
		27.3.29	RNA.regulation of transcription.TCP transcription factor family	solyc02g089020.1.1	-1.743	Transcription factor
		27.3.29	RNA.regulation of transcription.TCP transcription factor family	solyc06g070900.2.1	-1.652	TCP family transcription factor
		27.3.29	RNA.regulation of transcription.TCP transcription factor family	solyc07g053410.2.1	-2.064	Transcription factor CYCLOIDEA
		27.3.30	RNA.regulation of transcription.Trihelix, Triple-Helix transcription factor family	solyc01g096470.2.1	-0.803	Transcription factor
		27.3.30	RNA.regulation of transcription.Trihelix, Triple-Helix transcription factor family	solyc09g009250.2.1	-0.827	Trihelix transcription factor
		27.3.30	RNA.regulation of transcription.Trihelix, Triple-Helix transcription factor family	solyc02g030460.2.1	-3.079	Sh4 homologue protein
		27.3.30	RNA.regulation of transcription.Trihelix, Triple-Helix transcription factor family	solyc06g051120.2.1	-0.513	Transcription factor
		27.3.30	RNA.regulation of transcription.Trihelix, Triple-Helix transcription factor family	solyc12g056510.1.1	-0.856	GT-2 factor
		27.3.30	RNA.regulation of transcription.Trihelix, Triple-Helix transcription factor family	solyc07g055100.2.1	1.384	Transcription factor
		27.3.30	RNA.regulation of transcription.Trihelix, Triple-Helix transcription factor family	solyc09g008830.2.1	-0.791	Os01g0318400 protein
		27.3.32	RNA.regulation of transcription.WRKY domain transcription factor family	solyc09g015770.2.1	-0.901	WRKY transcription factor 6
		27.3.32	RNA.regulation of transcription.WRKY domain transcription factor family	solyc07g056280.2.1	1.422	WRKY transcription factor 16
		27.3.32	RNA.regulation of transcription.WRKY domain transcription factor family	solyc12g096350.1.1	0.77	WRKY transcription factor 11
		27.3.32	RNA.regulation of transcription.WRKY domain transcription factor family	solyc08g067340.2.1	2.876	WRKY transcription factor
		27.3.32	RNA.regulation of transcription.WRKY domain transcription factor family	solyc06g068460.2.1	1.523	WRKY transcription factor 1
		27.3.32	RNA.regulation of transcription.WRKY domain transcription factor family	solyc07g047960.2.1	-0.507	WRKY transcription factor 2
		27.3.32	RNA.regulation of transcription.WRKY domain transcription factor family	solyc01g095100.2.1	-0.841	WRKY transcription factor 23
		27.3.32	RNA.regulation of transcription.WRKY domain transcription factor family	solyc02g088340.2.1	-0.738	WRKY transcription factor-c
		27.3.32	RNA.regulation of transcription.WRKY domain transcription factor family	solyc02g093050.2.1	0.526	WRKY transcription factor 26
		27.3.32	RNA.regulation of transcription.WRKY domain transcription factor family	solyc01g079260.2.1	1.416	WRKY transcription factor 4
		27.3.32	RNA.regulation of transcription.WRKY domain transcription factor family	solyc12g014610.1.1	-0.608	WRKY transcription factor 78
		27.3.32	RNA.regulation of transcription.WRKY domain transcription factor family	solyc03g116890.2.1	-0.993	WRKY transcription factor 2
		27.3.32	RNA.regulation of transcription.WRKY domain transcription factor family	solyc10g009550.2.1	1.424	WRKY transcription factor
		27.3.32	RNA.regulation of transcription.WRKY domain transcription factor family	solyc03g095770.2.1	-0.962	WRKY transcription factor 6
		27.3.34	RNA.regulation of transcription.Orphan family	solyc01g105180.2.1	-0.891	LIM zinc-binding protein
[truncated: 3,334 more rows]
[truncated: 3 more columns]
