# Supplementary material for: Transcriptomic and metabolomics responses to elevated cell wall invertase activity during tomato fruit set
Source: J Exp Bot. 2017 Jul 20;68(15):4263–79. doi: 10.1093/jxb/erx219 (PMC5853505; doi:10.1093/jxb/erx219)
Supplement: Supplementary Table S2 [file erx219_suppl_supplementary-table-s2.xlsx]

## Sheet: Supplemental Table 2
Supplemental Table 2. A total of 3262 differentially expressed genes during fruit set of SlINVINH1-RNAi plants
Bin No.	Bin description	Sub Bin No	Sub bin description	Locus ID	Log2FC	Protein annotation
1	Potosynthesis	1.1.1.1	PS.lightreaction.photosystem II.LHC-II	solyc02g070980.1.1	-3.276	Chlorophyll a/b binding protein
		1.1.1.1	PS.lightreaction.photosystem II.LHC-II	solyc08g067320.1.1	-1.336	Chlorophyll a/b binding protein
		1.1.1.1	PS.lightreaction.photosystem II.LHC-II	solyc05g056050.2.1	-1.196	Chlorophyll a-b binding protein 6A
		1.1.1.1	PS.lightreaction.photosystem II.LHC-II	solyc06g069730.2.1	-1.775	Chlorophyll a-b binding protein 4
		1.1.1.1	PS.lightreaction.photosystem II.LHC-II	solyc03g005790.2.1	-3.309	Chlorophyll a/b-binding protein
		1.1.1.1	PS.lightreaction.photosystem II.LHC-II	solyc02g070970.1.1	-1.657	Chlorophyll a/b binding protein
		1.1.1.1	PS.lightreaction.photosystem II.LHC-II	solyc02g071000.1.1	-2.744	Chlorophyll a/b binding protein
		1.1.1.1	PS.lightreaction.photosystem II.LHC-II	solyc02g071010.1.1	-1.988	Chlorophyll a/b binding protein
		1.1.1.1	PS.lightreaction.photosystem II.LHC-II	solyc02g070950.1.1	-2.498	Chlorophyll a/b binding protein
		1.1.1.1	PS.lightreaction.photosystem II.LHC-II	solyc12g006140.1.1	-1.607	Chlorophyll a-b binding protein 37
		1.1.1.1	PS.lightreaction.photosystem II.LHC-II	solyc02g070990.1.1	-6.695	Chlorophyll a/b binding protein
		1.1.1.1	PS.lightreaction.photosystem II.LHC-II	solyc12g009200.1.1	-2.827	Chlorophyll a-b binding protein
		1.1.1.1	PS.lightreaction.photosystem II.LHC-II	solyc08g067330.1.1	-1.296	Chlorophyll a-b binding protein 3C-like
		1.1.1.1	PS.lightreaction.photosystem II.LHC-II	solyc12g011280.1.1	-2.735	Chlorophyll a-b binding protein 8
		1.1.1.2	PS.lightreaction.photosystem II.PSII polypeptide subunits	solyc02g079950.2.1	-0.857	Oxygen-evolving enhancer protein 3
		1.1.1.2	PS.lightreaction.photosystem II.PSII polypeptide subunits	solyc02g065400.2.1	-0.553	Oxygen-evolving enhancer protein 1 of photosystem II
		1.1.1.2	PS.lightreaction.photosystem II.PSII polypeptide subunits	solyc07g044860.2.1	-0.783	Oxygen-evolving enhancer protein 2
		1.1.1.2	PS.lightreaction.photosystem II.PSII polypeptide subunits	solyc10g077120.1.1	-0.934	Photosystem II core complex proteins psbY
		1.1.1.2	PS.lightreaction.photosystem II.PSII polypeptide subunits	solyc02g090030.2.1	-0.942	Oxygen-evolving enhancer protein 1 of photosystem II
		1.1.1.2	PS.lightreaction.photosystem II.PSII polypeptide subunits	solyc10g054420.1.1	-0.902	Photosystem II oxygen evolving complex protein PsbP
		1.1.2.2	PS.lightreaction.photosystem I.PSI polypeptide subunits	solyc06g054260.1.1	-0.789	Photosystem I reaction center subunit II
		1.1.2.2	PS.lightreaction.photosystem I.PSI polypeptide subunits	solyc03g120640.2.1	-0.718	Photosystem I reaction center subunit VI-1
		1.1.2.2	PS.lightreaction.photosystem I.PSI polypeptide subunits	solyc10g005050.2.1	-0.767	Thylakoid membrane phosphoprotein 14 kDa
		1.1.2.2	PS.lightreaction.photosystem I.PSI polypeptide subunits	solyc02g069450.2.1	-1.099	Photosystem I reaction center subunit III
		1.1.2.2	PS.lightreaction.photosystem I.PSI polypeptide subunits	solyc06g082950.2.1	-1.02	Photosystem I reaction center subunit XI
		1.1.2.2	PS.lightreaction.photosystem I.PSI polypeptide subunits	solyc12g044280.1.1	-1.585	Photosystem I reaction center subunit VI
		1.1.2.2	PS.lightreaction.photosystem I.PSI polypeptide subunits	solyc09g063130.2.1	-0.943	Photosystem I reaction center subunit IV A
		1.1.4	PS.lightreaction.ATP synthase	solyc06g065990.1.1	-1.472	ATP synthase subunit b&apos
		1.1.5.2	PS.lightreaction.other electron carrier (ox/red).ferredoxin	solyc11g006910.1.1	1.47	Ferredoxin
		1.1.5.2	PS.lightreaction.other electron carrier (ox/red).ferredoxin	solyc10g075160.1.1	-0.876	Ferredoxin I
		1.1.5.3	PS.lightreaction.other electron carrier (ox/red).ferredoxin reductase	solyc02g083810.2.1	-0.669	Ferredoxin--NADP reductase
		1.1.6	PS.lightreaction.NADH DH	solyc05g026550.2.1	-1.009	NAD
		1.1.40	PS.lightreaction.cyclic electron flow-chlororespiration	solyc08g080050.2.1	-0.591	PGR5-like protein 1A
		1.2.3	PS.photorespiration.aminotransferases peroxisomal	solyc12g099930.1.1	-1.911	Serine-glyoxylate aminotransferase
		1.2.4.4	PS.photorespiration.glycine cleavage.H protein	solyc06g061070.2.1	-0.66	Glycine cleavage system H protein 1
		1.2.4.4	PS.photorespiration.glycine cleavage.H protein	solyc08g007040.2.1	-1.843	Glycine cleavage system H protein 1
		1.2.5	PS.photorespiration.serine hydroxymethyltransferase	solyc08g065490.2.1	0.586	Serine hydroxymethyltransferase
		1.3	PS.calvin cycle	solyc06g009630.1.1	-0.522	CP12
		1.3.2	PS.calvin cycle.rubisco small subunit	solyc02g063150.2.1	-1.648	Ribulose bisphosphate carboxylase small chain
		1.3.2	PS.calvin cycle.rubisco small subunit	solyc02g085950.2.1	-2.138	Ribulose bisphosphate carboxylase small chain
		1.3.5	PS.calvin cycle.TPI	solyc10g054870.1.1	-2.642	Triosephosphate isomerase
		1.3.6	PS.calvin cycle.aldolase	solyc02g084440.2.1	-0.608	Fructose-bisphosphate aldolase
		1.3.6	PS.calvin cycle.aldolase	solyc01g110360.2.1	-0.674	Fructose-bisphosphate aldolase
		1.3.6	PS.calvin cycle.aldolase	solyc02g062340.2.1	-1.239	Fructose-bisphosphate aldolase
		1.3.8	PS.calvin cycle.transketolase	solyc10g018300.1.1	-0.822	Transketolase 1
		1.3.12	PS.calvin cycle.PRK	solyc08g076220.2.1	-0.686	Phosphoribulokinase/uridine kinase
		1.3.13	PS.calvin cycle.rubisco interacting	solyc09g011080.2.1	0.793	Ribulose-1 5-bisphosphate carboxylase/oxygenase activase 1
		1.3.13	PS.calvin cycle.rubisco interacting	solyc03g117850.2.1	-0.539	Ribulose bisphosphate carboxylase/oxygenase activase
		1.3.13	PS.calvin cycle.rubisco interacting	solyc10g086580.1.1	-0.712	Ribulose-1 5-bisphosphate carboxylase/oxygenase activase 1
2	Major CHO metabolism	2.1.1.1	major CHO metabolism.synthesis.sucrose.SPS	solyc09g092130.2.1	-0.985	Sucrose phosphate synthase
		2.1.1.1	major CHO metabolism.synthesis.sucrose.SPS	solyc11g045110.1.1	-0.897	Sucrose-phosphate synthase 1
		2.1.2	major CHO metabolism.synthesis.starch	solyc01g098970.1.1	3.032	Glycogenin-like protein
		2.1.2.3	major CHO metabolism.synthesis.starch.starch branching	solyc07g064830.2.1	0.622	1 4-alpha-glucan branching enzyme
		2.1.2.5	major CHO metabolism.synthesis.starch.transporter	solyc11g062190.1.1	0.806	Mitochondrial ADP/ATP carrier proteins
		2.2.1.1	major CHO metabolism.degradation.sucrose.fructokinase	solyc06g073190.2.1	1.197	Fructokinase-like
		2.2.1.3.2	major CHO metabolism.degradation.sucrose.invertases.cell wall	solyc03g121680.1.1	-3.597	Beta-fructofuranosidase
		2.2.1.3.2	major CHO metabolism.degradation.sucrose.invertases.cell wall	solyc10g085360.1.1	2.129	Beta-fructofuranosidase insoluble isoenzyme 2
		2.2.1.4	major CHO metabolism.degradation.sucrose.hexokinase	solyc11g065220.1.1	-0.645	Hexokinase 6
		2.2.1.5	major CHO metabolism.degradation.sucrose.Susy	solyc03g098290.2.1	-1.824	Sucrose synthase
		2.2.1.5	major CHO metabolism.degradation.sucrose.Susy	solyc07g042550.2.1	1.544	Sucrose synthase
		2.2.1.5	major CHO metabolism.degradation.sucrose.Susy	solyc02g081300.2.1	-1.795	Sucrose synthase
		2.2.1.5	major CHO metabolism.degradation.sucrose.Susy	solyc07g042520.2.1	1.29	Sucrose synthase 4
		2.2.2.1	major CHO metabolism.degradation.starch.starch cleavage	solyc05g007270.2.1	0.656	Uncharacterized plant-specific domain TIGR01589 family protein
3	Minor CHO metabolism	3.1.1.2	minor CHO metabolism.raffinose family.galactinol synthases.putative	solyc01g079170.2.1	-0.866	Galactinol synthase
		3.1.2.1	minor CHO metabolism.raffinose family.raffinose synthases.known	solyc02g086530.2.1	-1.69	Alpha-galactosidase
		3.1.2.2	minor CHO metabolism.raffinose family.raffinose synthases.putative	solyc07g065980.2.1	1.443	Alkaline alpha galactosidase I
		3.1.2.2	minor CHO metabolism.raffinose family.raffinose synthases.putative	solyc07g007930.2.1	0.629	Alkaline alpha galactosidase 2
		3.2.1	minor CHO metabolism.trehalose.TPS	solyc08g076650.2.1	1.04	Alpha alpha-trehalose-phosphate synthase
		3.2.1	minor CHO metabolism.trehalose.TPS	solyc07g062140.2.1	1.141	Alpha alpha-trehalose-phosphate synthase
		3.2.2	minor CHO metabolism.trehalose.TPP	solyc03g083960.2.1	-1.292	Trehalose 6-phosphate phosphatase
		3.2.2	minor CHO metabolism.trehalose.TPP	solyc04g072920.2.1	-1.457	Trehalose-6-phosphate phosphatase
		3.2.2	minor CHO metabolism.trehalose.TPP	solyc04g054930.2.1	2.934	Trehalose-6-phosphate phosphatase-like protein
		3.2.3	minor CHO metabolism.trehalose.potential TPS/TPP	solyc08g076650.2.1	1.04	Alpha alpha-trehalose-phosphate synthase
		3.4.4	minor CHO metabolism.myo-inositol.myo inositol oxygenases	solyc10g005400.2.1	-2.97	Inositol oxygenase
		3.4.5	minor CHO metabolism.myo-inositol.inositol phosphatase	solyc04g014800.2.1	1.918	L-galactose-1-phosphate phosphatase 2
		3.5	minor CHO metabolism.others	solyc07g063040.2.1	-0.514	Enolase-phosphatase E-1
		3.5	minor CHO metabolism.others	solyc02g087800.2.1	3.102	Aldose-1-epimerase-like protein
		3.5	minor CHO metabolism.others	solyc01g095470.2.1	0.506	Aldose 1-epimerase family protein
		3.5	minor CHO metabolism.others	solyc02g087810.2.1	2.764	Aldose-1-epimerase-like protein
		3.5	minor CHO metabolism.others	solyc02g087770.2.1	-1.161	Aldose-1-epimerase-like protein
		3.5	minor CHO metabolism.others	solyc12g042470.1.1	1.041	Reductase 2
		3.5	minor CHO metabolism.others	solyc03g113030.2.1	0.792	Aldose 1-epimerase-like protein
		3.7	minor CHO metabolism.sugar kinases	solyc04g077030.2.1	0.955	Xylulose kinase
		3.8.2	minor CHO metabolism.galactose.alpha-galactosidases	solyc03g019790.2.1	3.034	Alpha-galactosidase
4	Glycosis	4.1.8	glycolysis.cytosolic branch.glyceraldehyde 3-phosphate dehydrogenase (GAP-DH)	solyc01g098950.1.1	-1.412	Glyceraldehyde-3-phosphate dehydrogenase
		4.1.13	glycolysis.cytosolic branch.enolase	solyc10g085550.1.1	1.139	Enolase
		4.2.4	glycolysis.plastid branch.phosphofructokinase (PFK)	solyc08g066100.2.1	1.277	Phosphofructokinase family protein
5	Fermentation	5.2	fermentation.PDC	solyc09g005110.2.1	1.383	Pyruvate decarboxylase 1
		5.1	fermentation.aldehyde dehydrogenase	solyc12g007030.1.1	-0.853	Aldehyde dehydrogenase 1
		5.1	fermentation.aldehyde dehydrogenase	solyc06g071290.2.1	-0.872	Betaine aldehyde dehydrogenase
		5.1	fermentation.aldehyde dehydrogenase	solyc06g060250.2.1	1.039	Aldehyde dehydrogenase family protein expressed
6	Gluconeogenese/glyoxylate	6.2	gluconeogenese/ glyoxylate cycle.malate synthase	solyc03g111130.1.1	-2.59	Malate synthase
		6.2	gluconeogenese/ glyoxylate cycle.malate synthase	solyc03g111140.2.1	-1.344	Malate synthase
		6.5	gluconeogenese/ glyoxylate cycle.pyruvate dikinase	solyc01g080460.2.1	2.148	Pyruvate phosphate dikinase
		6.9	gluconeogenese/ glyoxylate cycle.isocitrate lyase	solyc07g052480.2.1	-1.328	Isocitrate lyase
7	OPP	7.1.2	OPP.oxidative PP.6-phosphogluconolactonase	solyc01g010250.2.1	-0.707	6-phosphogluconolactonase
		7.2.4	OPP.non-reductive PP.ribose 5-phosphate isomerase	solyc05g008370.1.1	-0.944	Ribose-5-phosphate isomerase
8	TCA	8.1.1.3	TCA / org. transformation.TCA.pyruvate DH.E3	solyc05g053100.2.1	-0.878	Dihydrolipoyl dehydrogenase
		8.1.6	TCA / org. transformation.TCA.succinyl-CoA ligase	solyc01g007910.2.1	0.666	Succinyl-CoA ligase
		8.1.9	TCA / org. transformation.TCA.malate DH	solyc12g014180.1.1	0.852	Malate dehydrogenase
		8.2.9	TCA / org. transformation.other organic acid transformaitons.cyt MDH	solyc01g090710.2.1	-2.112	Malate dehydrogenase
		8.2.9	TCA / org. transformation.other organic acid transformaitons.cyt MDH	solyc03g071590.2.1	1.807	Malate dehydrogenase
		8.3	TCA / org. transformation.carbonic anhydrases	solyc02g067750.2.1	-4.414	Carbonic anhydrase
		8.3	TCA / org. transformation.carbonic anhydrases	solyc02g086820.2.1	-1.525	Carbonic anhydrase
		8.3	TCA / org. transformation.carbonic anhydrases	solyc10g083890.1.1	1.22	Carbonic anhydrase family protein
9	Mitochondrial electron transport	9.2.1	mitochondrial electron transport / ATP synthesis.NADH-DH.type II.internal matrix	solyc06g007160.2.1	-1.687	NADH dehydrogenase
		9.2.2	mitochondrial electron transport / ATP synthesis.NADH-DH.type II.external	solyc02g079170.2.1	0.963	NADH dehydrogenase like protein
		9.4	mitochondrial electron transport / ATP synthesis.alternative oxidase	solyc08g075540.2.1	1.068	Alternative oxidase
		9.6	mitochondrial electron transport / ATP synthesis.cytochrome c	solyc01g109330.2.1	-1.354	Cytochrome c biogenesis protein ccsB
		9.9	mitochondrial electron transport / ATP synthesis.F1-ATPase	solyc01g095960.2.1	-1.524	Diacylglycerol O-acyltransferase
		9.9	mitochondrial electron transport / ATP synthesis.F1-ATPase	solyc02g091600.1.1	1.278	Os08g0119500 protein
		9.9	mitochondrial electron transport / ATP synthesis.F1-ATPase	solyc02g091130.2.1	1.346	ATP synthase subunit beta
		9.9	mitochondrial electron transport / ATP synthesis.F1-ATPase	solyc10g009430.2.1	-1.416	Diacylglycerol O-acyltransferase
10	Cell wall metabolism	10.1.2	cell wall.precursor synthesis.UGE	solyc08g080570.2.1	0.936	UDP-glucose 4-epimerase
		10.1.3	cell wall.precursor synthesis.AXS	solyc11g066720.1.1	1.218	Bifunctional polymyxin resistance arnA protein
		10.1.4	cell wall.precursor synthesis.UGD	solyc03g115380.1.1	-1.444	UDP-glucose dehydrogenase
		10.1.4	cell wall.precursor synthesis.UGD	solyc06g069550.1.1	-2.34	UDP-D-glucose dehydrogenase
		10.1.5	cell wall.precursor synthesis.UXS	solyc10g085920.1.1	0.835	Bifunctional polymyxin resistance protein ArnA
		10.2	cell wall.cellulose synthesis	solyc09g008990.2.1	1.112	Cellulose synthase-like A2 glycosyltransferase family 2 protein mannan synthase
		10.2	cell wall.cellulose synthesis	solyc11g007600.1.1	-4.919	Cellulose synthase-like C6 glycosyltransferase family 2
		10.2	cell wall.cellulose synthesis	solyc09g009010.2.1	1.084	Cellulose synthase-like C1-2 glycosyltransferase family 2 protein
		10.2.1	cell wall.cellulose synthesis.cellulose synthase	solyc07g051820.2.1	-1.787	Cellulose synthase
		10.2.1	cell wall.cellulose synthesis.cellulose synthase	solyc02g072240.2.1	-3.056	Cellulose synthase
		10.2.1	cell wall.cellulose synthesis.cellulose synthase	solyc08g082660.2.1	-1.367	Cellulose synthase
		10.2.1	cell wall.cellulose synthesis.cellulose synthase	solyc07g005840.2.1	-1.159	Cellulose synthase 3
		10.2.1	cell wall.cellulose synthesis.cellulose synthase	solyc08g082650.2.1	-1.203	Cellulose synthase-like protein H1
		10.2.1	cell wall.cellulose synthesis.cellulose synthase	solyc09g072820.2.1	-3.42	Cellulose synthase
		10.2.2	cell wall.cellulose synthesis.COBRA	solyc03g070440.2.1	-4.07	COBRA-like protein
		10.2.2	cell wall.cellulose synthesis.COBRA	solyc01g103860.2.1	-1.104	Ch-cobra
		10.2.2	cell wall.cellulose synthesis.COBRA	solyc02g065770.2.1	0.714	COBRA-like protein 4
		10.2.2	cell wall.cellulose synthesis.COBRA	solyc02g089130.2.1	-2.028	COBRA-like protein
		10.3.2	cell wall.hemicellulose synthesis.glucuronoxylan	solyc04g078980.2.1	3.998	Glycogenin-like protein
		10.5.1.1	cell wall.cell wall proteins.AGPs.AGP	solyc12g015690.1.1	-1.578	Fasciclin-like arabinogalactan protein 10
		10.5.1.1	cell wall.cell wall proteins.AGPs.AGP	solyc06g075220.1.1	-2.953	Fasciclin-like arabinogalactan protein 5
		10.5.1.1	cell wall.cell wall proteins.AGPs.AGP	solyc07g053540.1.1	-2.701	Fasciclin-like arabinogalactan protein 4
		10.5.3	cell wall.cell wall proteins.LRR	solyc10g050470.1.1	-3.829	LRR receptor-like serine/threonine-protein kinase
		10.6	cell wall.degradation	solyc03g026370.1.1	2.577	Peptidoglycan-binding LysM domain-containing protein
		10.6.1	cell wall.degradation.cellulases and beta -1,4-glucanases	solyc11g008820.1.1	2.435	Endoglucanase
		10.6.1	cell wall.degradation.cellulases and beta -1,4-glucanases	solyc06g073740.2.1	0.515	Beta-D-glucosidase
		10.6.1	cell wall.degradation.cellulases and beta -1,4-glucanases	solyc05g005080.2.1	2.275	Endo-1 4-beta-glucanase
		10.6.1	cell wall.degradation.cellulases and beta -1,4-glucanases	solyc11g071650.1.1	-2.017	Beta-D-glucosidase
		10.6.1	cell wall.degradation.cellulases and beta -1,4-glucanases	solyc07g064870.2.1	1.284	Endoglucanase 1
		10.6.1	cell wall.degradation.cellulases and beta -1,4-glucanases	solyc09g010210.2.1	-1.806	Endoglucanase 1
		10.6.1	cell wall.degradation.cellulases and beta -1,4-glucanases	solyc12g055980.1.1	-0.999	Endoglucanase 1
		10.6.1	cell wall.degradation.cellulases and beta -1,4-glucanases	solyc05g052530.1.1	-4.511	Endoglucanase 1
		10.6.1	cell wall.degradation.cellulases and beta -1,4-glucanases	solyc09g075360.2.1	-2.06	Endoglucanase 1
		10.6.1	cell wall.degradation.cellulases and beta -1,4-glucanases	solyc01g097000.2.1	-0.993	Guanine nucleotide exchange factor Vps9
		10.6.1	cell wall.degradation.cellulases and beta -1,4-glucanases	solyc12g055970.1.1	-0.854	Endoglucanase 1
		10.6.2	cell wall.degradation.mannan-xylose-arabinose-fucose	solyc01g105500.2.1	1.164	Endo-1 4-beta-xylanase
		10.6.2	cell wall.degradation.mannan-xylose-arabinose-fucose	solyc01g106980.1.1	-6.627	Endo-1 4-beta-xylanase
		10.6.2	cell wall.degradation.mannan-xylose-arabinose-fucose	solyc01g111340.2.1	-1.504	Endo-1 4-beta-xylanase
		10.6.2	cell wall.degradation.mannan-xylose-arabinose-fucose	solyc10g074920.1.1	-2.766	Mannan endo-1 4-beta-mannosidase
		10.6.2	cell wall.degradation.mannan-xylose-arabinose-fucose	solyc06g064520.2.1	6.386	Mannan endo-1 4-beta-mannosidase
		10.6.2	cell wall.degradation.mannan-xylose-arabinose-fucose	solyc01g008720.1.1	-4.241	Mannan endo-1 4-beta-mannosidase
		10.6.2	cell wall.degradation.mannan-xylose-arabinose-fucose	solyc11g044910.1.1	-3.182	Beta-xylosidase 1
		10.6.2	cell wall.degradation.mannan-xylose-arabinose-fucose	solyc11g040330.1.1	-1.512	Endo-1 4-beta-xylanase
		10.6.2	cell wall.degradation.mannan-xylose-arabinose-fucose	solyc12g013770.1.1	3.161	Mannan endo-1 4-beta-mannosidase
		10.6.2	cell wall.degradation.mannan-xylose-arabinose-fucose	solyc04g072860.2.1	-1.548	Beta-D-xylosidase
		10.6.2	cell wall.degradation.mannan-xylose-arabinose-fucose	solyc02g084990.2.1	-1.036	Mannan endo-1 4-beta-mannosidase
		10.6.2	cell wall.degradation.mannan-xylose-arabinose-fucose	solyc04g077190.2.1	-1.819	Endo-1 4-beta-xylanase
		10.6.2	cell wall.degradation.mannan-xylose-arabinose-fucose	solyc01g104950.2.1	1.133	Alpha-L-arabinofuranosidase/beta-D-xylosidase
		10.6.2	cell wall.degradation.mannan-xylose-arabinose-fucose	solyc12g013670.1.1	2.561	Mannan endo-1 4-beta-mannosidase
		10.6.3	cell wall.degradation.pectate lyases and polygalacturonases	solyc11g011300.1.1	-2.257	Rhamnogalacturonate lyase
		10.6.3	cell wall.degradation.pectate lyases and polygalacturonases	solyc01g079130.1.1	-2.323	Polygalacturonase
		10.6.3	cell wall.degradation.pectate lyases and polygalacturonases	solyc04g015530.1.1	-1.321	Polygalacturonase A
		10.6.3	cell wall.degradation.pectate lyases and polygalacturonases	solyc09g098270.2.1	-2.544	Polygalacturonase
		10.6.3	cell wall.degradation.pectate lyases and polygalacturonases	solyc04g076640.1.1	-6.222	Rhamnogalacturonate lyase
		10.6.3	cell wall.degradation.pectate lyases and polygalacturonases	solyc03g007940.2.1	-1.598	Glycoside hydrolase family 28 protein/polygalacturonase family protein
		10.6.3	cell wall.degradation.pectate lyases and polygalacturonases	solyc09g061890.2.1	-1.702	Pectate lyase 1-27
		10.6.3	cell wall.degradation.pectate lyases and polygalacturonases	solyc05g005540.2.1	-2.54	BURP domain-containing protein
		10.6.3	cell wall.degradation.pectate lyases and polygalacturonases	solyc03g114240.2.1	-1.313	BURP domain-containing protein
		10.6.3	cell wall.degradation.pectate lyases and polygalacturonases	solyc07g056290.1.1	-8.148	Polygalacturonase
		10.6.3	cell wall.degradation.pectate lyases and polygalacturonases	solyc12g096740.1.1	5.67	Polygalacturonase 5
		10.6.3	cell wall.degradation.pectate lyases and polygalacturonases	solyc05g005550.2.1	-3.289	BURP domain-containing protein
		10.6.3	cell wall.degradation.pectate lyases and polygalacturonases	solyc11g011310.1.1	-1.609	Rhamnogalacturonate lyase
		10.6.3	cell wall.degradation.pectate lyases and polygalacturonases	solyc10g047590.1.1	-3.654	Polygalacturonase
		10.6.3	cell wall.degradation.pectate lyases and polygalacturonases	solyc02g093580.2.1	-3.142	Pectate lyase
		10.6.3	cell wall.degradation.pectate lyases and polygalacturonases	solyc04g076660.2.1	-0.723	Rhamnogalacturonate lyase
		10.7	cell wall.modification	solyc03g115320.1.1	-4.092	Expansin
		10.7	cell wall.modification	solyc08g077900.2.1	5.31	Expansin-like protein
		10.7	cell wall.modification	solyc03g115890.2.1	-1.809	Expansin
		10.7	cell wall.modification	solyc06g076220.2.1	-0.918	Expansin-1
		10.7	cell wall.modification	solyc02g088100.2.1	3.011	Expansin
		10.7	cell wall.modification	solyc12g011030.1.1	1.58	Xyloglucan endotransglucosylase/hydrolase 7
		10.7	cell wall.modification	solyc01g090820.1.1	-6.361	Expansin B1
		10.7	cell wall.modification	solyc03g115350.1.1	-8.389	Expansin 2
		10.7	cell wall.modification	solyc01g106650.2.1	-1.89	Xyloglucan endotransglucosylase/hydrolase 6
		10.7	cell wall.modification	solyc10g086520.1.1	-3.034	Expansin-1
		10.7	cell wall.modification	solyc01g099630.2.1	2.361	Xyloglucan endotransglucosylase/hydrolase 5
		10.7	cell wall.modification	solyc03g031800.2.1	2.275	Xyloglucan endotransglucosylase/hydrolase 1
		10.7	cell wall.modification	solyc06g005560.2.1	-0.865	Expansin-1
		10.7	cell wall.modification	solyc01g081060.2.1	2.604	Xyloglucan endotransglucosylase/hydrolase 14
		10.7	cell wall.modification	solyc05g053700.1.1	-2.335	Xyloglucan endotransglucosylase/hydrolase 1
		10.7	cell wall.modification	solyc11g066270.1.1	1.043	Xyloglucan endotransglucosylase/hydrolase 9
		10.7	cell wall.modification	solyc07g006870.2.1	1.719	Xyloglucan endotransglucosylase/hydrolase 8
		10.7	cell wall.modification	solyc04g081870.2.1	-1.01	Expansin
		10.7	cell wall.modification	solyc09g010860.2.1	0.723	Expansin
		10.8.1	cell wall.pectin*esterases.PME	solyc03g046270.2.1	-2.934	Leaf senescence protein-like
		10.8.1	cell wall.pectin*esterases.PME	solyc05g047590.2.1	3.204	Pectinesterase
		10.8.1	cell wall.pectin*esterases.PME	solyc01g067420.2.1	-1.512	Pectinesterase
		10.8.1	cell wall.pectin*esterases.PME	solyc01g079850.2.1	-1.471	Os06g0207500 protein
		10.8.1	cell wall.pectin*esterases.PME	solyc03g078100.2.1	1.234	Pectinesterase family protein
		10.8.1	cell wall.pectin*esterases.PME	solyc06g051960.2.1	-2.201	Pectinesterase
		10.8.1	cell wall.pectin*esterases.PME	solyc02g062150.1.1	-5.303	Pectinesterase
		10.8.1	cell wall.pectin*esterases.PME	solyc02g075620.2.1	-3.536	Pectinesterase
		10.8.1	cell wall.pectin*esterases.PME	solyc07g043240.2.1	-1.844	Pectinesterase
		10.8.1	cell wall.pectin*esterases.PME	solyc09g075350.2.1	-2.922	Pectinesterase
		10.8.1	cell wall.pectin*esterases.PME	solyc01g099960.2.1	-0.986	Pectinesterase
		10.8.2	cell wall.pectin*esterases.acetyl esterase	solyc08g075050.1.1	1.658	Pectinacetylesterase like protein
		10.8.2	cell wall.pectin*esterases.acetyl esterase	solyc10g050750.1.1	-4.879	Pectinacetylesterase like protein
		10.8.2	cell wall.pectin*esterases.acetyl esterase	solyc03g025600.2.1	0.728	Pectinacetylesterase like protein
		10.8.2	cell wall.pectin*esterases.acetyl esterase	solyc08g074950.1.1	-3.122	Pectinacetylesterase
		10.8.2	cell wall.pectin*esterases.acetyl esterase	solyc08g014380.1.1	2.855	Pectinacetylesterase
		10.8.2	cell wall.pectin*esterases.acetyl esterase	solyc10g086480.1.1	-0.559	Pectinacetylesterase like protein
11	Lipid metabolism	11.1.1.2.3	lipid metabolism.FA synthesis and FA elongation.Acetyl CoA Carboxylation.heteromeric Complex.Biotin Carboxyl Carrier Protein	solyc06g068010.2.1	0.741	Biotin carboxyl carrier protein of acetyl-CoA carboxylase
		11.1.3	lipid metabolism.FA synthesis and FA elongation.ketoacyl ACP synthase	solyc08g082620.2.1	-0.653	3-oxoacyl-
		11.1.3	lipid metabolism.FA synthesis and FA elongation.ketoacyl ACP synthase	solyc03g122120.2.1	0.657	3-oxoacyl-
		11.1.8	lipid metabolism.FA synthesis and FA elongation.acyl coa ligase	solyc03g114460.2.1	-0.655	Acetyl-coenzyme A synthetase
		11.1.8	lipid metabolism.FA synthesis and FA elongation.acyl coa ligase	solyc02g081360.2.1	-3.015	Long-chain-fatty-acid--CoA ligase
		11.1.8	lipid metabolism.FA synthesis and FA elongation.acyl coa ligase	solyc07g043660.2.1	2.6	Acyl-CoA synthetase/AMP-acid ligase II
		11.1.8	lipid metabolism.FA synthesis and FA elongation.acyl coa ligase	solyc02g081350.2.1	-2.566	Acyl-CoA synthetase/AMP-acid ligase II
		11.1.8	lipid metabolism.FA synthesis and FA elongation.acyl coa ligase	solyc07g043640.2.1	-1.344	Acyl-CoA synthetase/AMP-acid ligase II
		11.1.9	lipid metabolism.FA synthesis and FA elongation.long chain fatty acid CoA ligase	solyc01g079240.2.1	-0.902	Long-chain-fatty-acid--CoA ligase family protein
		11.1.9	lipid metabolism.FA synthesis and FA elongation.long chain fatty acid CoA ligase	solyc01g109180.2.1	-1.109	Long-chain-fatty-acid-CoA ligase
		11.1.9	lipid metabolism.FA synthesis and FA elongation.long chain fatty acid CoA ligase	solyc01g095750.2.1	-1.108	Long-chain-fatty-acid-CoA ligase
		11.1.9	lipid metabolism.FA synthesis and FA elongation.long chain fatty acid CoA ligase	solyc08g008310.2.1	-1.017	Long-chain-fatty-acid-CoA ligase
		11.1.9	lipid metabolism.FA synthesis and FA elongation.long chain fatty acid CoA ligase	solyc12g009040.1.1	-1.408	Long-chain-fatty-acid--CoA ligase 4
		11.1.10	lipid metabolism.FA synthesis and FA elongation.beta ketoacyl CoA synthase	solyc09g065780.2.1	-1.795	Fatty acid elongase 3-ketoacyl-CoA synthase
		11.1.10	lipid metabolism.FA synthesis and FA elongation.beta ketoacyl CoA synthase	solyc08g067260.2.1	-0.615	Fatty acid elongase 3-ketoacyl-CoA synthase
		11.1.10	lipid metabolism.FA synthesis and FA elongation.beta ketoacyl CoA synthase	solyc11g072990.1.1	-2.053	Fatty acid elongase 3-ketoacyl-CoA synthase
		11.1.10	lipid metabolism.FA synthesis and FA elongation.beta ketoacyl CoA synthase	solyc09g083050.2.1	-2.273	Fatty acid elongase 3-ketoacyl-CoA synthase
		11.1.10	lipid metabolism.FA synthesis and FA elongation.beta ketoacyl CoA synthase	solyc10g009240.2.1	-2.332	Fatty acid elongase 3-ketoacyl-CoA synthase
		11.1.10	lipid metabolism.FA synthesis and FA elongation.beta ketoacyl CoA synthase	solyc02g063140.2.1	-1.41	Fatty acid elongase 3-ketoacyl-CoA synthase
		11.1.10	lipid metabolism.FA synthesis and FA elongation.beta ketoacyl CoA synthase	solyc08g067410.1.1	1.653	Fatty acid elongase 3-ketoacyl-CoA synthase
		11.1.10	lipid metabolism.FA synthesis and FA elongation.beta ketoacyl CoA synthase	solyc02g085870.2.1	-1.265	Fatty acid elongase 3-ketoacyl-CoA synthase
		11.1.10	lipid metabolism.FA synthesis and FA elongation.beta ketoacyl CoA synthase	solyc05g013220.2.1	-1.105	Fatty acid elongase 3-ketoacyl-CoA synthase
		11.1.10	lipid metabolism.FA synthesis and FA elongation.beta ketoacyl CoA synthase	solyc09g065800.2.1	-3.33	Fatty acid elongase 3-ketoacyl-CoA synthase
		11.1.10	lipid metabolism.FA synthesis and FA elongation.beta ketoacyl CoA synthase	solyc05g009270.2.1	2.306	Fatty acid elongase 3-ketoacyl-CoA synthase
		11.1.11	lipid metabolism.FA synthesis and FA elongation.fatty acid elongase	solyc12g087980.1.1	-1.294	Hydroxycinnamoyl CoA quinate transferase 2
		11.1.30	lipid metabolism.FA synthesis and FA elongation.pyruvate kinase	solyc09g008840.2.1	1.395	Pyruvate kinase
		11.2.3	lipid metabolism.FA desaturation.omega 3 desaturase	solyc01g006430.2.1	0.788	Omega-6 fatty acid desaturase
		11.2.4	lipid metabolism.FA desaturation.omega 6 desaturase	solyc01g006430.2.1	0.788	Omega-6 fatty acid desaturase
		11.3	lipid metabolism.Phospholipid synthesis	solyc07g056320.2.1	2.587	ER glycerol-phosphate acyltransferase
		11.3.1	lipid metabolism.Phospholipid synthesis.1-acylglycerol-3-phosphate O-acyltransferase	solyc04g079880.2.1	-1.387	1-acyl-sn-glycerol-3-phosphate acyltransferase
		11.3.5	lipid metabolism.Phospholipid synthesis.diacylglycerol kinase	solyc12g005380.1.1	1.96	Diacylglycerol kinase
		11.3.7	lipid metabolism.Phospholipid synthesis.cyclopropane-fatty-acyl-phospholipid synthase	solyc09g090510.2.1	-1.473	Cyclopropane-fatty-acyl-phospholipid synthase
		11.3.7	lipid metabolism.Phospholipid synthesis.cyclopropane-fatty-acyl-phospholipid synthase	solyc03g045140.2.1	2.018	Cyclopropane-fatty-acyl-phospholipid synthase
		11.3.7	lipid metabolism.Phospholipid synthesis.cyclopropane-fatty-acyl-phospholipid synthase	solyc09g090500.2.1	-4.948	Cyclopropane-fatty-acyl-phospholipid synthase
		11.3.9	lipid metabolism.Phospholipid synthesis.choline monooxygenase	solyc07g008310.2.1	1.769	Rieske
		11.4	lipid metabolism.TAG synthesis	solyc02g086490.2.1	-2.323	Oleosin
		11.5.1	lipid metabolism.glyceral metabolism.glycerol kinase	solyc03g117490.2.1	-0.662	Glycerol kinase
		11.6	lipid metabolism.lipid transfer proteins etc	solyc10g075090.1.1	3.517	Non-specific lipid-transfer protein
		11.6	lipid metabolism.lipid transfer proteins etc	solyc08g067510.1.1	-2.049	Non-specific lipid-transfer protein
		11.6	lipid metabolism.lipid transfer proteins etc	solyc08g067500.1.1	-2.652	Non-specific lipid-transfer protein
		11.6	lipid metabolism.lipid transfer proteins etc	solyc01g081600.2.1	-1.987	Non-specific lipid-transfer protein
		11.6	lipid metabolism.lipid transfer proteins etc	solyc10g076200.1.1	-1.9	Non-specific lipid-transfer protein
		11.7	lipid metabolism.unassigned	solyc01g098110.2.1	-1.529	Hydrolase alpha/beta fold family protein
		11.8	lipid metabolism.'exotics' (steroids, squalene etc)	solyc03g093620.1.1	-2.336	Sulfotransferase family protein
		11.8	lipid metabolism.'exotics' (steroids, squalene etc)	solyc04g077150.2.1	1.317	Erg28 like protein expressed
		11.8	lipid metabolism.'exotics' (steroids, squalene etc)	solyc05g011890.1.1	1.01	Sulfotransferase family protein
		11.8	lipid metabolism.'exotics' (steroids, squalene etc)	solyc03g114800.1.1	-1.695	Sulfotransferase family protein
		11.8.1	lipid metabolism.'exotics' (steroids, squalene etc).sphingolipids	solyc07g018240.1.1	3.291	Elongation of very long chain fatty acids protein 4
		11.8.1	lipid metabolism.'exotics' (steroids, squalene etc).sphingolipids	solyc02g089860.1.1	-3.181	GNS1/SUR4 membrane family protein
		11.8.3	lipid metabolism.'exotics' (steroids, squalene etc).UDP-glucose:sterol glucosyltransferase	solyc04g051150.2.1	1.309	Sterol 3-beta-glucosyltransferase
		11.8.10	lipid metabolism.exotics' (steroids, squalene etc).phosphatidylcholinesterol O-acyltransferase'	solyc05g050710.2.1	1.076	Lecithin cholesterol acyltransferase
		11.8.10	lipid metabolism.exotics' (steroids, squalene etc).phosphatidylcholinesterol O-acyltransferase'	solyc03g121960.2.1	0.709	Phospholipid diacylglycerol acyltransferase
		11.9.2	lipid metabolism.lipid degradation.lipases	solyc03g119980.2.1	-0.757	Lipase-like protein
		11.9.2	lipid metabolism.lipid degradation.lipases	solyc08g066440.2.1	-0.624	Hydrolase alpha/beta fold family protein
		11.9.2	lipid metabolism.lipid degradation.lipases	solyc05g056000.2.1	-1.199	Lipase-like protein
		11.9.2	lipid metabolism.lipid degradation.lipases	solyc04g010250.2.1	-0.739	Lipase-like protein
		11.9.2	lipid metabolism.lipid degradation.lipases	solyc09g075140.2.1	-0.847	Lipase-like protein
		11.9.2.1	lipid metabolism.lipid degradation.lipases.triacylglycerol lipase	solyc04g078800.2.1	1.756	Lipase class 3-like
		11.9.2.1	lipid metabolism.lipid degradation.lipases.triacylglycerol lipase	solyc02g077030.2.1	-3.23	Lipase-like
		11.9.2.1	lipid metabolism.lipid degradation.lipases.triacylglycerol lipase	solyc02g014470.2.1	-3.208	Lipase-like protein
		11.9.2.1	lipid metabolism.lipid degradation.lipases.triacylglycerol lipase	solyc03g005020.2.1	-1.724	Lipase
		11.9.2.1	lipid metabolism.lipid degradation.lipases.triacylglycerol lipase	solyc02g090930.2.1	-3.149	Lipase
		11.9.2.1	lipid metabolism.lipid degradation.lipases.triacylglycerol lipase	solyc12g010910.1.1	-0.944	Lipase
		11.9.2.1	lipid metabolism.lipid degradation.lipases.triacylglycerol lipase	solyc01g079600.2.1	-1.184	Lipase
		11.9.2.1	lipid metabolism.lipid degradation.lipases.triacylglycerol lipase	solyc01g095720.2.1	-1.199	Lipase
		11.9.2.1	lipid metabolism.lipid degradation.lipases.triacylglycerol lipase	solyc09g065890.2.1	-2.322	Lipase
		11.9.2.1	lipid metabolism.lipid degradation.lipases.triacylglycerol lipase	solyc02g094040.2.1	-4.034	Lipase
		11.9.2.1	lipid metabolism.lipid degradation.lipases.triacylglycerol lipase	solyc08g078090.1.1	-1.872	Lipase
		11.9.2.2	lipid metabolism.lipid degradation.lipases.acylglycerol lipase	solyc05g009390.2.1	-0.568	Lipase-like protein
		11.9.3	lipid metabolism.lipid degradation.lysophospholipases	solyc10g055240.1.1	-0.939	Phosphatidylinositol-specific phospholipase c
		11.9.3.1	lipid metabolism.lipid degradation.lysophospholipases.phospholipase D	solyc08g080130.2.1	0.657	Phospholipase D
		11.9.3.1	lipid metabolism.lipid degradation.lysophospholipases.phospholipase D	solyc02g061850.2.1	-1.149	Phospholipase D
		11.9.3.1	lipid metabolism.lipid degradation.lysophospholipases.phospholipase D	solyc12g011170.1.1	-1.725	Phospholipase D
		11.9.3.2	lipid metabolism.lipid degradation.lysophospholipases.carboxylesterase	solyc06g067950.2.1	-1.135	Acyl-protein thioesterase 2
		11.9.3.3	lipid metabolism.lipid degradation.lysophospholipases.glycerophosphodiester phosphodiesterase	solyc02g094400.2.1	-1.678	Glycerophosphodiester phosphodiesterase gde1
		11.9.3.3	lipid metabolism.lipid degradation.lysophospholipases.glycerophosphodiester phosphodiesterase	solyc12g014570.1.1	1.319	Glycerophosphoryl diester phosphodiesterase family protein
		11.9.4.2	lipid metabolism.lipid degradation.beta-oxidation.acyl CoA DH	solyc04g054890.2.1	-0.803	Acyl-CoA oxidase
		11.9.4.9	lipid metabolism.lipid degradation.beta-oxidation.multifunctional	solyc01g066620.2.1	1.169	Fatty acid oxidation complex subunit alpha
		11.9.4.13	lipid metabolism.lipid degradation.beta-oxidation.acyl CoA reductase	solyc09g009580.2.1	-2.288	Fatty acyl coA reductase
		11.9.4.13	lipid metabolism.lipid degradation.beta-oxidation.acyl CoA reductase	solyc11g067190.1.1	-2.925	Fatty acyl coA reductase
		11.9.4.13	lipid metabolism.lipid degradation.beta-oxidation.acyl CoA reductase	solyc09g009570.1.1	-2.087	Fatty acyl coA reductase
		11.10.4	lipid metabolism.glycolipid synthesis.sulfolipid synthase	solyc10g085100.1.1	-0.546	Glycosyl transferase group 1 family protein
12	N-metabolism	12.1.1	N-metabolism.nitrate metabolism.NR	solyc06g083440.2.1	-0.705	Cytochrome b5 reductase
		12.2.1	N-metabolism.ammonia metabolism.glutamate synthase	solyc03g083440.2.1	-1.272	Glutamate synthase
		12.2.2	N-metabolism.ammonia metabolism.glutamine synthase	solyc04g014510.2.1	-1.062	Glutamine synthetase
13	Amino acid metabolism	13	amino acid metabolism	solyc03g117890.2.1	-0.616	Unknown protein DS12 from 2D-PAGE of leaf
		13.1.1.3.11	amino acid metabolism.synthesis.central amino acid metabolism.alanine.alanine-glyoxylate aminotransferase	solyc12g099930.1.1	-1.911	Serine-glyoxylate aminotransferase
		13.1.2.2	amino acid metabolism.synthesis.glutamate family.proline	solyc02g068640.2.1	0.6	Pyrroline-5-carboxylate reductase
		13.1.2.3.22	amino acid metabolism.synthesis.glutamate family.arginine.arginosuccinate synthase	solyc05g012270.2.1	0.629	Argininosuccinate synthase
		13.1.3.1.1	amino acid metabolism.synthesis.aspartate family.asparagine.asparagine synthetase	solyc04g055210.2.1	0.736	Asparagine synthetase
		13.1.3.4	amino acid metabolism.synthesis.aspartate family.methionine	solyc12g099000.1.1	-0.79	S-adenosylmethionine synthase
		13.1.3.5	amino acid metabolism.synthesis.aspartate family.lysine	solyc03g044660.2.1	0.794	Dihydrodipicolinate synthase 2
		13.1.3.5	amino acid metabolism.synthesis.aspartate family.lysine	solyc10g083110.1.1	0.654	Dihydrodipicolinate synthase 2
		13.1.3.5.2	amino acid metabolism.synthesis.aspartate family.lysine.dihydrodipicolinate reductase	solyc03g026210.2.1	-0.903	Dihydrodipicolinate reductase family protein
		13.1.3.5.5	amino acid metabolism.synthesis.aspartate family.lysine.diaminopimelate decarboxylase	solyc04g082030.1.1	-1.165	Ornithine decarboxylase
		13.1.3.5.5	amino acid metabolism.synthesis.aspartate family.lysine.diaminopimelate decarboxylase	solyc03g098300.1.1	-1.28	Ornithine decarboxylase
		13.1.3.6.1.1	amino acid metabolism.synthesis.aspartate family.misc.homoserine.aspartate kinase	solyc11g040390.1.1	0.567	Aspartokinase-homoserine dehydrogenase
		13.1.3.6.1.1	amino acid metabolism.synthesis.aspartate family.misc.homoserine.aspartate kinase	solyc11g040380.1.1	0.605	Aspartokinase-homoserine dehydrogenase
		13.1.3.6.1.2	amino acid metabolism.synthesis.aspartate family.misc.homoserine.aspartate semialdehyde dehydrogenase	solyc01g005250.2.1	0.699	Aspartate-semialdehyde dehydrogenase
		13.1.4.1	amino acid metabolism.synthesis.branched chain group.common	solyc06g059880.2.1	4.388	Acetolactate synthase
		13.1.4.1.4	amino acid metabolism.synthesis.branched chain group.common.branched-chain amino acid aminotransferase	solyc12g088220.1.1	0.695	Branched-chain-amino-acid aminotransferase
		13.1.4.1.4	amino acid metabolism.synthesis.branched chain group.common.branched-chain amino acid aminotransferase	solyc03g043880.2.1	1.288	Branched-chain amino acid aminotransferase
		13.1.4.4.1	amino acid metabolism.synthesis.branched chain group.leucine specific.2-isopropylmalate synthase	solyc06g053400.2.1	0.752	2-isopropylmalate synthase 1
		13.1.5.1.1	amino acid metabolism.synthesis.serine-glycine-cysteine group.serine.phosphoglycerate dehydrogenase	solyc11g020060.1.1	0.915	Glyoxylate reductase/hydroxypyruvate reductase
		13.1.5.1.1	amino acid metabolism.synthesis.serine-glycine-cysteine group.serine.phosphoglycerate dehydrogenase	solyc03g123830.2.1	-0.528	Phosphoglycerate dehydrogenase
		13.1.5.3.1	amino acid metabolism.synthesis.serine-glycine-cysteine group.cysteine.OASTL	solyc01g094790.2.1	1.282	Cysteine synthase
		13.1.5.3.1	amino acid metabolism.synthesis.serine-glycine-cysteine group.cysteine.OASTL	solyc01g097950.2.1	1.023	Cysteine synthase
		13.1.6.1.1	amino acid metabolism.synthesis.aromatic aa.chorismate.3-deoxy-D-arabino-heptulosonate 7-phosphate synthase	solyc04g074480.2.1	-0.616	3-deoxy-7-phosphoheptulonate synthase
		13.1.6.1.5	amino acid metabolism.synthesis.aromatic aa.chorismate.shikimate kinase	solyc04g051860.2.1	-0.7	Shikimate kinase
		13.1.6.1.5	amino acid metabolism.synthesis.aromatic aa.chorismate.shikimate kinase	solyc02g094420.2.1	-0.664	Shikimate kinase
		13.1.6.1.10	amino acid metabolism.synthesis.aromatic aa.chorismate.dehydroquinate/shikimate dehydrogenase	solyc06g084460.2.1	-0.532	Shikimate dehydrogenase
		13.1.6.5	amino acid metabolism.synthesis.aromatic aa.tryptophan	solyc01g086720.2.1	-1.776	Phosphoribosylanthranilate transferase
		13.1.6.5.1	amino acid metabolism.synthesis.aromatic aa.tryptophan.anthranilate synthase	solyc04g049360.2.1	0.913	4-amino-4-deoxychorismate synthase component I
		13.1.6.5.2	amino acid metabolism.synthesis.aromatic aa.tryptophan.anthranilate phosphoribosyltransferase	solyc06g071550.2.1	1.905	Anthranilate phosphoribosyltransferase
		13.1.6.5.3	amino acid metabolism.synthesis.aromatic aa.tryptophan.phosphoribosyanthranilate isomerase	solyc06g051410.2.1	0.959	N-
		13.1.6.5.5	amino acid metabolism.synthesis.aromatic aa.tryptophan.tryptophan synthase	solyc12g096190.1.1	0.978	Tryptophan synthase beta chain
		13.1.6.5.5	amino acid metabolism.synthesis.aromatic aa.tryptophan.tryptophan synthase	solyc10g005320.2.1	-6.183	Tryptophan synthase beta chain 1
		13.2.2.2	amino acid metabolism.degradation.glutamate family.proline	solyc02g089620.2.1	-0.892	Proline dehydrogenase
		13.2.2.3	amino acid metabolism.degradation.glutamate family.arginine	solyc01g091170.2.1	-3	Agmatinase
		13.2.2.3	amino acid metabolism.degradation.glutamate family.arginine	solyc10g054440.1.1	0.862	Arginine decarboxylase
		13.2.2.3	amino acid metabolism.degradation.glutamate family.arginine	solyc02g068640.2.1	0.6	Pyrroline-5-carboxylate reductase
		13.2.3.2	amino acid metabolism.degradation.aspartate family.threonine	solyc09g008670.2.1	-0.849	Threonine ammonia-lyase biosynthetic
		13.2.3.5	amino acid metabolism.degradation.aspartate family.lysine	solyc10g084150.1.1	1.035	Cytokinin riboside 5&apos;-monophosphate phosphoribohydrolase LOG
		13.2.3.5	amino acid metabolism.degradation.aspartate family.lysine	solyc08g062820.2.1	0.513	Cytokinin riboside 5&apos;-monophosphate phosphoribohydrolase LOG
		13.2.4.1	amino acid metabolism.degradation.branched-chain group.shared	solyc09g061840.2.1	-1.627	3-ketoacyl CoA thiolase 1
		13.2.4.4	amino acid metabolism.degradation.branched-chain group.leucine	solyc06g073560.2.1	-1.215	Isovaleryl-CoA dehydrogenase
		13.2.6.2	amino acid metabolism.degradation.aromatic aa.tyrosine	solyc04g054710.2.1	-0.671	Aspartate aminotransferase
		13.2.6.2	amino acid metabolism.degradation.aromatic aa.tyrosine	solyc04g014730.2.1	-1.067	Fumarylacetoacetase
		13.99	amino acid metabolism.misc	solyc08g079650.2.1	-0.658	ACT domain containing protein expressed
		13.99	amino acid metabolism.misc	solyc05g011920.2.1	0.567	ACT domain-containing protein
		13.99	amino acid metabolism.misc	solyc06g059800.2.1	-0.568	Protein-P-II uridylyltransferase
14	S-assimilation	14.2	S-assimilation.APR	solyc03g031620.2.1	-0.651	Phosphoadenosine phosphosulfate reductase
		14.2	S-assimilation.APR	solyc02g032860.2.1	-0.639	Phosphoadenosine phosphosulfate reductase
		14.15	S-assimilation.AKN	solyc02g092410.2.1	-1.31	Adenylyl-sulfate kinase
15	Metal handling	15.2	metal handling.binding, chelation and storage	solyc03g080110.2.1	3.501	Metal ion binding protein
		15.2	metal handling.binding, chelation and storage	solyc01g100490.2.1	-0.97	Nicotianamine synthase
		15.2	metal handling.binding, chelation and storage	solyc04g058100.2.1	1.732	Type 2 metallothionein
		15.2	metal handling.binding, chelation and storage	solyc04g054500.2.1	-1.321	Metal ion binding protein
		15.2	metal handling.binding, chelation and storage	solyc03g097380.2.1	-0.878	Heavy metal-associated domain containing protein expressed
		15.2	metal handling.binding, chelation and storage	solyc03g043640.2.1	1.581	Metal ion binding protein
		15.2	metal handling.binding, chelation and storage	solyc11g007200.1.1	-0.569	Copper chaperone
		15.2	metal handling.binding, chelation and storage	solyc01g080070.2.1	-0.684	Copper chaperone
		15.2	metal handling.binding, chelation and storage	solyc09g010800.2.1	0.818	Type 2 metallothionein
		15.2	metal handling.binding, chelation and storage	solyc04g058150.2.1	-0.758	Type 2 metallothionein
		15.2	metal handling.binding, chelation and storage	solyc11g073020.1.1	-1.254	Metal ion binding protein
		15.2	metal handling.binding, chelation and storage	solyc08g075880.2.1	-3.248	Metal ion binding protein
		15.3	metal handling.regulation	solyc09g082650.2.1	-0.735	Acireductone dioxygenase
16	Secondary metabolism	16.1.1.4	secondary metabolism.isoprenoids.non-mevalonate pathway.CMK	solyc01g009010.2.1	-0.603	4-diphosphocytidyl-2-C-methyl-D-erythritol kinase
		16.1.1.10	secondary metabolism.isoprenoids.non-mevalonate pathway.geranylgeranyl pyrophosphate synthase	solyc09g008920.2.1	-0.691	Geranylgeranyl pyrophosphate synthase
		16.1.2.1	secondary metabolism.isoprenoids.mevalonate pathway.acetyl-CoA C-acyltransferase	solyc05g017760.2.1	1.328	Acetyl-CoA C-acetyltransferase
		16.1.2.2	secondary metabolism.isoprenoids.mevalonate pathway.HMG-CoA synthase	solyc12g056450.1.1	-0.649	Hydroxymethylglutaryl-CoA synthase
		16.1.2.3	secondary metabolism.isoprenoids.mevalonate pathway.HMG-CoA reductase	solyc02g038740.2.1	0.833	3-hydroxy-3-methylglutaryl coenzyme A reductase
		16.1.2.5	secondary metabolism.isoprenoids.mevalonate pathway.phosphomevalonate kinase	solyc06g066310.2.1	0.809	Phosphomevalonate kinase
		16.1.2.7	secondary metabolism.isoprenoids.mevalonate pathway.isopentenyl pyrophosphate:dimethyllallyl pyrophosphate isomerase	solyc04g056390.2.1	0.794	Isopentenyl-diphosphate delta-isomerase
		16.1.4.1	secondary metabolism.isoprenoids.carotenoids.phytoene synthase	solyc03g031860.2.1	0.849	Phytoene synthase 1
		16.1.4.2	secondary metabolism.isoprenoids.carotenoids.phytoene dehydrogenase	solyc03g123760.2.1	-0.806	Phytoene desaturase
		16.1.4.5	secondary metabolism.isoprenoids.carotenoids.lycopene beta cyclase	solyc06g074240.1.1	-1.134	Chromoplast-specific lycopene beta-cyclase
		16.1.5	secondary metabolism.isoprenoids.terpenoids	solyc12g006570.1.1	3.337	Germacrene-D synthase
		16.1.5	secondary metabolism.isoprenoids.terpenoids	solyc04g005110.1.1	4.694	Germacrene D synthase
		16.1.5	secondary metabolism.isoprenoids.terpenoids	solyc08g005720.2.1	-2.548	Ent-kaurene synthase-like protein 1
		16.1.5	secondary metabolism.isoprenoids.terpenoids	solyc01g105880.2.1	-8.086
		16.1.5	secondary metabolism.isoprenoids.terpenoids	solyc03g025560.2.1	0.706	Undecaprenyl pyrophosphate synthase
		16.1.5	secondary metabolism.isoprenoids.terpenoids	solyc08g005640.2.1	1.403	Ent-kaurene synthase-like protein 1
		16.1.5	secondary metabolism.isoprenoids.terpenoids	solyc01g105920.2.1	-2.379
		16.2	secondary metabolism.phenylpropanoids	solyc07g052060.2.1	2.417	Acyltransferase 1
		16.2	secondary metabolism.phenylpropanoids	solyc03g117600.2.1	-1.816	Hydroxycinnamoyl-CoA shikimate/quinate hydroxycinnamoyltransferase
		16.2	secondary metabolism.phenylpropanoids	solyc05g052680.1.1	3.717	Hydroxycinnamoyl transferase
		16.2	secondary metabolism.phenylpropanoids	solyc05g015800.2.1	-2.193	Acetyl coenzyme A cis-3-hexen-1-ol acetyl transferase
		16.2	secondary metabolism.phenylpropanoids	solyc12g096800.1.1	-2.529	Hydroxycinnamoyl CoA quinate transferase
		16.2	secondary metabolism.phenylpropanoids	solyc12g010980.1.1	-2.135	Acyltransferase-like protein
		16.2	secondary metabolism.phenylpropanoids	solyc12g096790.1.1	-7.569	Hydroxycinnamoyl CoA quinate transferase
		16.2	secondary metabolism.phenylpropanoids	solyc12g094520.1.1	-2.197	4-coumarate-coa ligase
		16.2	secondary metabolism.phenylpropanoids	solyc09g014280.1.1	-0.846	Hydroxycinnamoyl transferase
		16.2	secondary metabolism.phenylpropanoids	solyc05g052670.1.1	1.688	N-hydroxycinnamoyl/benzoyltransferase 1
		16.2	secondary metabolism.phenylpropanoids	solyc12g096250.1.1	-1.285	N-hydroxycinnamoyl/benzoyltransferase 5
		16.2	secondary metabolism.phenylpropanoids	solyc02g093180.2.1	-2.074	N-hydroxycinnamoyl/benzoyltransferase 3
		16.2	secondary metabolism.phenylpropanoids	solyc11g071480.1.1	-3.034	Hydroxycinnamoyl CoA shikimate/quinate hydroxycinnamoyltransferase-like protein
		16.2	secondary metabolism.phenylpropanoids	solyc07g049660.2.1	-1.111	Acetyl coenzyme A cis-3-hexen-1-ol acetyl transferase
		16.2	secondary metabolism.phenylpropanoids	solyc11g071470.1.1	-0.756	Hydroxycinnamoyl CoA shikimate/quinate hydroxycinnamoyltransferase-like protein
		16.2	secondary metabolism.phenylpropanoids	solyc03g005090.2.1	-0.691	4-coumarate-coa ligase
		16.2	secondary metabolism.phenylpropanoids	solyc03g025320.2.1	-0.635	Hydroxycinnamoyl transferase
		16.2	secondary metabolism.phenylpropanoids	solyc10g008120.2.1	-6.094	O-methyltransferase 3
		16.2	secondary metabolism.phenylpropanoids	solyc06g051130.1.1	-1.261	Transferase family protein
		16.2	secondary metabolism.phenylpropanoids	solyc12g096770.1.1	-2.041	Hydroxycinnamoyl CoA quinate transferase
		16.2.1.1	secondary metabolism.phenylpropanoids.lignin biosynthesis.PAL	solyc10g086180.1.1	-1.226	Phenylalanine ammonia-lyase
		16.2.1.1	secondary metabolism.phenylpropanoids.lignin biosynthesis.PAL	solyc05g056170.2.1	-0.939	Phenylalanine ammonia-lyase
		16.2.1.3	secondary metabolism.phenylpropanoids.lignin biosynthesis.4CL	solyc03g097030.2.1	-0.979	4-coumarate CoA ligase
		16.2.1.3	secondary metabolism.phenylpropanoids.lignin biosynthesis.4CL	solyc06g068650.2.1	-1.374	4-coumarate CoA ligase
		16.2.1.3	secondary metabolism.phenylpropanoids.lignin biosynthesis.4CL	solyc03g005090.2.1	-0.691	4-coumarate-coa ligase
		16.2.1.3	secondary metabolism.phenylpropanoids.lignin biosynthesis.4CL	solyc03g117870.2.1	-1.485	4-coumarate CoA ligase
		16.2.1.6	secondary metabolism.phenylpropanoids.lignin biosynthesis.CCoAOMT	solyc04g063210.2.1	-1.526	Caffeoyl-CoA O-methyltransferase
		16.2.1.6	secondary metabolism.phenylpropanoids.lignin biosynthesis.CCoAOMT	solyc02g093270.2.1	-1.021	Caffeoyl-CoA O-methyltransferase
		16.2.1.6	secondary metabolism.phenylpropanoids.lignin biosynthesis.CCoAOMT	solyc01g107910.2.1	-2.004	Caffeoyl CoA 3-O-methyltransferase
		16.2.1.10	secondary metabolism.phenylpropanoids.lignin biosynthesis.CAD	solyc11g010980.1.1	-5.325	Alcohol dehydrogenase
		16.2.1.10	secondary metabolism.phenylpropanoids.lignin biosynthesis.CAD	solyc11g010990.1.1	-1.812	Alcohol dehydrogenase
		16.2.1.10	secondary metabolism.phenylpropanoids.lignin biosynthesis.CAD	solyc01g107590.2.1	-1.442	Cinnamyl alcohol dehydrogenase
		16.4.1	secondary metabolism.N misc.alkaloid-like	solyc05g025810.2.1	-0.924	Strictosidine synthase family protein
		16.4.1	secondary metabolism.N misc.alkaloid-like	solyc07g054860.1.1	3.539	Aromatic amino acid decarboxylase
		16.4.1	secondary metabolism.N misc.alkaloid-like	solyc02g082900.2.1	1.533	Strictosidine synthase family protein
		16.5.99.1	secondary metabolism.sulfur-containing.misc.alliinase	solyc06g071640.2.1	2.366	Alliinase
		16.5.99.1	secondary metabolism.sulfur-containing.misc.alliinase	solyc03g112460.2.1	-0.715	Alliinase
		16.7	secondary metabolism.wax	solyc07g065060.1.1	0.712	Wax synthase isoform 3
		16.7	secondary metabolism.wax	solyc11g012220.1.1	-1.602	Wax synthase isoform 3
		16.7	secondary metabolism.wax	solyc12g100270.1.1	3.094	CER1
		16.7	secondary metabolism.wax	solyc11g012240.1.1	1.176	Wax synthase isoform 3
		16.7	secondary metabolism.wax	solyc06g066630.1.1	-1.262	Membrane bound O-acyl transferase MBOAT
		16.7	secondary metabolism.wax	solyc03g065250.2.1	-1.334	CER1
		16.7	secondary metabolism.wax	solyc11g012230.1.1	-1.253	Wax synthase isoform 3
		16.7	secondary metabolism.wax	solyc08g044260.2.1	-0.824	CER1
		16.8.2	secondary metabolism.flavonoids.chalcones	solyc05g053550.2.1	-1.87	Chalcone synthase
		16.8.2	secondary metabolism.flavonoids.chalcones	solyc05g052240.2.1	-0.592	Chalcone--flavonone isomerase
		16.8.3	secondary metabolism.flavonoids.dihydroflavonols	solyc04g015590.2.1	-1.258	Dihydroflavonol 4-reductase
		16.8.3	secondary metabolism.flavonoids.dihydroflavonols	solyc01g008540.2.1	1.274	Cinnamoyl CoA reductase-like protein
		16.8.3	secondary metabolism.flavonoids.dihydroflavonols	solyc03g097170.2.1	-0.812	Cinnamoyl-CoA reductase-like protein
		16.8.3	secondary metabolism.flavonoids.dihydroflavonols	solyc03g031470.2.1	1.488	Dihydroflavonol 4-reductase
		16.8.3	secondary metabolism.flavonoids.dihydroflavonols	solyc06g068440.2.1	-0.994	Cinnamoyl-CoA reductase
		16.8.3	secondary metabolism.flavonoids.dihydroflavonols	solyc12g005350.1.1	-0.586	Dihydroflavonol-4-reductase
		16.8.5.1	secondary metabolism.flavonoids.isoflavones.isoflavone reductase	solyc10g052500.1.1	-0.896	Phenylcoumaran benzylic ether reductase 3
		16.8.5.1	secondary metabolism.flavonoids.isoflavones.isoflavone reductase	solyc06g066160.2.1	-3.019	Pinoresinol-lariciresinol reductase
		16.8.5.1	secondary metabolism.flavonoids.isoflavones.isoflavone reductase	solyc04g080520.1.1	-1.665	Unknown Protein
		16.8.5.1	secondary metabolism.flavonoids.isoflavones.isoflavone reductase	solyc06g066170.2.1	-1.714	Pinoresinol-lariciresinol reductase
		16.8.5.1	secondary metabolism.flavonoids.isoflavones.isoflavone reductase	solyc04g080550.2.1	-1.389	Phenylcoumaran benzylic ether reductase
		16.8.5.1	secondary metabolism.flavonoids.isoflavones.isoflavone reductase	solyc10g052490.1.1	1.122	Isoflavone reductase-like protein 5
		16.1	secondary metabolism.simple phenols	solyc09g011000.2.1	-3.266	Laccase
		16.1	secondary metabolism.simple phenols	solyc04g054690.2.1	2.503	Laccase 1a
		16.1	secondary metabolism.simple phenols	solyc12g056820.1.1	-1.203	Laccase
		16.1	secondary metabolism.simple phenols	solyc09g014240.2.1	-4.022	Laccase 1a
		16.1	secondary metabolism.simple phenols	solyc09g011050.2.1	-3.675	Laccase
		16.1	secondary metabolism.simple phenols	solyc02g085120.2.1	-2.928	Laccase
		16.1	secondary metabolism.simple phenols	solyc09g011960.1.1	-3.499	Laccase
		16.1	secondary metabolism.simple phenols	solyc02g085110.2.1	-3.725	Laccase
		16.1	secondary metabolism.simple phenols	solyc02g062650.2.1	-2.919	Laccase
17	Hormone metabolism	17.1.1	hormone metabolism.abscisic acid.synthesis-degradation	solyc11g071620.1.1	-3.243	Aldehyde oxidase
		17.1.1.1.10	hormone metabolism.abscisic acid.synthesis-degradation.synthesis.9-cis-epoxycarotenoid dioxygenase	solyc08g066720.1.1	1.901	Carotenoid cleavage dioxygenase
		17.1.1.1.10	hormone metabolism.abscisic acid.synthesis-degradation.synthesis.9-cis-epoxycarotenoid dioxygenase	solyc08g075490.2.1	0.788	Carotenoid cleavage dioxygenase 4B
		17.1.1.1.10	hormone metabolism.abscisic acid.synthesis-degradation.synthesis.9-cis-epoxycarotenoid dioxygenase	solyc08g016720.1.1	1.037	9-cis-epoxycarotenoid dioxygenase 5
		17.1.2	hormone metabolism.abscisic acid.signal transduction	solyc01g108080.2.1	-1.028	BZIP transcription factor
		17.1.3	hormone metabolism.abscisic acid.induced-regulated-responsive-activated	solyc04g008960.2.1	-1.195	FIP1
		17.1.3	hormone metabolism.abscisic acid.induced-regulated-responsive-activated	solyc11g011590.1.1	-3.508	FIP1
		17.1.3	hormone metabolism.abscisic acid.induced-regulated-responsive-activated	solyc04g008950.2.1	-1.878	FIP1
		17.1.3	hormone metabolism.abscisic acid.induced-regulated-responsive-activated	solyc04g008970.2.1	-1.371	FIP1
		17.1.3	hormone metabolism.abscisic acid.induced-regulated-responsive-activated	solyc11g011580.1.1	-2.204	FIP1
		17.1.3	hormone metabolism.abscisic acid.induced-regulated-responsive-activated	solyc10g007820.2.1	-2.173	Receptor expression enhancing protein 5
		17.2.1	hormone metabolism.auxin.synthesis-degradation	solyc03g121270.2.1	-0.639	IAA-amino acid hydrolase
		17.2.1	hormone metabolism.auxin.synthesis-degradation	solyc06g073060.2.1	-0.65	Iaa-amino acid hydrolase 6
		17.2.1	hormone metabolism.auxin.synthesis-degradation	solyc05g006220.2.1	-1.756	IAA-amino acid hydrolase
		17.2.2	hormone metabolism.auxin.signal transduction	solyc02g087660.2.1	-1.754	Auxin efflux carrier protein
		17.2.2	hormone metabolism.auxin.signal transduction	solyc04g007690.2.1	-1.02	Auxin efflux carrier
		17.2.2	hormone metabolism.auxin.signal transduction	solyc07g006900.1.1	-3.836	Auxin efflux carrier protein
		17.2.3	hormone metabolism.auxin.induced-regulated-responsive-activated	solyc06g083140.2.1	3.625	Auxin-induced in root cultures protein 12
		17.2.3	hormone metabolism.auxin.induced-regulated-responsive-activated	solyc11g010600.1.1	-0.553	Os01g0841200 protein
		17.2.3	hormone metabolism.auxin.induced-regulated-responsive-activated	solyc02g078380.2.1	1.166	Aluminum-induced protein-like protein
		17.2.3	hormone metabolism.auxin.induced-regulated-responsive-activated	solyc12g005310.1.1	2.45	Auxin-responsive GH3-like
		17.2.3	hormone metabolism.auxin.induced-regulated-responsive-activated	solyc12g017880.1.1	-2.191	Dopamine beta-monooxygenase
		17.2.3	hormone metabolism.auxin.induced-regulated-responsive-activated	solyc07g053030.2.1	2.336	Indole-3-acetic acid-amido synthetase GH3.8
		17.2.3	hormone metabolism.auxin.induced-regulated-responsive-activated	solyc09g009980.1.1	1.907	Auxin-induced SAUR-like protein
		17.2.3	hormone metabolism.auxin.induced-regulated-responsive-activated	solyc10g011660.2.1	-1.528	GH3 family protein
		17.2.3	hormone metabolism.auxin.induced-regulated-responsive-activated	solyc08g068490.2.1	-3.028	Indole-3-acetic acid-amido synthetase GH3.8
		17.2.3	hormone metabolism.auxin.induced-regulated-responsive-activated	solyc04g081250.1.1	-1.094	Auxin-induced SAUR-like protein
		17.2.3	hormone metabolism.auxin.induced-regulated-responsive-activated	solyc08g079140.1.1	-1.171	Auxin-induced SAUR-like protein
		17.2.3	hormone metabolism.auxin.induced-regulated-responsive-activated	solyc05g050280.2.1	1.968	GH3 family protein
		17.2.3	hormone metabolism.auxin.induced-regulated-responsive-activated	solyc09g082730.2.1	-0.698	Aldo/keto reductase family protein
		17.2.3	hormone metabolism.auxin.induced-regulated-responsive-activated	solyc12g013700.1.1	-1.599	Aluminum-induced protein-like protein
		17.2.3	hormone metabolism.auxin.induced-regulated-responsive-activated	solyc08g079150.1.1	-0.809	Auxin responsive SAUR protein
		17.2.3	hormone metabolism.auxin.induced-regulated-responsive-activated	solyc07g048060.1.1	-6.592	Auxin-induced protein-like
		17.2.3	hormone metabolism.auxin.induced-regulated-responsive-activated	solyc07g054580.2.1	-1.219	GH3 family protein
		17.2.3	hormone metabolism.auxin.induced-regulated-responsive-activated	solyc07g063850.2.1	-1.187	Indole-3-acetic acid-amido synthetase GH3.8
		17.2.3	hormone metabolism.auxin.induced-regulated-responsive-activated	solyc07g066560.1.1	-0.708	Auxin responsive SAUR protein
		17.2.3	hormone metabolism.auxin.induced-regulated-responsive-activated	solyc11g013270.1.1	0.802	Os01g0841200 protein
		17.2.3	hormone metabolism.auxin.induced-regulated-responsive-activated	solyc06g063240.2.1	0.834	Os03g0169000 protein
		17.2.3	hormone metabolism.auxin.induced-regulated-responsive-activated	solyc01g107390.2.1	1.348	Auxin-responsive GH3 product
		17.2.3	hormone metabolism.auxin.induced-regulated-responsive-activated	solyc08g068480.1.1	-3.117	Indole-3-acetic acid-amido synthetase GH3.8
		17.2.3	hormone metabolism.auxin.induced-regulated-responsive-activated	solyc02g072490.2.1	-3.375	Os01g0841200 protein
		17.2.3	hormone metabolism.auxin.induced-regulated-responsive-activated	solyc07g008290.2.1	2.895	Growth regulator like protein
		17.2.3	hormone metabolism.auxin.induced-regulated-responsive-activated	solyc07g048070.2.1	-1.3	Membrane protein
		17.2.3	hormone metabolism.auxin.induced-regulated-responsive-activated	solyc07g009340.2.1	-2.768	Ferric-chelate reductase 1
		17.2.3	hormone metabolism.auxin.induced-regulated-responsive-activated	solyc02g064830.2.1	-2.057	Indole-3-acetic acid-amido synthetase GH3.8
		17.2.3	hormone metabolism.auxin.induced-regulated-responsive-activated	solyc07g048050.1.1	-2.31	Dopamine beta-monooxygenase
		17.2.3	hormone metabolism.auxin.induced-regulated-responsive-activated	solyc09g056360.2.1	-0.656	Membrane protein
		17.2.3	hormone metabolism.auxin.induced-regulated-responsive-activated	solyc07g042490.1.1	1.867	SAUR33-auxin-responsive SAUR family member
		17.3.1.2.2	hormone metabolism.brassinosteroid.synthesis-degradation.sterols.SMT2	solyc10g080150.1.1	1.033	24-sterol C-methyltransferase
		17.3.1.2.4	hormone metabolism.brassinosteroid.synthesis-degradation.sterols.FACKEL	solyc09g009040.2.1	0.829	Delta14-sterol reductase
		17.3.1.2.5	hormone metabolism.brassinosteroid.synthesis-degradation.sterols.HYD1	solyc06g082980.2.1	0.818	3-beta-hydroxysteroid-Delta8 Delta7-isomerase
		17.3.2.2	hormone metabolism.brassinosteroid.signal transduction.BZR	solyc02g063010.2.1	-0.5	BES1/BZR1 homolog protein 2
		17.3.2.2	hormone metabolism.brassinosteroid.signal transduction.BZR	solyc07g062260.2.1	-1.478	BES1/BZR1 homolog protein 4
		17.4.1	hormone metabolism.cytokinin.synthesis-degradation	solyc10g017990.1.1	1.335	Cytokinin oxidase/dehydrogenase 2
		17.4.1	hormone metabolism.cytokinin.synthesis-degradation	solyc01g088160.2.1	-1.652	Cytokinin oxidase/dehydrogenase
		17.4.1	hormone metabolism.cytokinin.synthesis-degradation	solyc10g079870.1.1	2.327	Cytokinin oxidase/dehydrogenase 1
		17.4.1	hormone metabolism.cytokinin.synthesis-degradation	solyc08g061920.1.1	-2.421	Cytokinin oxidase/dehydrogenase
		17.4.1	hormone metabolism.cytokinin.synthesis-degradation	solyc12g008900.1.1	2.372	Cytokinin oxidase/dehydrogenase 2
		17.4.2	hormone metabolism.cytokinin.signal transduction	solyc08g068960.2.1	0.66	Histidine kinase 1
		17.5.1	hormone metabolism.ethylene.synthesis-degradation	solyc03g096050.2.1	-1.868	1-aminocyclopropane-1-carboxylate oxidase 1
		17.5.1	hormone metabolism.ethylene.synthesis-degradation	solyc11g072110.1.1	1.605	1-AMINOCYCLOPROPANE-1-CARBOXYLATE OXIDASE-like protein
		17.5.1	hormone metabolism.ethylene.synthesis-degradation	solyc11g072100.1.1	-0.76	1-AMINOCYCLOPROPANE-1-CARBOXYLATE OXIDASE-like protein
		17.5.1	hormone metabolism.ethylene.synthesis-degradation	solyc09g089580.2.1	0.842	1-aminocyclopropane-1-carboxylate oxidase-like protein
		17.5.1	hormone metabolism.ethylene.synthesis-degradation	solyc04g009850.2.1	-0.88	1-aminocyclopropane-1-carboxylate oxidase-like protein
		17.5.1	hormone metabolism.ethylene.synthesis-degradation	solyc03g116280.2.1	1.558	1-aminocyclopropane-1-carboxylate oxidase
		17.5.1	hormone metabolism.ethylene.synthesis-degradation	solyc01g067620.2.1	1.208	1-aminocyclopropane-1-carboxylate oxidase
		17.5.1	hormone metabolism.ethylene.synthesis-degradation	solyc07g026650.2.1	-2.484	1-aminocyclopropane-1-carboxylate oxidase
		17.5.1	hormone metabolism.ethylene.synthesis-degradation	solyc12g005940.1.1	1.47	1-aminocyclopropane-1-carboxylate oxidase
		17.5.1	hormone metabolism.ethylene.synthesis-degradation	solyc07g049550.2.1	1.978	1-aminocyclopropane-1-carboxylate oxidase
		17.5.1.1	hormone metabolism.ethylene.synthesis-degradation.1-aminocyclopropane-1-carboxylate synthase	solyc08g008100.2.1	1.059	1-aminocyclopropane-1-carboxylate synthase
		17.5.1.1	hormone metabolism.ethylene.synthesis-degradation.1-aminocyclopropane-1-carboxylate synthase	solyc01g095080.2.1	2.485	1-aminocyclopropane-1-carboxylate synthase
		17.5.1.1	hormone metabolism.ethylene.synthesis-degradation.1-aminocyclopropane-1-carboxylate synthase	solyc12g008740.1.1	1.291	1-aminocyclopropane-1-carboxylate synthase
		17.5.1	hormone metabolism.ethylene.synthesis-degradation	solyc08g006770.2.1	1.085	Anthocyanidin synthase
		17.5.1	hormone metabolism.ethylene.synthesis-degradation	solyc10g076660.1.1	-6.058	Anthocyanidin synthase
		17.5.2	hormone metabolism.ethylene.signal transduction	solyc03g006320.1.1	-1.207	Ethylene-responsive transcription factor 4
		17.5.2	hormone metabolism.ethylene.signal transduction	solyc07g053740.1.1	0.862	Ethylene-responsive transcription factor 4
		17.5.2	hormone metabolism.ethylene.signal transduction	solyc07g056580.2.1	-0.675	Ethylene receptor
		17.5.2	hormone metabolism.ethylene.signal transduction	solyc09g089610.2.1	1.549	Ethylene receptor
		17.5.2	hormone metabolism.ethylene.signal transduction	solyc11g011740.1.1	-1.582	Ethylene-responsive transcription factor 2
		17.5.2	hormone metabolism.ethylene.signal transduction	solyc01g090340.2.1	1.476	Ethylene responsive transcription factor 1b
		17.5.2	hormone metabolism.ethylene.signal transduction	solyc09g089930.1.1	-2.171	Ethylene responsive transcription factor 1a
		17.5.2	hormone metabolism.ethylene.signal transduction	solyc10g009110.1.1	0.8	Ethylene-responsive transcription factor 4
		17.6.1	hormone metabolism.gibberelin.synthesis-degradation	solyc02g062490.2.1	2.71	2-oxoglutarate-dependent dioxygenase
		17.6.1	hormone metabolism.gibberelin.synthesis-degradation	solyc02g062500.2.1	1.714	2-oxoglutarate-dependent dioxygenase
		17.6.1	hormone metabolism.gibberelin.synthesis-degradation	solyc12g100170.1.1	4.31	2-oxoglutarate-dependent dioxygenase
		17.6.1	hormone metabolism.gibberelin.synthesis-degradation	solyc02g062470.1.1	2.529	2-oxoglutarate-dependent dioxygenase
		17.6.1.13	hormone metabolism.gibberelin.synthesis-degradation.GA2 oxidase	solyc05g053340.2.1	3.834	Gibberellin 2-oxidase
		17.6.1.13	hormone metabolism.gibberelin.synthesis-degradation.GA2 oxidase	solyc10g007560.1.1	-1.077	Gibberellin 2-oxidase 3
		17.6.1.13	hormone metabolism.gibberelin.synthesis-degradation.GA2 oxidase	solyc02g070430.2.1	1.675	Gibberellin 2-oxidase 1
		17.6.1.13	hormone metabolism.gibberelin.synthesis-degradation.GA2 oxidase	solyc07g043420.2.1	1.359	2-oxoglutarate-dependent dioxygenase
		17.6.1.13	hormone metabolism.gibberelin.synthesis-degradation.GA2 oxidase	solyc07g056670.2.1	1.469	Gibberellin 2-oxidase 2
		17.6.1.13	hormone metabolism.gibberelin.synthesis-degradation.GA2 oxidase	solyc10g007570.2.1	-1.272	Gibberellin 2-oxidase 3
		17.6.1.13	hormone metabolism.gibberelin.synthesis-degradation.GA2 oxidase	solyc07g061730.2.1	4.176	Gibberellin 2-oxidase
		17.6.1.13	hormone metabolism.gibberelin.synthesis-degradation.GA2 oxidase	solyc07g061720.2.1	1.064	Gibberellin 2-oxidase
		17.6.1.13	hormone metabolism.gibberelin.synthesis-degradation.GA2 oxidase	solyc05g053340.2.1	3.834	Gibberellin 2-oxidase
		17.6.1.13	hormone metabolism.gibberelin.synthesis-degradation.GA2 oxidase	solyc06g035530.2.1	-1.881	Gibberellin 20-oxidase-2
		17.6.1.13	hormone metabolism.gibberelin.synthesis-degradation.GA2 oxidase	solyc01g058250.1.1	2.11	Gibberellin 3-beta-hydroxylase
		17.6.1.13	hormone metabolism.gibberelin.synthesis-degradation.GA2 oxidase	solyc11g072310.1.1	1.95	Gibberellin 20-oxidase-3
		17.6.1.13	hormone metabolism.gibberelin.synthesis-degradation.GA2 oxidase	solyc03g006880.2.1	3.024	Gibberellin 20-oxidase-1
		17.6.1.13	hormone metabolism.gibberelin.synthesis-degradation.GA2 oxidase	solyc06g082030.2.1	-1.688	Gibberellin 2-beta-dioxygenase 7
		17.6.2	hormone metabolism.gibberelin.signal transduction	solyc09g074270.2.1	1.116	Acetyl esterase
		17.6.2	hormone metabolism.gibberelin.signal transduction	solyc01g098390.2.1	0.941	GID1-like gibberellin receptor
		17.6.2	hormone metabolism.gibberelin.signal transduction	solyc06g008870.2.1	0.937	GID1-like gibberellin receptor
		17.6.3	hormone metabolism.gibberelin.induced-regulated-responsive-activated	solyc03g116060.2.1	-3.027	Gibberellin-regulated protein
		17.6.3	hormone metabolism.gibberelin.induced-regulated-responsive-activated	solyc06g069790.2.1	-2.749	Gibberellin-regulated protein
		17.6.3	hormone metabolism.gibberelin.induced-regulated-responsive-activated	solyc02g083880.2.1	-0.917	Gibberellin-regulated protein 2
		17.6.3	hormone metabolism.gibberelin.induced-regulated-responsive-activated	solyc05g006160.2.1	-1.156	Gibberellin-regulated protein 2
		17.6.3	hormone metabolism.gibberelin.induced-regulated-responsive-activated	solyc02g089350.2.1	-1.467	Gibberellin regulated protein
		17.6.3	hormone metabolism.gibberelin.induced-regulated-responsive-activated	solyc06g007910.2.1	-1.035	Gibberellin regulated protein
		17.7.1.2	hormone metabolism.jasmonate.synthesis-degradation.lipoxygenase	solyc01g006560.2.1	-5.1	Lipoxygenase
		17.7.1.2	hormone metabolism.jasmonate.synthesis-degradation.lipoxygenase	solyc01g099200.2.1	2.763	Lipoxygenase
		17.7.1.2	hormone metabolism.jasmonate.synthesis-degradation.lipoxygenase	solyc08g014000.2.1	-2.421	Lipoxygenase
		17.7.1.2	hormone metabolism.jasmonate.synthesis-degradation.lipoxygenase	solyc09g055900.2.1	-0.97	Lipoxygenase
		17.7.1.2	hormone metabolism.jasmonate.synthesis-degradation.lipoxygenase	solyc03g122340.2.1	-2.694	Lipoxygenase
		17.7.1.2	hormone metabolism.jasmonate.synthesis-degradation.lipoxygenase	solyc01g099210.2.1	2.398	Lipoxygenase
		17.7.1.3	hormone metabolism.jasmonate.synthesis-degradation.allene oxidase synthase	solyc10g007960.1.1	3.492	Allene oxide synthase
		17.7.1.3	hormone metabolism.jasmonate.synthesis-degradation.allene oxidase synthase	solyc07g049690.2.1	-1.359	Cytochrome P450
		17.7.1.3	hormone metabolism.jasmonate.synthesis-degradation.allene oxidase synthase	solyc04g079730.1.1	-0.993	cytochrome P450
		17.7.1.3	hormone metabolism.jasmonate.synthesis-degradation.allene oxidase synthase	solyc01g109150.2.1	-3.642	cytochrome P450
		17.7.1.4	hormone metabolism.jasmonate.synthesis-degradation.allene oxidase cyclase	solyc02g085730.2.1	-1.402	Allene oxide cyclase
		17.7.1.5	hormone metabolism.jasmonate.synthesis-degradation.12-Oxo-PDA-reductase	solyc07g007870.2.1	-0.618	NADH flavin oxidoreductase/12-oxophytodienoate reductase
		17.7.2	hormone metabolism.jasmonate.signal transduction	solyc03g122190.2.1	-1.946	Jasmonate ZIM domain 2
		17.7.2	hormone metabolism.jasmonate.signal transduction	solyc12g009220.1.1	-2.073	Jasmonate ZIM-domain protein 1
		17.7.2	hormone metabolism.jasmonate.signal transduction	solyc12g049400.1.1	-1.691	Protein TIFY 3B
		17.7.2	hormone metabolism.jasmonate.signal transduction	solyc07g042170.2.1	-1.51	Jasmonate ZIM-domain protein 3
		17.7.3	hormone metabolism.jasmonate.induced-regulated-responsive-activated	solyc05g024410.2.1	-0.53	Kelch-like protein 9
		17.8.1	hormone metabolism.salicylic acid.synthesis-degradation	solyc09g091540.1.1	-6.287	Salicylic acid carboxyl methyltransferase
		17.8.1	hormone metabolism.salicylic acid.synthesis-degradation	solyc12g014500.1.1	5.309	S-adenosyl-L-methionine salicylic acid carboxyl methyltransferase-like protein
		17.8.1	hormone metabolism.salicylic acid.synthesis-degradation	solyc02g084950.2.1	-1.239	Carboxyl methyltransferase 4
		17.8.1	hormone metabolism.salicylic acid.synthesis-degradation	solyc03g117570.2.1	0.914	Pentatricopeptide repeat-containing protein
		17.8.1	hormone metabolism.salicylic acid.synthesis-degradation	solyc02g082970.1.1	0.661	Pentatricopeptide repeat-containing protein
		17.8.1	hormone metabolism.salicylic acid.synthesis-degradation	solyc03g093150.1.1	0.597	Pentatricopeptide repeat-containing protein
		17.8.1	hormone metabolism.salicylic acid.synthesis-degradation	solyc09g091550.2.1	-3.665	Salicylic acid carboxyl methyltransferase
		17.8.1	hormone metabolism.salicylic acid.synthesis-degradation	solyc02g067200.2.1	0.722	Pentatricopeptide repeat-containing protein
		17.8.1	hormone metabolism.salicylic acid.synthesis-degradation	solyc02g080170.1.1	0.675	Pentatricopeptide repeat-containing protein
		17.8.1	hormone metabolism.salicylic acid.synthesis-degradation	solyc01g081340.2.1	2.064	Carboxyl methyltransferase 4
18	Co-factor and vitamine metabolism	18	Co-factor and vitamine metabolism	solyc06g081980.1.1	-0.963	Pyridoxal biosynthesis lyase pdxS
		18	Co-factor and vitamine metabolism	solyc12g096590.1.1	0.68	6 7-dimethyl-8-ribityllumazine synthase
		18	Co-factor and vitamine metabolism	solyc04g079750.2.1	0.681	Octanoyltransferase
		18.2	Co-factor and vitamine metabolism.thiamine	solyc07g064160.2.1	-1.36	Thiazole biosynthetic enzyme
		18.3	Co-factor and vitamine metabolism.riboflavin	solyc03g111610.2.1	-0.912	HAD-superfamily hydrolase subfamily IA variant 3 containing protein expressed
		18.3.1	Co-factor and vitamine metabolism.riboflavin.GTP cyclohydrolase II	solyc11g073160.1.1	-1.443	GTP cyclohydrolase II/3 4-dihydroxy-2-butanone 4-phosphate synthase
		18.3.2	Co-factor and vitamine metabolism.riboflavin.riboflavin synthase	solyc12g096590.1.1	0.68	6 7-dimethyl-8-ribityllumazine synthase
		18.7	Co-factor and vitamine metabolism.iron-sulphur clusters	solyc03g112060.2.1	0.724	Quinolinate synthase A
19	Tetrapyrrole synthesis	19.2	tetrapyrrole synthesis.glu-tRNA reductase	solyc04g076870.2.1	-0.713	Glutamyl-tRNA reductase
		19.3	tetrapyrrole synthesis.GSA	solyc10g076250.1.1	-1.033	Aminotransferase like protein
		19.3	tetrapyrrole synthesis.GSA	solyc07g043310.2.1	-0.748	Aminotransferase
		19.6	tetrapyrrole synthesis.uroporphyrinogen III synthase	solyc02g068350.1.1	0.993	Uroporphyrinogen-III synthase
		19.11	tetrapyrrole synthesis.magnesium protoporphyrin IX methyltransferase	solyc03g118240.2.1	-0.562	Magnesium-protoporphyrin ix methyltransferase
		19.14	tetrapyrrole synthesis.protochlorophyllide reductase	solyc10g006900.2.1	-0.747	Protochlorophyllide reductase
		19.14	tetrapyrrole synthesis.protochlorophyllide reductase	solyc12g013710.1.1	-1.957	Protochlorophyllide reductase
		19.99	tetrapyrrole synthesis.unspecified	solyc09g065620.2.1	-2.149	Chlorophyllase 1
20	Stress	20.1	stress.biotic	solyc08g007250.1.1	-1.754	Cc-nbs-lrr
		20.1	stress.biotic	solyc09g092290.1.1	-1.906	Cc-nbs-lrr
		20.1	stress.biotic	solyc02g082740.1.1	1.452	Dirigent-like protein 1
		20.1	stress.biotic	solyc03g007740.2.1	0.535	Reticulon family protein
		20.1	stress.biotic	solyc01g087200.2.1	-0.896	Cc-nbs-lrr
		20.1	stress.biotic	solyc08g080650.1.1	1.48	Osmotin-like protein
		20.1	stress.biotic	solyc02g082920.2.1	2.9	Endochitinase
		20.1	stress.biotic	solyc01g086840.1.1	-1.982	Thaumatin-like protein
		20.1	stress.biotic	solyc12g014310.1.1	-1.214	Pathogenesis-related protein-like protein
		20.1	stress.biotic	solyc07g039420.1.1	-2.576	Cc-nbs
		20.1	stress.biotic	solyc08g006070.2.1	0.953	AIG2-like protein
		20.1	stress.biotic	solyc02g080100.1.1	-1.574	NHL1
		20.1	stress.biotic	solyc06g064720.1.1	2.023	Nbs-lrr
		20.1	stress.biotic	solyc02g027080.1.1	0.764	Cc-nbs-lrr
		20.1	stress.biotic	solyc09g018220.1.1	-0.991	Cc-nbs-lrr
		20.1	stress.biotic	solyc11g010160.1.1	-2.206	Cc-nbs-lrr
		20.1	stress.biotic	solyc03g079960.2.1	-1.58	Thaumatin-like protein
		20.1	stress.biotic	solyc11g013300.1.1	-1.791	Thaumatin-like protein 12104-13574
		20.1	stress.biotic	solyc06g048470.2.1	-0.739	COP1-Interacting ProteinI 7
		20.1	stress.biotic	solyc02g089730.1.1	1.772	Endo-1 3-beta-glucanase
		20.1	stress.biotic	solyc03g081230.1.1	-1.382	NHL1
		20.1	stress.biotic	solyc10g017970.1.1	6.127	Chitinase
		20.1	stress.biotic	solyc02g082930.2.1	3.014	Endochitinase
		20.1	stress.biotic	solyc01g097240.2.1	2.326	Pathogenesis-related protein 4B
		20.1	stress.biotic	solyc07g044880.2.1	-0.64	Reticulon family protein
		20.1	stress.biotic	solyc07g006700.1.1	0.572	Pathogenesis-related protein PR-1
		20.1	stress.biotic	solyc03g046200.1.1	-1.56	Endo-1 3-beta-glucanase
		20.1	stress.biotic	solyc07g009180.1.1	1.419	Cc-nbs-lrr
		20.1	stress.biotic	solyc08g075640.2.1	-0.997	Cc-nbs-lrr
		20.1	stress.biotic	solyc05g050130.2.1	1.82	Acidic chitinase
		20.1	stress.biotic	solyc11g006520.1.1	2.689	Cc-nbs-lrr
		20.1	stress.biotic	solyc08g081760.1.1	-0.57	Os11g0223400 protein
		20.1	stress.biotic	solyc08g080640.1.1	2.312	Osmotin-like protein
		20.1	stress.biotic	solyc04g009240.1.1	-1.462	Cc-nbs-lrr
		20.1	stress.biotic	solyc12g016220.1.1	-0.752	Cc-nbs-lrr
		20.1	stress.biotic	solyc07g006380.2.1	-1.149	Defensin-like protein
		20.1	stress.biotic	solyc05g008890.2.1	-2.102	Reticulon family protein
		20.1	stress.biotic	solyc04g007310.1.1	5.524	Thaumatin-like protein
		20.1	stress.biotic	solyc05g009760.1.1	0.712	Nbs-lrr
		20.1	stress.biotic	solyc01g007220.2.1	1.339	NHL1
		20.1	stress.biotic	solyc01g097280.2.1	2.099	Chitinase
		20.1	stress.biotic	solyc03g119190.2.1	-1.636	Reticulon family protein
		20.1	stress.biotic	solyc10g084840.1.1	-1.822	Thaumatin-like protein
		20.1.1	stress.biotic.respiratory burst	solyc05g025690.1.1	1.943	Respiratory burst oxidase-like protein E
		20.1.1	stress.biotic.respiratory burst	solyc03g117980.2.1	0.718	Respiratory burst oxidase-like protein
		20.1.1	stress.biotic.respiratory burst	solyc01g099620.2.1	2.703	Respiratory burst oxidase-like protein
		20.1.1	stress.biotic.respiratory burst	solyc05g025680.1.1	1.542	Respiratory burst oxidase protein B
		20.1.1	stress.biotic.respiratory burst	solyc06g068680.2.1	1.798	Respiratory burst oxidase-like protein
		20.1.1	stress.biotic.respiratory burst	solyc08g081690.2.1	1.052	Respiratory burst oxidase
		20.1.3	stress.biotic.signalling	solyc03g122190.2.1	-1.946	Jasmonate ZIM domain 2
		20.1.3	stress.biotic.signalling	solyc12g009220.1.1	-2.073	Jasmonate ZIM-domain protein 1
		20.1.3	stress.biotic.signalling	solyc12g049400.1.1	-1.691	Protein TIFY 3B
		20.1.3	stress.biotic.signalling	solyc07g042170.2.1	-1.51	Jasmonate ZIM-domain protein 3
		20.1.3.1	stress.biotic.signalling.MLO-like	solyc02g082430.2.1	-0.821	MLO-like protein 3
		20.1.3.1	stress.biotic.signalling.MLO-like	solyc02g077570.1.1	2.132	MLO-like protein 6
		20.1.3.1	stress.biotic.signalling.MLO-like	solyc00g007200.2.1	-1.061	MLO-like protein 3
		20.1.3.1	stress.biotic.signalling.MLO-like	solyc01g102520.2.1	-2.16	MLO-like protein 1
		20.1.7	stress.biotic.PR-proteins	solyc01g021600.2.1	3.049	Disease resistance response protein
		20.1.7	stress.biotic.PR-proteins	solyc08g081790.1.1	-4.583	Dirigent protein
		20.1.7	stress.biotic.PR-proteins	solyc07g039410.2.1	-2.247	Nbs-lrr
		20.1.7	stress.biotic.PR-proteins	solyc08g081780.1.1	-6.701	Dirigent protein
		20.1.7	stress.biotic.PR-proteins	solyc06g054320.1.1	-1.58	Disease resistance response
		20.1.7	stress.biotic.PR-proteins	solyc10g055200.1.1	-2.005	Disease resistance response
		20.1.7	stress.biotic.PR-proteins	solyc02g082050.2.1	-1.243	Tir-nbs-lrr
		20.1.7	stress.biotic.PR-proteins	solyc07g066180.2.1	0.817	ATP/GTP-binding protein
		20.1.7	stress.biotic.PR-proteins	solyc06g065120.1.1	-2.059	Lrr
		20.1.7.6.1	stress.biotic.PR-proteins.proteinase inhibitors.trypsin inhibitor	solyc07g042080.2.1	-0.694	Inter-alpha-trypsin inhibitor domain protein
		20.1.7.6.1	stress.biotic.PR-proteins.proteinase inhibitors.trypsin inhibitor	solyc06g072230.1.1	-2.706	Kunitz trypsin inhibitor
		20.1.7.6.1	stress.biotic.PR-proteins.proteinase inhibitors.trypsin inhibitor	solyc03g098730.1.1	-1.234	Kunitz trypsin inhibitor
		20.2	stress.abiotic	solyc12g005180.1.1	-0.518	Chloroplast lipocalin
		20.2	stress.abiotic	solyc06g035690.2.1	-0.755	Post-GPI attachment to proteins factor 3
		20.2	stress.abiotic	solyc12g009480.1.1	-0.905	Xenotropic and polytropic retrovirus receptor
		20.2	stress.abiotic	solyc06g035720.2.1	1.762	BCL-2 binding anthanogene-1
		20.2	stress.abiotic	solyc02g088210.2.1	-0.873	Xenotropic and polytropic retrovirus receptor
		20.2.1	stress.abiotic.heat	solyc01g066770.2.1	0.913	Chaperone protein dnaJ 49
		20.2.1	stress.abiotic.heat	solyc11g071560.1.1	-2.386	Restricted tev movement 2
		20.2.1	stress.abiotic.heat	solyc02g062160.1.1	3.432	Chaperone protein dnaJ 11
		20.2.1	stress.abiotic.heat	solyc02g079930.2.1	-0.802	Phosphosulfolactate synthase
		20.2.1	stress.abiotic.heat	solyc01g096960.2.1	-1.43	22.7 kDa class IV heat shock protein
		20.2.1	stress.abiotic.heat	solyc11g020040.1.1	0.675	Chaperone DnaK
		20.2.1	stress.abiotic.heat	solyc07g047790.2.1	0.893	Chaperone protein htpG
		20.2.1	stress.abiotic.heat	solyc04g011440.2.1	0.915	heat shock protein
		20.2.1	stress.abiotic.heat	solyc04g016000.2.1	-4.687	Heat stress transcription factor
		20.2.1	stress.abiotic.heat	solyc05g050810.2.1	1.295	Chaperone dnaJ 3
		20.2.1	stress.abiotic.heat	solyc02g093600.2.1	-1.079	class I heat shock protein
		20.2.1	stress.abiotic.heat	solyc03g117620.2.1	-2.166	Heat shock protein
		20.2.1	stress.abiotic.heat	solyc06g048470.2.1	-0.739	COP1-Interacting ProteinI 7
		20.2.1	stress.abiotic.heat	solyc06g036290.2.1	1.421	Heat shock protein 90
		20.2.1	stress.abiotic.heat	solyc01g007260.2.1	-0.744	Os04g0416500 protein
		20.2.1	stress.abiotic.heat	solyc11g044450.1.1	1.241	Chaperone protein dnaJ 2
		20.2.1	stress.abiotic.heat	solyc03g007890.2.1	0.872	Heat shock protein 90
		20.2.1	stress.abiotic.heat	solyc11g006650.1.1	-0.714	Heat shock protein 101
		20.2.1	stress.abiotic.heat	solyc10g086680.1.1	-1.544	class I heat shock protein
		20.2.1	stress.abiotic.heat	solyc04g078770.2.1	-2.059	Heat stress transcription factor
		20.2.1	stress.abiotic.heat	solyc03g117590.2.1	-1.344	Chaperone protein dnaJ
		20.2.1	stress.abiotic.heat	solyc01g100230.2.1	-0.691	Chaperone protein dnaJ
		20.2.1	stress.abiotic.heat	solyc09g015000.2.1	1.035	class I heat shock protein
		20.2.1	stress.abiotic.heat	solyc09g075950.1.1	0.698	Heat shock protein 1
		20.2.1	stress.abiotic.heat	solyc06g076560.1.1	1.171	class I heat shock protein
		20.2.1	stress.abiotic.heat	solyc04g063390.2.1	-2.229	Chaperone protein dnaJ 10
		20.2.1	stress.abiotic.heat	solyc06g052050.2.1	1.908	Heat shock protein
		20.2.1	stress.abiotic.heat	solyc01g102960.2.1	1.578	class IV heat shock protein
		20.2.1	stress.abiotic.heat	solyc01g106210.2.1	0.677	Chaperone DnaK
		20.2.1	stress.abiotic.heat	solyc04g071490.2.1	-2.103	Cell envelope integrity inner membrane protein TolA
		20.2.1	stress.abiotic.heat	solyc09g007140.2.1	-1.684	17.8 kDa class I heat shock protein
		20.2.1	stress.abiotic.heat	solyc09g075470.2.1	0.65	Chaperone protein dnaJ
		20.2.1	stress.abiotic.heat	solyc11g010540.1.1	-2.244	DnaJ domain containing protein expressed
		20.2.1	stress.abiotic.heat	solyc12g043120.1.1	0.588	Heat shock protein 4
		20.2.2	stress.abiotic.cold	solyc06g036110.1.1	-0.976	C2 domain-containing protein
		20.2.2	stress.abiotic.cold	solyc11g064840.1.1	-2.063	C2 domain-containing protein
		20.2.2	stress.abiotic.cold	solyc04g014600.2.1	1.21	Universal stress protein family protein
		20.2.2	stress.abiotic.cold	solyc02g071210.2.1	0.681	Cold acclimation protein COR413-like
		20.2.2	stress.abiotic.cold	solyc10g055250.1.1	-2.625	Cold shock protein-1
		20.2.3	stress.abiotic.drought/salt	solyc09g090190.2.1	1.012	Dehydration-responsive protein-like
		20.2.3	stress.abiotic.drought/salt	solyc02g036260.2.1	-2.246	Uncharacterized membrane protein C2G11.09
		20.2.3	stress.abiotic.drought/salt	solyc07g048110.2.1	0.641	Uncharacterized membrane protein C24H6.13
		20.2.3	stress.abiotic.drought/salt	solyc05g053350.2.1	2.789	Desiccation-related protein PCC13-62
		20.2.3	stress.abiotic.drought/salt	solyc01g099580.1.1	-1.353	Desiccation-related protein PCC13-62
		20.2.3	stress.abiotic.drought/salt	solyc06g084330.2.1	-1.579	Hv711N16.16
		20.2.3	stress.abiotic.drought/salt	solyc02g084670.2.1	-1.073	Dehydration-responsive family protein
		20.2.3	stress.abiotic.drought/salt	solyc01g068500.2.1	0.859	Early-responsive to dehydration protein-like
		20.2.4	stress.abiotic.touch/wounding	solyc06g050760.1.1	0.692	Wound-induced protein 1
		20.2.4	stress.abiotic.touch/wounding	solyc07g054780.1.1	0.651	Wound induced protein
		20.2.4	stress.abiotic.touch/wounding	solyc02g083310.2.1	-1.201	Wound responsive protein
		20.2.4	stress.abiotic.touch/wounding	solyc02g068120.2.1	1.58	Gda-1
		20.2.99	stress.abiotic.unspecified	solyc01g095700.2.1	1.305	Abscisic acid receptor PYL8
		20.2.99	stress.abiotic.unspecified	solyc07g008710.2.1	-1.449	Major latex-like protein
		20.2.99	stress.abiotic.unspecified	solyc06g007460.2.1	-1.112	Pollen allergen
		20.2.99	stress.abiotic.unspecified	solyc01g109710.2.1	-0.593	Universal stress protein
		20.2.99	stress.abiotic.unspecified	solyc11g006980.1.1	-2.143	Germin-like protein 18
		20.2.99	stress.abiotic.unspecified	solyc05g012000.2.1	-1.267	Universal stress protein family protein
		20.2.99	stress.abiotic.unspecified	solyc04g007010.2.1	2.975	Major latex-like protein
		20.2.99	stress.abiotic.unspecified	solyc07g041720.1.1	-4.565	Oxalate oxidase-like germin 171
		20.2.99	stress.abiotic.unspecified	solyc01g102390.2.1	-0.951	Germin-like protein
		20.2.99	stress.abiotic.unspecified	solyc05g051870.2.1	-1.447	Pollen allergen Phl p 11
		20.2.99	stress.abiotic.unspecified	solyc09g014580.2.1	1.694	Major latex-like protein
		20.2.99	stress.abiotic.unspecified	solyc02g089250.2.1	1.797	Pollen Ole e 1 allergen and extensin
		20.2.99	stress.abiotic.unspecified	solyc08g076960.1.1	-1.108	Abscisic acid receptor PYR1
		20.2.99	stress.abiotic.unspecified	solyc04g007780.2.1	-3.68	Major latex-like protein
21	Redox	21.1	redox.thioredoxin	solyc05g006830.2.1	-1.244	Thioredoxin H
		21.1	redox.thioredoxin	solyc01g108020.2.1	-1.03	Thioredoxin m
		21.1	redox.thioredoxin	solyc03g115870.2.1	-1.058	Thioredoxin 2
		21.1	redox.thioredoxin	solyc06g075210.2.1	-6.182	Protein disulfide isomerase L-2
		21.2	redox.ascorbate and glutathione	solyc01g005150.2.1	-1.912	Cytochrome b561
		21.2	redox.ascorbate and glutathione	solyc06g083440.2.1	-0.705	Cytochrome b5 reductase
		21.2	redox.ascorbate and glutathione	solyc02g070660.2.1	-1.637	Membrane protein-like
		21.2.1	redox.ascorbate and glutathione.ascorbate	solyc02g083630.2.1	-2.339	Ascorbate peroxidase
		21.2.1	redox.ascorbate and glutathione.ascorbate	solyc09g007270.2.1	0.872	Ascorbate peroxidase
		21.2.1	redox.ascorbate and glutathione.ascorbate	solyc05g054760.2.1	-0.676	Dehydroascorbate reductase
		21.2.1	redox.ascorbate and glutathione.ascorbate	solyc02g083620.2.1	-1.47	Ascorbate peroxidase
		21.2.1	redox.ascorbate and glutathione.ascorbate	solyc04g074640.2.1	-0.983	L-ascorbate peroxidase
		21.2.1.2	redox.ascorbate and glutathione.ascorbate.GDP-L-galactose-hexose-1-phosphate guanyltransferase	solyc06g073320.2.1	-0.591	GDP-L-galactose phosphorylase 1
		21.2.2	redox.ascorbate and glutathione.glutathione	solyc06g073460.2.1	-0.588	Glutathione peroxidase
		21.2.2	redox.ascorbate and glutathione.glutathione	solyc08g068800.2.1	-1.963	Glutathione peroxidase
		21.3	redox.heme	solyc07g008240.2.1	4.722	Non-symbiotic hemoglobin protein
		21.4	redox.glutaredoxins	solyc07g053550.1.1	0.938	Glutaredoxin
		21.4	redox.glutaredoxins	solyc08g082590.2.1	0.869	Glutaredoxin family protein
		21.4	redox.glutaredoxins	solyc06g008760.1.1	-1.645	Glutaredoxin
		21.4	redox.glutaredoxins	solyc04g081740.2.1	0.533	Prostaglandin E synthase 2-like
		21.4	redox.glutaredoxins	solyc02g087850.1.1	0.942	Glutaredoxin family protein
		21.4	redox.glutaredoxins	solyc09g074570.1.1	2.192	Glutaredoxin
		21.4	redox.glutaredoxins	solyc10g008930.1.1	-1.319	Glutaredoxin
		21.6	redox.dismutases and catalases	solyc12g094620.1.1	-1.687	Catalase
22	Polyamine metabolism	22.1.2	polyamine metabolism.synthesis.SAM decarboxylase	solyc05g010420.1.1	-0.931	S-adenosylmethionine decarboxylase proenzyme
		22.1.2	polyamine metabolism.synthesis.SAM decarboxylase	solyc02g089610.1.1	-0.671	S-adenosylmethionine decarboxylase proenzyme
		22.1.3	polyamine metabolism.synthesis.arginine decarboxylase	solyc10g054440.1.1	0.862	Arginine decarboxylase
		22.1.6	polyamine metabolism.synthesis.spermidine synthase	solyc05g005710.2.1	-1.121	Spermidine synthase
		22.1.6	polyamine metabolism.synthesis.spermidine synthase	solyc03g007240.2.1	-1.724	Spermidine synthase 1
		22.1.6	polyamine metabolism.synthesis.spermidine synthase	solyc04g026030.2.1	0.716	Spermidine synthase
		22.2.1	polyamine metabolism.degradation.polyamin oxidase	solyc01g087590.2.1	-2.126	Polyamine oxidase
23	Nucleotide metabolism	23.1.1.2	nucleotide metabolism.synthesis.pyrimidine.aspartate transcarbamoylase	solyc11g006350.1.1	0.671	Aspartate carbamoyltransferase
		23.1.2.2	nucleotide metabolism.synthesis.purine.GAR Synthetase	solyc01g103440.2.1	0.655	Phosphoribosylamine--glycine ligase
		23.1.2.4	nucleotide metabolism.synthesis.purine.FGAR amidotransferase	solyc01g107270.2.1	0.97	Phosphoribosylformylglycinamidine synthase
		23.1.2.5	nucleotide metabolism.synthesis.purine.AIR synthase	solyc04g058090.2.1	0.521	Phosphoribosylformylglycinamidine cyclo-ligase
		23.1.2.31	nucleotide metabolism.synthesis.purine.GMP synthetase	solyc08g081150.2.1	0.803	GMP synthase
		23.1.3	nucleotide metabolism.synthesis.PRS-PP	solyc07g056330.2.1	1.093	Ribose-phosphate pyrophosphokinase 4
		23.2	nucleotide metabolism.degradation	solyc02g081980.2.1	-1.548	Ectonucleoside triphosphate diphosphohydrolase 6
		23.2.2	nucleotide metabolism.degradation.purine	solyc04g005410.1.1	3.84	Ureide permease 2
		23.3	nucleotide metabolism.salvage	solyc04g005410.1.1	3.84	Ureide permease 2
		23.3.1.1	nucleotide metabolism.salvage.phosphoribosyltransferases.aprt	solyc08g079020.2.1	1.371	Adenine phosphoribosyltransferase-like protein
		23.3.1.1	nucleotide metabolism.salvage.phosphoribosyltransferases.aprt	solyc04g077970.2.1	-0.603	Adenine phosphoribosyltransferase-like
		23.3.2.1	nucleotide metabolism.salvage.nucleoside kinases.adenosine kinase	solyc09g007940.2.1	1.713	Adenosine kinase
		23.3.3	nucleotide metabolism.salvage.NUDIX hydrolases	solyc08g007240.2.1	-1.586	Hydrolase NUDIX family protein
		23.3.3	nucleotide metabolism.salvage.NUDIX hydrolases	solyc03g043860.2.1	3.547	Nudix hydrolase 1
		23.4.1	nucleotide metabolism.phosphotransfer and pyrophosphatases.adenylate kinase	solyc02g093990.2.1	0.784	Adenylate kinase family-like protein
		23.4.2	nucleotide metabolism.phosphotransfer and pyrophosphatases.guanylate kinase	solyc10g079140.1.1	0.809	Guanylate kinase
		23.4.10	nucleotide metabolism.phosphotransfer and pyrophosphatases.nucleoside diphosphate kinase	solyc01g089970.2.1	0.532	Nucleoside diphosphate kinase
24	Biodegradation of Xenobiotics	24	Biodegradation of Xenobiotics	solyc09g075670.1.1	1.728	Gibberellin receptor GID1L2
		24	Biodegradation of Xenobiotics	solyc09g074270.2.1	1.116	Acetyl esterase
		24	Biodegradation of Xenobiotics	solyc01g098390.2.1	0.941	GID1-like gibberellin receptor
		24	Biodegradation of Xenobiotics	solyc06g008870.2.1	0.937	GID1-like gibberellin receptor
		24	Biodegradation of Xenobiotics	solyc01g108560.2.1	0.914	Acetyl esterase
		24	Biodegradation of Xenobiotics	solyc01g098140.2.1	-1.414	Neutral cholesterol ester hydrolase 1
		24	Biodegradation of Xenobiotics	solyc09g075680.1.1	1.284	Gibberellin receptor GID1L2
		24.2	Biodegradation of Xenobiotics.lactoylglutathione lyase	solyc03g116530.2.1	1.69	Glyoxalase/bleomycin resistance protein/dioxygenase
25	C1-metabolism	25	C1-metabolism	solyc02g086880.2.1	-0.553	Formate dehydrogenase
		25	C1-metabolism	solyc05g055730.2.1	-0.809	Methylenetetrahydrofolate reductase
		25.1	C1-metabolism.glycine hydroxymethyltransferase	solyc08g065490.2.1	0.586	Serine hydroxymethyltransferase
		25.1	C1-metabolism.glycine hydroxymethyltransferase	solyc12g098490.1.1	0.918	Serine hydroxymethyltransferase
		25.5	C1-metabolism.Methylenetetrahydrofolate dehydrogenase & Methenyltetrahydrofolate cyclohydrolase	solyc01g094280.2.1	0.759	FolD bifunctional protein
26	Miscellaneous	26.1	misc.misc2	solyc01g066460.2.1	-1.742	Epoxide hydrolase
		26.1	misc.misc2	solyc02g078570.2.1	1.674	Epoxide hydrolase 3
		26.1	misc.misc2	solyc03g119200.2.1	1.786	Mandelate racemase/muconate lactonizing enzyme family protein
		26.1	misc.misc2	solyc06g050930.2.1	0.865	Endo beta n-acetylglucosaminidase
		26.1	misc.misc2	solyc01g066470.2.1	-3.063	Epoxide hydrolase
		26.1	misc.misc2	solyc09g064720.2.1	-0.545	Dienelactone hydrolase family protein
		26.1	misc.misc2	solyc01g099910.2.1	-1.539	Epoxide hydrolase
		26.1	misc.misc2	solyc01g066450.2.1	-1.896	Epoxide hydrolase
		26.2	misc.UDP glucosyl and glucoronyl transferases	solyc02g078590.1.1	0.645	Alpha-1 4-galactosyltransferase
		26.2	misc.UDP glucosyl and glucoronyl transferases	solyc05g052870.2.1	2.598	UDP-glucosyltransferase family 1 protein
		26.2	misc.UDP glucosyl and glucoronyl transferases	solyc05g016320.1.1	-6.376	Exostosin family protein
		26.2	misc.UDP glucosyl and glucoronyl transferases	solyc08g066690.2.1	1.325	Exostosin family protein
		26.2	misc.UDP glucosyl and glucoronyl transferases	solyc07g064050.2.1	-0.659	Glycosyltransferase
		26.2	misc.UDP glucosyl and glucoronyl transferases	solyc07g054440.2.1	0.54	Beta-1
		26.2	misc.UDP glucosyl and glucoronyl transferases	solyc00g227860.1.1	-0.521	UDP-glucosyltransferase
		26.2	misc.UDP glucosyl and glucoronyl transferases	solyc10g083860.1.1	0.796	UDP-glucosyltransferase family 1 protein
		26.2	misc.UDP glucosyl and glucoronyl transferases	solyc12g098600.1.1	-1.792	UDP-glucosyltransferase family 1 protein
		26.2	misc.UDP glucosyl and glucoronyl transferases	solyc10g085880.1.1	1.923	UDP-glucosyltransferase family 1 protein
		26.2	misc.UDP glucosyl and glucoronyl transferases	solyc02g092210.1.1	-1.086	Alpha-6-galactosyltransferase
		26.2	misc.UDP glucosyl and glucoronyl transferases	solyc05g053400.1.1	3.273	Glucosyltransferase
		26.2	misc.UDP glucosyl and glucoronyl transferases	solyc01g105360.2.1	-1.604	UDP-glucuronosyltransferase
		26.2	misc.UDP glucosyl and glucoronyl transferases	solyc01g100210.2.1	-1.936	Glycosyltransferase
		26.2	misc.UDP glucosyl and glucoronyl transferases	solyc06g082300.2.1	-1.157	UDP-glucosyltransferase
		26.2	misc.UDP glucosyl and glucoronyl transferases	solyc02g063000.2.1	-2.191	Glucosyltransferase
		26.2	misc.UDP glucosyl and glucoronyl transferases	solyc03g093150.1.1	0.597	Pentatricopeptide repeat-containing protein
		26.2	misc.UDP glucosyl and glucoronyl transferases	solyc08g006360.1.1	-2.574	UDP-glucose glucosyltransferase
		26.2	misc.UDP glucosyl and glucoronyl transferases	solyc09g059170.1.1	-2.218	Anthocyanidin 3-O-glucosyltransferase
		26.2	misc.UDP glucosyl and glucoronyl transferases	solyc03g114180.2.1	1.446	UDP-glucosyltransferase HvUGT5876
		26.2	misc.UDP glucosyl and glucoronyl transferases	solyc04g074360.1.1	-1.653	UDP-glucuronosyltransferase
		26.2	misc.UDP glucosyl and glucoronyl transferases	solyc11g066670.1.1	1.486	UDP-glucosyltransferase
		26.2	misc.UDP glucosyl and glucoronyl transferases	solyc03g078800.2.1	-1.276	Glucosyltransferase-2
		26.2	misc.UDP glucosyl and glucoronyl transferases	solyc12g009930.1.1	2.349	UDP-glucuronosyltransferase 1-6
		26.2	misc.UDP glucosyl and glucoronyl transferases	solyc01g095620.2.1	-0.726	UDP-glucosyltransferase
		26.2	misc.UDP glucosyl and glucoronyl transferases	solyc03g063750.2.1	0.85	Exostosin-like glycosyltransferase
		26.2	misc.UDP glucosyl and glucoronyl transferases	solyc02g081690.1.1	-0.91	Glucosyltransferase
		26.2	misc.UDP glucosyl and glucoronyl transferases	solyc10g079350.1.1	1.143	UDP-glucosyltransferase HvUGT5876
		26.2	misc.UDP glucosyl and glucoronyl transferases	solyc08g006350.2.1	-1.246	UDP-glucose glucosyltransferase
		26.2	misc.UDP glucosyl and glucoronyl transferases	solyc08g042010.2.1	1.614	Exostosin family protein
		26.2	misc.UDP glucosyl and glucoronyl transferases	solyc12g009920.1.1	1.764	Glucosyltransferase
		26.2	misc.UDP glucosyl and glucoronyl transferases	solyc10g079980.1.1	-1.436	UDP-glucose glucosyltransferase
		26.2	misc.UDP glucosyl and glucoronyl transferases	solyc08g079040.1.1	0.708	Galactosyltransferase-like protein
		26.2	misc.UDP glucosyl and glucoronyl transferases	solyc02g087350.1.1	1.381	Glycosyltransferase
		26.2	misc.UDP glucosyl and glucoronyl transferases	solyc01g107810.2.1	-2.303	UDP-glucosyltransferase family 1 protein
		26.2	misc.UDP glucosyl and glucoronyl transferases	solyc10g009580.2.1	-2.759	UDP-glucosyltransferase
		26.2	misc.UDP glucosyl and glucoronyl transferases	solyc08g006370.1.1	-2.221	UDP-glucosyltransferase family 1 protein
		26.2	misc.UDP glucosyl and glucoronyl transferases	solyc02g091350.2.1	-0.9	Glucosyltransferase-2
		26.2	misc.UDP glucosyl and glucoronyl transferases	solyc12g098580.1.1	2.229	UDP-glucosyltransferase family 1 protein
		26.2	misc.UDP glucosyl and glucoronyl transferases	solyc11g007490.1.1	1.782	UDP-glucosyltransferase
		26.2	misc.UDP glucosyl and glucoronyl transferases	solyc01g107780.2.1	-2.449	UDP-glucosyltransferase family 1 protein
		26.2	misc.UDP glucosyl and glucoronyl transferases	solyc10g006500.2.1	-3.167	Glycosyltransferase
		26.2	misc.UDP glucosyl and glucoronyl transferases	solyc02g067690.2.1	-2.37	Glucosyltransferase-like protein
		26.2	misc.UDP glucosyl and glucoronyl transferases	solyc04g008330.1.1	-2.436	Glucosyltransferase
		26.2	misc.UDP glucosyl and glucoronyl transferases	solyc07g043150.1.1	1.053	UDP-glucosyltransferase
		26.2	misc.UDP glucosyl and glucoronyl transferases	solyc11g010760.1.1	-2.417	UDP-glucosyltransferase
		26.2	misc.UDP glucosyl and glucoronyl transferases	solyc05g053120.1.1	3.445	Glucosyltransferase
		26.2	misc.UDP glucosyl and glucoronyl transferases	solyc07g043410.1.1	3.343	UDP-glucosyltransferase family 1 protein
		26.2	misc.UDP glucosyl and glucoronyl transferases	solyc10g085230.1.1	0.862	UDP-glucosyltransferase
		26.2	misc.UDP glucosyl and glucoronyl transferases	solyc10g085730.1.1	-2.725	Exostosin-like
		26.2	misc.UDP glucosyl and glucoronyl transferases	solyc01g088650.2.1	-0.519	Dolichyl pyrophosphate Glc1Man9GlcNAc2 alpha-1 3-glucosyltransferase
		26.3	misc.gluco-, galacto- and mannosidases	solyc01g081160.2.1	2.867	Beta-glucosidase
		26.3	misc.gluco-, galacto- and mannosidases	solyc01g074030.2.1	1.182	Beta-glucosidase 01
		26.3	misc.gluco-, galacto- and mannosidases	solyc10g045240.1.1	-2.434	Beta-glucosidase D4
		26.3	misc.gluco-, galacto- and mannosidases	solyc12g040640.1.1	-2.159	Beta-glucosidase
		26.3	misc.gluco-, galacto- and mannosidases	solyc09g075070.2.1	0.772	Beta-glucosidase
		26.3	misc.gluco-, galacto- and mannosidases	solyc07g063880.2.1	0.914	Beta-glucosidase
		26.3.2	misc.gluco-, galacto- and mannosidases.beta-galactosidase	solyc12g008840.1.1	0.992	Beta-galactosidase
		26.3.2	misc.gluco-, galacto- and mannosidases.beta-galactosidase	solyc11g069270.1.1	1.201	Beta-galactosidase
		26.3.2	misc.gluco-, galacto- and mannosidases.beta-galactosidase	solyc07g042220.1.1	-3.146	Beta-galactosidase
		26.3.2	misc.gluco-, galacto- and mannosidases.beta-galactosidase	solyc03g121540.2.1	-0.856	Beta-galactosidase
		26.3.2	misc.gluco-, galacto- and mannosidases.beta-galactosidase	solyc01g110000.2.1	1.192	Beta-galactosidase
		26.3.4	misc.gluco-, galacto- and mannosidases.endoglucanase	solyc09g010210.2.1	-1.806	Endoglucanase 1
		26.4	misc.beta 1,3 glucan hydrolases	solyc01g105500.2.1	1.164	Endo-1 4-beta-xylanase
		26.4	misc.beta 1,3 glucan hydrolases	solyc01g106980.1.1	-6.627	Endo-1 4-beta-xylanase
		26.4	misc.beta 1,3 glucan hydrolases	solyc01g111340.2.1	-1.504	Endo-1 4-beta-xylanase
		26.4	misc.beta 1,3 glucan hydrolases	solyc11g012580.1.1	-3.157	Glucan endo-1 3-beta-glucosidase 3
		26.4	misc.beta 1,3 glucan hydrolases	solyc11g040330.1.1	-1.512	Endo-1 4-beta-xylanase
		26.4	misc.beta 1,3 glucan hydrolases	solyc12g017360.1.1	-2.473	Glucan endo-1 3-beta-glucosidase 4
		26.4	misc.beta 1,3 glucan hydrolases	solyc02g071200.2.1	-1.993	Glucan endo-1 3-beta-glucosidase 4
		26.4	misc.beta 1,3 glucan hydrolases	solyc05g016390.2.1	-1.749	Glucan endo-1 3-beta-glucosidase 1
		26.4.1	misc.beta 1,3 glucan hydrolases.glucan endo-1,3-beta-glucosidase	solyc07g049370.2.1	-1.004	Glucan endo-1 3-beta-glucosidase A6
		26.4.1	misc.beta 1,3 glucan hydrolases.glucan endo-1,3-beta-glucosidase	solyc10g079860.1.1	1.895	Beta-1 3-glucanase
		26.4.1	misc.beta 1,3 glucan hydrolases.glucan endo-1,3-beta-glucosidase	solyc11g068440.1.1	1.001	Glucan endo-1 3-beta-glucosidase 7
		26.4.1	misc.beta 1,3 glucan hydrolases.glucan endo-1,3-beta-glucosidase	solyc08g074390.2.1	0.688	Glucan endo-1 3-beta-glucosidase 6
		26.4.1	misc.beta 1,3 glucan hydrolases.glucan endo-1,3-beta-glucosidase	solyc06g073710.2.1	-2.875	Glucan endo-1 3-beta-glucosidase 7
		26.4.1	misc.beta 1,3 glucan hydrolases.glucan endo-1,3-beta-glucosidase	solyc11g071520.1.1	-1.671	Glucan endo-1 3-beta-glucosidase 7
		26.4.1	misc.beta 1,3 glucan hydrolases.glucan endo-1,3-beta-glucosidase	solyc02g070450.1.1	-1.584	Glucan endo-1 3-beta-glucosidase 7
		26.4.1	misc.beta 1,3 glucan hydrolases.glucan endo-1,3-beta-glucosidase	solyc07g017730.2.1	-1.859	Glucan endo-1 3-beta-glucosidase 5
		26.4.1	misc.beta 1,3 glucan hydrolases.glucan endo-1,3-beta-glucosidase	solyc03g025650.1.1	-4.042	Glucan-endo-1 3-beta-glucosidase
		26.4.1	misc.beta 1,3 glucan hydrolases.glucan endo-1,3-beta-glucosidase	solyc04g080260.2.1	0.644	Glucan endo-1 3-beta-glucosidase 7
		26.6	misc.O-methyl transferases	solyc06g007960.2.1	-5.822	O-methyltransferase
		26.6	misc.O-methyl transferases	solyc10g005060.2.1	-0.65	O-methyltransferase-like protein
		26.6	misc.O-methyl transferases	solyc01g096550.2.1	0.858	Protein arginine methyltransferase
		26.6	misc.O-methyl transferases	solyc03g080180.2.1	-1.886	O-methyltransferase
		26.6	misc.O-methyl transferases	solyc12g009110.1.1	-1.711	O-methyltransferase-like protein
		26.6	misc.O-methyl transferases	solyc08g067050.2.1	0.733	Arginine N-methyltransferase family protein
		26.7	misc.oxidases - copper, flavone etc.	solyc09g091700.2.1	-1.089	Alcohol dehydrogenase zinc-containing
		26.7	misc.oxidases - copper, flavone etc.	solyc12g010970.1.1	-2.758	Alcohol dehydrogenase-like protein
		26.7	misc.oxidases - copper, flavone etc.	solyc01g112100.2.1	0.982	Dimethylaniline monooxygenase 5
		26.7	misc.oxidases - copper, flavone etc.	solyc08g014330.2.1	-2.408	Primary amine oxidase
		26.7	misc.oxidases - copper, flavone etc.	solyc08g068420.2.1	-3.444	FAD-linked oxidoreductase
		26.7	misc.oxidases - copper, flavone etc.	solyc02g065170.2.1	-1.025	Laccase-22
		26.7	misc.oxidases - copper, flavone etc.	solyc01g112120.2.1	2.48	Dimethylaniline monooxygenase 5
		26.7	misc.oxidases - copper, flavone etc.	solyc07g045080.2.1	-0.963	Alcohol dehydrogenase zinc-containing
		26.7	misc.oxidases - copper, flavone etc.	solyc03g005160.2.1	-3.613	Primary amine oxidase
		26.7	misc.oxidases - copper, flavone etc.	solyc07g052240.2.1	2.322	Laccase-22
		26.7	misc.oxidases - copper, flavone etc.	solyc07g039310.1.1	-1.658	Polyamine oxidase
		26.7	misc.oxidases - copper, flavone etc.	solyc09g005180.2.1	-2.217	FAD-binding domain-containing protein
		26.7	misc.oxidases - copper, flavone etc.	solyc08g078040.2.1	0.75	Monooxygenase FAD-binding
		26.7	misc.oxidases - copper, flavone etc.	solyc03g007200.1.1	-2.156	Oxidoreductase zinc-containing alcohol dehydrogenase family
		26.7	misc.oxidases - copper, flavone etc.	solyc12g010960.1.1	-2.197	Alcohol dehydrogenase zinc-binding domain protein
		26.7	misc.oxidases - copper, flavone etc.	solyc05g055700.2.1	-0.658	Alcohol dehydrogenase zinc-binding domain protein
		26.8	misc.nitrilases, *nitrile lyases, berberine bridge enzymes, reticuline oxidases, troponine reductases	solyc03g044740.2.1	-0.903	Methyl jasmonate esterase
		26.8	misc.nitrilases, *nitrile lyases, berberine bridge enzymes, reticuline oxidases, troponine reductases	solyc06g083480.2.1	-2.946	Short chain alcohol dehydrogenase-like
		26.8	misc.nitrilases, *nitrile lyases, berberine bridge enzymes, reticuline oxidases, troponine reductases	solyc06g068690.2.1	-1.065	Glutamyl-tRNA
		26.8	misc.nitrilases, *nitrile lyases, berberine bridge enzymes, reticuline oxidases, troponine reductases	solyc02g065240.2.1	2.059	Hydrolase alpha/beta fold family protein
		26.8	misc.nitrilases, *nitrile lyases, berberine bridge enzymes, reticuline oxidases, troponine reductases	solyc06g064880.2.1	-1.345	Nitrilase 2
		26.8	misc.nitrilases, *nitrile lyases, berberine bridge enzymes, reticuline oxidases, troponine reductases	solyc11g071550.1.1	-3.409	Glutamyl-tRNA
		26.8	misc.nitrilases, *nitrile lyases, berberine bridge enzymes, reticuline oxidases, troponine reductases	solyc04g007400.2.1	-0.884	Tropinone reductase II
		26.8	misc.nitrilases, *nitrile lyases, berberine bridge enzymes, reticuline oxidases, troponine reductases	solyc02g079470.1.1	-1.687	FAD-binding domain-containing protein
		26.8	misc.nitrilases, *nitrile lyases, berberine bridge enzymes, reticuline oxidases, troponine reductases	solyc01g108780.2.1	5.521	Alpha-hydroxynitrile lyase
		26.8	misc.nitrilases, *nitrile lyases, berberine bridge enzymes, reticuline oxidases, troponine reductases	solyc06g083470.2.1	-4.474	Tropinone reductase-like protein 16
		26.8	misc.nitrilases, *nitrile lyases, berberine bridge enzymes, reticuline oxidases, troponine reductases	solyc02g065250.1.1	5.805	Alpha-hydroxynitrile lyase
		26.8	misc.nitrilases, *nitrile lyases, berberine bridge enzymes, reticuline oxidases, troponine reductases	solyc06g083490.2.1	-2.652	Tropinone reductase-like protein 16
		26.8	misc.nitrilases, *nitrile lyases, berberine bridge enzymes, reticuline oxidases, troponine reductases	solyc09g072660.2.1	-2.548	FAD-binding domain-containing protein
		26.8	misc.nitrilases, *nitrile lyases, berberine bridge enzymes, reticuline oxidases, troponine reductases	solyc02g079440.1.1	-1.929	FAD-binding domain-containing protein
		26.9	misc.glutathione S transferases	solyc09g011600.2.1	1.48	Glutathione S-transferase-like protein
		26.9	misc.glutathione S transferases	solyc01g099590.2.1	1.091	Glutathione-S-transferase
		26.9	misc.glutathione S transferases	solyc09g011580.2.1	1.671	Glutathione S-transferase-like protein
		26.9	misc.glutathione S transferases	solyc07g056480.2.1	-1.29	Glutathione S-transferase-like protein
		26.9	misc.glutathione S transferases	solyc12g097080.1.1	-3.743	Glutathione S-transferase
		26.9	misc.glutathione S transferases	solyc05g006740.2.1	-1.768	Glutathione S-transferase
		26.9	misc.glutathione S transferases	solyc07g056430.2.1	-1.291	Glutathione S-transferase-like protein
		26.9	misc.glutathione S transferases	solyc01g081270.2.1	1.368	Glutathione S-transferase
		26.9	misc.glutathione S transferases	solyc12g011320.1.1	2.053	Glutathione S-transferase
		26.1	misc.cytochrome P450	solyc12g006860.1.1	1.329	Cytochrome P450
		26.1	misc.cytochrome P450	solyc07g006890.1.1	1.452	Cytochrome P450
		26.1	misc.cytochrome P450	solyc07g055560.2.1	2.785	G-type lectin S-receptor-like serine/threonine-protein kinase At2g19130
		26.1	misc.cytochrome P450	solyc04g071150.2.1	2.351	Cytochrome P450
		26.1	misc.cytochrome P450	solyc03g111300.1.1	-6.625	Cytochrome P450
		26.1	misc.cytochrome P450	solyc06g035760.2.1	1.77	Cytochrome P450
		26.1	misc.cytochrome P450	solyc04g050620.2.1	1.896	Cytochrome P450
		26.1	misc.cytochrome P450	solyc07g062520.2.1	1.269	Cytochrome P450
		26.1	misc.cytochrome P450	solyc02g094860.1.1	2.725	Sucrose cleavage protein-like
		26.1	misc.cytochrome P450	solyc10g078240.1.1	-1.171	Cytochrome P450
		26.1	misc.cytochrome P450	solyc04g054260.2.1	1.241	Cytochrome P450
		26.1	misc.cytochrome P450	solyc10g083400.1.1	-1.986	Cytochrome P450
		26.1	misc.cytochrome P450	solyc02g084570.2.1	-1.098	Cytochrome P450
		26.1	misc.cytochrome P450	solyc07g043460.2.1	1.19	Cytochrome P450
		26.1	misc.cytochrome P450	solyc04g071800.2.1	1.345	Cytochrome P450
		26.1	misc.cytochrome P450	solyc02g092250.2.1	-0.835	Cytochrome P450
		26.1	misc.cytochrome P450	solyc10g083690.2.1	1.459	Cytochrome P450
		26.1	misc.cytochrome P450	solyc07g062500.2.1	2.254	Cytochrome P450
		26.1	misc.cytochrome P450	solyc07g055470.2.1	-1.508	Cytochrome P450
		26.1	misc.cytochrome P450	solyc06g076160.2.1	2.05	Cytochrome P450
		26.1	misc.cytochrome P450	solyc10g007880.2.1	0.909	Cytochrome P450
		26.1	misc.cytochrome P450	solyc01g096670.2.1	-0.931	Cytochrome P450
		26.1	misc.cytochrome P450	solyc06g051750.2.1	-0.74	Cytochrome P450
		26.1	misc.cytochrome P450	solyc06g084820.1.1	2.726	Unknown Protein
		26.1	misc.cytochrome P450	solyc04g071780.2.1	7.718	Cytochrome P450
		26.1	misc.cytochrome P450	solyc02g014730.2.1	2.514	Cytochrome P450
		26.1	misc.cytochrome P450	solyc11g065770.1.1	-7.269	Cytochrome P450
		26.1	misc.cytochrome P450	solyc01g096280.1.1	1.984	Cytochrome P450
		26.1	misc.cytochrome P450	solyc08g076250.1.1	-1.122	Cytochrome P450
		26.1	misc.cytochrome P450	solyc03g114940.2.1	8.033	Cytochrome P450
		26.1	misc.cytochrome P450	solyc10g080870.2.1	-1.117	Ubiquitin-associated /TS-N domain-containing protein
		26.1	misc.cytochrome P450	solyc04g078900.2.1	2.344	Cytochrome P450
		26.1	misc.cytochrome P450	solyc06g074420.1.1	2.386	Cytochrome P450
		26.1	misc.cytochrome P450	solyc04g080650.2.1	3.365	Cytochrome P450
		26.1	misc.cytochrome P450	solyc04g079660.2.1	1.615	Cytochrome P450
		26.1	misc.cytochrome P450	solyc01g080900.2.1	-1.189	Cytochrome P450
		26.1	misc.cytochrome P450	solyc04g078290.2.1	1.095	Cytochrome P450
		26.1	misc.cytochrome P450	solyc09g059240.2.1	-2.02	Cytochrome P450
		26.1	misc.cytochrome P450	solyc10g083700.2.1	1.868	Cytochrome P450
		26.1	misc.cytochrome P450	solyc02g065750.1.1	-2.205	Cytochrome P450
		26.1	misc.cytochrome P450	solyc11g066580.1.1	1.175	Cytochrome P450
		26.1	misc.cytochrome P450	solyc10g007930.2.1	-1.15	Cytochrome P450
		26.1	misc.cytochrome P450	solyc02g082070.2.1	2.394	Cytochrome P450
		26.1	misc.cytochrome P450	solyc03g095310.2.1	1.43	Cytochrome P450
		26.1	misc.cytochrome P450	solyc06g074180.1.1	-1.489	Cytochrome P450
		26.11.1	misc.alcohol dehydrogenases	solyc06g059740.2.1	1.251	Alcohol dehydrogenase 2
		26.11.1	misc.alcohol dehydrogenases	solyc11g071290.1.1	-4.762	Alcohol dehydrogenase
		26.11.1	misc.alcohol dehydrogenases	solyc06g072160.2.1	-0.704	Alcohol dehydrogenase 1
		26.12	misc.peroxidases	solyc02g084790.2.1	-3.835	Peroxidase
		26.12	misc.peroxidases	solyc05g046030.2.1	-4.109	Peroxidase
		26.12	misc.peroxidases	solyc01g007950.2.1	-1.436	Peroxidase 1
		26.12	misc.peroxidases	solyc05g050890.1.1	-2.542	Peroxidase
		26.12	misc.peroxidases	solyc10g078890.1.1	3.314	Peroxidase
		26.12	misc.peroxidases	solyc06g050440.2.1	-1.403	Peroxidase
		26.12	misc.peroxidases	solyc05g052280.2.1	1.382	Peroxidase
		26.12	misc.peroxidases	solyc11g010120.1.1	1.021	Peroxidase 17
		26.12	misc.peroxidases	solyc05g050870.2.1	-3.303	Peroxidase
		26.12	misc.peroxidases	solyc05g046020.2.1	-2.872	Peroxidase
		26.12	misc.peroxidases	solyc07g052510.2.1	2.537	Peroxidase
		26.12	misc.peroxidases	solyc01g104860.2.1	0.78	Peroxidase
		26.12	misc.peroxidases	solyc04g064690.2.1	-0.99	Peroxidase
		26.12	misc.peroxidases	solyc10g084240.1.1	-3.559	Peroxidase
		26.12	misc.peroxidases	solyc05g046010.2.1	-1.47	Peroxidase
		26.12	misc.peroxidases	solyc03g006810.2.1	-1.468	Peroxidase
		26.13	misc.acid and other phosphatases	solyc07g008560.2.1	1.562	Purple acid phosphatase
		26.13	misc.acid and other phosphatases	solyc05g008820.2.1	1.197	Lipid phosphate phosphatase 3
		26.13	misc.acid and other phosphatases	solyc07g009460.2.1	-0.534	Icc family phosphohydrolase
		26.13	misc.acid and other phosphatases	solyc12g088920.1.1	0.673	Calcineurin-like phosphoesterase family protein
		26.13	misc.acid and other phosphatases	solyc06g054240.2.1	-1.728	5&apos-nucleotidase surE
		26.13	misc.acid and other phosphatases	solyc05g008810.2.1	-0.617	Lipid phosphate phosphatase 3
		26.13	misc.acid and other phosphatases	solyc03g098010.2.1	-2.777	Acid phosphatase
		26.13	misc.acid and other phosphatases	solyc07g008570.2.1	-2.178	Purple acid phosphatase
		26.13	misc.acid and other phosphatases	solyc06g054250.2.1	-0.91	5&apos-nucleotidase surE
		26.13	misc.acid and other phosphatases	solyc06g062370.2.1	-3.193	Acid phosphatase
		26.13	misc.acid and other phosphatases	solyc10g084990.1.1	1.433	Phosphatidylcholine:ceramide cholinephosphotransferase 1
		26.13	misc.acid and other phosphatases	solyc11g066290.1.1	0.778	Icc family phosphohydrolase
		26.16	misc.myrosinases-lectin-jacalin	solyc09g011840.1.1	-0.578	Receptor lectin kinase-like protein
		26.16	misc.myrosinases-lectin-jacalin	solyc02g078170.1.1	2.572	Receptor protein kinase like protein
		26.16	misc.myrosinases-lectin-jacalin	solyc09g012000.1.1	-0.951	Receptor like protein kinase
		26.16	misc.myrosinases-lectin-jacalin	solyc04g080420.2.1	-1.898	Myrosinase binding protein
		26.16	misc.myrosinases-lectin-jacalin	solyc02g068300.2.1	0.861	Receptor-like kinase
		26.16	misc.myrosinases-lectin-jacalin	solyc09g083030.1.1	1.09	Myrosinase binding protein
		26.16	misc.myrosinases-lectin-jacalin	solyc05g024410.2.1	-0.53	Kelch-like protein 9
		26.16	misc.myrosinases-lectin-jacalin	solyc03g121300.2.1	-0.879	Myrosinase-binding protein 2
		26.16	misc.myrosinases-lectin-jacalin	solyc07g062490.1.1	2.413	S-locus-specific glycoprotein
		26.16	misc.myrosinases-lectin-jacalin	solyc07g062480.1.1	3.603	S-locus glycoprotein
		26.18	misc.invertase/pectin methylesterase inhibitor family protein	solyc09g011290.1.1	2.037	Invertase inhibitor homolog
		26.18	misc.invertase/pectin methylesterase inhibitor family protein	solyc03g112180.1.1	-3.55	Invertase inhibitor
		26.18	misc.invertase/pectin methylesterase inhibitor family protein	solyc03g083720.1.1	-1.098	Pectinesterase
		26.18	misc.invertase/pectin methylesterase inhibitor family protein	solyc09g011280.1.1	3.255	Unknown Protein
		26.18	misc.invertase/pectin methylesterase inhibitor family protein	solyc12g099210.1.1	-5.184	Invertase inhibitor
		26.18	misc.invertase/pectin methylesterase inhibitor family protein	solyc01g088590.2.1	0.651	Invertase inhibitor
		26.18	misc.invertase/pectin methylesterase inhibitor family protein	solyc11g019910.1.1	2.438	Pectinesterase
		26.18	misc.invertase/pectin methylesterase inhibitor family protein	solyc03g083770.1.1	-3.798	Pectinesterase
		26.18	misc.invertase/pectin methylesterase inhibitor family protein	solyc06g005460.1.1	-3.369	Pectinesterase inhibitor
		26.19	misc.plastocyanin-like	solyc09g065250.1.1	1.887	Blue copper protein
		26.19	misc.plastocyanin-like	solyc04g074740.2.1	-3.454	Blue copper-like protein
		26.19	misc.plastocyanin-like	solyc02g094050.2.1	-3.742	Blue copper protein
		26.19	misc.plastocyanin-like	solyc12g042580.1.1	-2.052	Blue copper-like protein
		26.19	misc.plastocyanin-like	solyc07g063020.1.1	-1.144	CT099
		26.19	misc.plastocyanin-like	solyc12g013900.1.1	-0.69	CT099
		26.19	misc.plastocyanin-like	solyc01g090120.2.1	-2.059	Blue copper protein
		26.19	misc.plastocyanin-like	solyc01g104390.1.1	-1.18	Blue copper protein
		26.19	misc.plastocyanin-like	solyc07g064240.2.1	-2.29	CT099
		26.21	misc.protease inhibitor/seed storage/lipid transfer protein (LTP) family protein	solyc08g074480.1.1	-1.006	Cortical cell-delineating protein
		26.21	misc.protease inhibitor/seed storage/lipid transfer protein (LTP) family protein	solyc12g009650.1.1	-1.824	Proline rich protein
		26.21	misc.protease inhibitor/seed storage/lipid transfer protein (LTP) family protein	solyc08g078870.1.1	4.276	Proline-rich protein
		26.21	misc.protease inhibitor/seed storage/lipid transfer protein (LTP) family protein	solyc01g090970.2.1	-1.713	Cortical cell-delineating protein
		26.21	misc.protease inhibitor/seed storage/lipid transfer protein (LTP) family protein	solyc06g065970.1.1	-0.698	Cortical cell-delineating protein
		26.21	misc.protease inhibitor/seed storage/lipid transfer protein (LTP) family protein	solyc01g005990.2.1	-0.537	Non-specific lipid-transfer protein
		26.22	misc.short chain dehydrogenase/reductase (SDR)	solyc01g091660.2.1	-2.621	Alcohol dehydrogenase
		26.22	misc.short chain dehydrogenase/reductase (SDR)	solyc12g056600.2.1	3.828	Short chain alcohol dehydrogenase
		26.22	misc.short chain dehydrogenase/reductase (SDR)	solyc06g071070.1.1	1.726	Short-chain dehydrogenase/reductase family protein
		26.22	misc.short chain dehydrogenase/reductase (SDR)	solyc09g010510.2.1	-1.705	Short-chain dehydrogenase/reductase family protein
		26.22	misc.short chain dehydrogenase/reductase (SDR)	solyc01g073640.2.1	2.953	Uncharacterized oxidoreductase Mb1385
		26.22	misc.short chain dehydrogenase/reductase (SDR)	solyc10g078360.1.1	-5.023	3-oxoacyl-reductase
		26.22	misc.short chain dehydrogenase/reductase (SDR)	solyc12g042370.1.1	-2.021	Dehydrogenase/reductase SDR family member 7
		26.22	misc.short chain dehydrogenase/reductase (SDR)	solyc09g074410.2.1	-0.782	Short-chain dehydrogenase/reductase family protein
		26.22	misc.short chain dehydrogenase/reductase (SDR)	solyc04g071960.2.1	-2.606	2
		26.22	misc.short chain dehydrogenase/reductase (SDR)	solyc03g112540.2.1	-1.569	Retinol dehydrogenase 12
		26.22	misc.short chain dehydrogenase/reductase (SDR)	solyc01g094220.2.1	0.846	Carbonyl reductase 3
		26.22	misc.short chain dehydrogenase/reductase (SDR)	solyc03g025410.2.1	-0.756	Dehydrogenase/reductase SDR family member 13
		26.24	misc.GCN5-related N-acetyltransferase	solyc01g098020.2.1	-0.714	Acetyltransferase GNAT family protein expressed
		26.24	misc.GCN5-related N-acetyltransferase	solyc08g068700.1.1	-1.477	N-acetyltransferase
		26.24	misc.GCN5-related N-acetyltransferase	solyc03g043950.2.1	-0.697	Amino-acid N-acetyltransferase
		26.24	misc.GCN5-related N-acetyltransferase	solyc08g006730.1.1	1.649	N-acetyltransferase
		26.24	misc.GCN5-related N-acetyltransferase	solyc09g082230.1.1	1.303	Ribosomal-protein-alanine N-acetyltransferase
		26.24	misc.GCN5-related N-acetyltransferase	solyc02g064690.2.1	1.135	Acetyltransferase-like protein
		26.26.1	misc.aminotransferases.aminotransferase class IV family protein	solyc11g071280.1.1	-0.601	Branched-chain amino acid aminotransferase like protein
		26.26.1	misc.aminotransferases.aminotransferase class IV family protein	solyc07g062810.2.1	-0.714	Branched-chain amino acid aminotransferase-like
		26.28	misc.GDSL-motif lipase	solyc11g072040.1.1	-0.675	GDSL esterase/lipase At1g71250
		26.28	misc.GDSL-motif lipase	solyc06g065010.2.1	2.893	GDSL esterase/lipase 1
		26.28	misc.GDSL-motif lipase	solyc06g073100.2.1	2.267	GDSL esterase/lipase At3g27950
		26.28	misc.GDSL-motif lipase	solyc05g050210.2.1	4.482	GDSL esterase/lipase At4g01130
		26.28	misc.GDSL-motif lipase	solyc07g049430.2.1	-0.698	GDSL esterase/lipase At2g42990
		26.28	misc.GDSL-motif lipase	solyc04g081790.2.1	-2.37	GDSL esterase/lipase At5g42170
		26.28	misc.GDSL-motif lipase	solyc01g099020.2.1	-2.275	GDSL esterase/lipase At5g03980
		26.28	misc.GDSL-motif lipase	solyc05g043330.2.1	0.898	GDSL esterase/lipase At2g04570
		26.28	misc.GDSL-motif lipase	solyc03g006250.2.1	-1.725	GDSL esterase/lipase At1g28590
		26.28	misc.GDSL-motif lipase	solyc03g005900.2.1	-1.646	GDSL esterase/lipase At5g45670
		26.28	misc.GDSL-motif lipase	solyc01g099030.2.1	-1.614	GDSL esterase/lipase At1g28590
		26.28	misc.GDSL-motif lipase	solyc06g065530.2.1	5.165	GDSL esterase/lipase At1g29670
		26.28	misc.GDSL-motif lipase	solyc11g043110.1.1	0.899	GDSL esterase/lipase At1g71250
		26.28	misc.GDSL-motif lipase	solyc10g085740.1.1	-1.589	GDSL esterase/lipase At5g03820
		26.28	misc.GDSL-motif lipase	solyc10g076740.1.1	-1.118	Isoamyl acetate-hydrolyzing esterase
		26.28	misc.GDSL-motif lipase	solyc10g008720.2.1	-2.707	GDSL esterase/lipase At1g28580
		26.28	misc.GDSL-motif lipase	solyc04g081800.1.1	-2.762	GDSL esterase/lipase At5g42170
27	RNA	27.1	RNA.processing	solyc10g085750.1.1	-0.691	Polyadenylate-binding protein 1
		27.1	RNA.processing	solyc09g090440.1.1	0.678	Pentatricopeptide repeat protein
		27.1	RNA.processing	solyc01g100430.2.1	0.542	Ribosomal RNA small subunit methyltransferase A
		27.1	RNA.processing	solyc05g010480.2.1	0.52	U3 small nucleolar RNA-associated protein 15 homolog
		27.1	RNA.processing	solyc04g009020.2.1	-0.852	Pre-mRNA-splicing factor clf1
		27.1	RNA.processing	solyc06g053850.2.1	0.658	Pentatricopeptide repeat-containing protein
		27.1	RNA.processing	solyc03g120080.2.1	0.62	Periodic tryptophan protein 2
		27.1	RNA.processing	solyc04g008030.1.1	0.703	Cleavage and polyadenylation specificity factor subunit 3
		27.1	RNA.processing	solyc06g084310.2.1	0.646	Small nuclear ribonucleoprotein Sm D1
		27.1	RNA.processing	solyc07g064070.1.1	2.352	Pre-mRNA processing ribonucleoprotein binding region-containing protein
		27.1	RNA.processing	solyc02g088170.1.1	0.78	Pentatricopeptide repeat-containing protein
		27.1	RNA.processing	solyc02g086600.2.1	0.748	Polyribonucleotide nucleotidyltransferase
		27.1	RNA.processing	solyc03g025270.2.1	0.949	rRNA 2&apos-O-methyltransferase fibrillarin
		27.1	RNA.processing	solyc08g077850.1.1	0.642	tRNA/rRNA methyltransferase SpoU family protein
		27.1.2	RNA.processing.RNA helicase	solyc11g007610.1.1	0.524	DEAD-box ATP-dependent RNA helicase 5
		27.1.2	RNA.processing.RNA helicase	solyc06g062800.2.1	1.465	ATP-dependent RNA helicase eIF4A
		27.1.2	RNA.processing.RNA helicase	solyc09g007440.2.1	0.62	ATP-dependent RNA helicase
		27.1.2	RNA.processing.RNA helicase	solyc12g089010.1.1	-0.708	Pre-mRNA splicing factor ATP-dependent RNA helicase-like protein
		27.1.19	RNA.processing.ribonucleases	solyc05g007940.2.1	-2.266	Ribonuclease T2
		27.1.19	RNA.processing.ribonucleases	solyc12g014410.1.1	0.734	Ribonuclease III family protein
		27.1.19	RNA.processing.ribonucleases	solyc10g080130.1.1	1.227	Exosome complex exonuclease RRP43
		27.1.19	RNA.processing.ribonucleases	solyc07g064600.2.1	-3.004	Endoribonuclease L-PSP family protein
		27.1.19	RNA.processing.ribonucleases	solyc05g007950.2.1	-0.948	Ribonuclease T2
		27.1.20	RNA.processing.degradation dicer	solyc11g008530.1.1	0.894	Ribonuclease 3-like protein 3
		27.2	RNA.transcription	solyc12g015780.1.1	0.611	DNA-directed RNA polymerase subunit D
		27.2	RNA.transcription	solyc01g086710.2.1	0.642	DNA-directed RNA polymerase
		27.2	RNA.transcription	solyc10g080350.1.1	0.741	DNA-directed RNA polymerase
		27.2	RNA.transcription	solyc10g079990.1.1	-0.538	Transcription initiation factor IIB-2
		27.2	RNA.transcription	solyc06g051170.2.1	-1.557	RNA-dependent RNA polymerase family protein
		27.2	RNA.transcription	solyc08g075360.1.1	0.98	Zinc import ATP-binding protein ZnuC
		27.2	RNA.transcription	solyc06g051190.1.1	-1.832	RNA-dependent RNA polymerase family protein
		27.2	RNA.transcription	solyc12g010600.1.1	-0.983	DNA-directed RNA polymerase
		27.2	RNA.transcription	solyc06g051180.1.1	-1.594	RNA-dependent RNA polymerase family protein
		27.3	RNA.regulation of transcription	solyc02g062910.1.1	0.775	Pentatricopeptide repeat-containing protein
		27.3.1	RNA.regulation of transcription.ABI3/VP1-related B3-domain-containing transcription factor family	solyc08g013690.1.1	-0.901	Auxin response factor 24
		27.3.3	RNA.regulation of transcription.AP2/EREBP, APETALA2/Ethylene-responsive element binding protein family	solyc05g052410.1.1	-2.078	Ethylene-responsive transcription factor 1
		27.3.3	RNA.regulation of transcription.AP2/EREBP, APETALA2/Ethylene-responsive element binding protein family	solyc04g007000.1.1	2.376	Ethylene-responsive transcription factor 4
		27.3.3	RNA.regulation of transcription.AP2/EREBP, APETALA2/Ethylene-responsive element binding protein family	solyc04g077490.2.1	-1.267	AP2-like ethylene-responsive transcription factor At1g16060
		27.3.3	RNA.regulation of transcription.AP2/EREBP, APETALA2/Ethylene-responsive element binding protein family	solyc03g120840.1.1	1.55	Ethylene-responsive transcription factor 4
		27.3.3	RNA.regulation of transcription.AP2/EREBP, APETALA2/Ethylene-responsive element binding protein family	solyc10g084340.1.1	1.699	AP2-like ethylene-responsive transcription factor At1g16060
		27.3.3	RNA.regulation of transcription.AP2/EREBP, APETALA2/Ethylene-responsive element binding protein family	solyc11g072600.1.1	-0.749	AP2-like ethylene-responsive transcription factor At1g79700
		27.3.3	RNA.regulation of transcription.AP2/EREBP, APETALA2/Ethylene-responsive element binding protein family	solyc04g049800.2.1	-1.767	AP2-like ethylene-responsive transcription factor At1g79700
		27.3.3	RNA.regulation of transcription.AP2/EREBP, APETALA2/Ethylene-responsive element binding protein family	solyc12g008350.1.1	2.297	Ethylene-responsive transcription factor 4
		27.3.3	RNA.regulation of transcription.AP2/EREBP, APETALA2/Ethylene-responsive element binding protein family	solyc01g065980.2.1	0.592	Ethylene responsive transcription factor 2b
		27.3.3	RNA.regulation of transcription.AP2/EREBP, APETALA2/Ethylene-responsive element binding protein family	solyc06g051840.1.1	0.963	Ethylene responsive transcription factor 1a
		27.3.3	RNA.regulation of transcription.AP2/EREBP, APETALA2/Ethylene-responsive element binding protein family	solyc06g075510.2.1	-1.878	AP2-like ethylene-responsive transcription factor At1g16060
		27.3.3	RNA.regulation of transcription.AP2/EREBP, APETALA2/Ethylene-responsive element binding protein family	solyc03g007460.1.1	1.179	Ethylene-responsive transcription factor 4
		27.3.3	RNA.regulation of transcription.AP2/EREBP, APETALA2/Ethylene-responsive element binding protein family	solyc10g009110.1.1	0.8	Ethylene-responsive transcription factor 4
		27.3.3	RNA.regulation of transcription.AP2/EREBP, APETALA2/Ethylene-responsive element binding protein family	solyc01g095500.2.1	1.052	Ethylene-responsive transcription factor 4
		27.3.4	RNA.regulation of transcription.ARF, Auxin Response Factor family	solyc07g042260.2.1	1.012	Auxin response factor 1
		27.3.4	RNA.regulation of transcription.ARF, Auxin Response Factor family	solyc01g096070.2.1	1.624	Auxin response factor 9
		27.3.4	RNA.regulation of transcription.ARF, Auxin Response Factor family	solyc04g081240.2.1	1.485	Auxin response factor 5
		27.3.4	RNA.regulation of transcription.ARF, Auxin Response Factor family	solyc01g103050.2.1	1.671	Auxin response factor 1
		27.3.4	RNA.regulation of transcription.ARF, Auxin Response Factor family	solyc08g082630.2.1	2.67	Auxin response factor 9
		27.3.5	RNA.regulation of transcription.ARR	solyc05g014260.2.1	-0.825	Response regulator 11
		27.3.5	RNA.regulation of transcription.ARR	solyc07g005140.2.1	-0.781	Response regulator 9
		27.3.5	RNA.regulation of transcription.ARR	solyc08g077230.2.1	-0.722	Two-component response regulator ARR11
		27.3.5	RNA.regulation of transcription.ARR	solyc10g079700.1.1	0.802	Response regulator 6
		27.3.5	RNA.regulation of transcription.ARR	solyc05g006420.2.1	0.633	Two-component response regulator ARR3
		27.3.6	RNA.regulation of transcription.bHLH,Basic Helix-Loop-Helix family	solyc03g034000.2.1	-1.748	Transcription factor
		27.3.6	RNA.regulation of transcription.bHLH,Basic Helix-Loop-Helix family	solyc05g007210.2.1	-2.566	DNA-binding protein-like
		27.3.6	RNA.regulation of transcription.bHLH,Basic Helix-Loop-Helix family	solyc04g006990.2.1	-0.666	Transcription factor bHLH30
		27.3.6	RNA.regulation of transcription.bHLH,Basic Helix-Loop-Helix family	solyc03g118310.2.1	-0.88	BHLH transcription factor
		27.3.6	RNA.regulation of transcription.bHLH,Basic Helix-Loop-Helix family	solyc06g083170.2.1	2.054	Transcription factor
		27.3.6	RNA.regulation of transcription.bHLH,Basic Helix-Loop-Helix family	solyc01g058670.2.1	-1.067	Transcription factor
		27.3.6	RNA.regulation of transcription.bHLH,Basic Helix-Loop-Helix family	solyc04g078690.2.1	-1.642	BHLH transcription factor
		27.3.6	RNA.regulation of transcription.bHLH,Basic Helix-Loop-Helix family	solyc06g069370.2.1	-0.55	Transcription factor protein
		27.3.6	RNA.regulation of transcription.bHLH,Basic Helix-Loop-Helix family	solyc09g097870.2.1	1.395	Transcription factor
		27.3.6	RNA.regulation of transcription.bHLH,Basic Helix-Loop-Helix family	solyc02g070880.1.1	-0.523	BHLH1 transcription factor
		27.3.6	RNA.regulation of transcription.bHLH,Basic Helix-Loop-Helix family	solyc05g009880.2.1	-1.467	Transcription factor bHLH30
		27.3.6	RNA.regulation of transcription.bHLH,Basic Helix-Loop-Helix family	solyc07g043580.2.1	0.783	BHLH transcription factor
		27.3.6	RNA.regulation of transcription.bHLH,Basic Helix-Loop-Helix family	solyc06g051260.2.1	-1.335	Transcription factor bHLH51
		27.3.6	RNA.regulation of transcription.bHLH,Basic Helix-Loop-Helix family	solyc04g078790.2.1	3.079	BHLH transcription factor-like
		27.3.6	RNA.regulation of transcription.bHLH,Basic Helix-Loop-Helix family	solyc03g097820.1.1	1.045	Transcription factor
		27.3.6	RNA.regulation of transcription.bHLH,Basic Helix-Loop-Helix family	solyc06g062460.2.1	1.868	BHLH transcription factor-like
		27.3.6	RNA.regulation of transcription.bHLH,Basic Helix-Loop-Helix family	solyc08g008600.2.1	-5.954	BHLH transcription factor
		27.3.6	RNA.regulation of transcription.bHLH,Basic Helix-Loop-Helix family	solyc08g083170.1.1	-6.505	BHLH transcription factor
		27.3.6	RNA.regulation of transcription.bHLH,Basic Helix-Loop-Helix family	solyc01g096050.2.1	-1.321	Transcription factor
		27.3.6	RNA.regulation of transcription.bHLH,Basic Helix-Loop-Helix family	solyc01g096370.2.1	1.581	BHLH transcription factor
		27.3.6	RNA.regulation of transcription.bHLH,Basic Helix-Loop-Helix family	solyc12g098620.1.1	-1.852	Transcription factor
		27.3.6	RNA.regulation of transcription.bHLH,Basic Helix-Loop-Helix family	solyc03g113560.2.1	-1.384	Transcription factor
		27.3.6	RNA.regulation of transcription.bHLH,Basic Helix-Loop-Helix family	solyc02g062690.2.1	-2.013	Transcription factor
		27.3.6	RNA.regulation of transcription.bHLH,Basic Helix-Loop-Helix family	solyc09g089870.2.1	0.634	Transcription factor
		27.3.6	RNA.regulation of transcription.bHLH,Basic Helix-Loop-Helix family	solyc01g086870.2.1	0.889	BHLH transcription factor
		27.3.6	RNA.regulation of transcription.bHLH,Basic Helix-Loop-Helix family	solyc11g005780.1.1	-0.908	BHLH transcription factor
		27.3.6	RNA.regulation of transcription.bHLH,Basic Helix-Loop-Helix family	solyc01g098720.2.1	-1.907	Transcription factor
		27.3.6	RNA.regulation of transcription.bHLH,Basic Helix-Loop-Helix family	solyc05g050560.1.1	-1.673	Transcription factor
		27.3.6	RNA.regulation of transcription.bHLH,Basic Helix-Loop-Helix family	solyc02g078130.2.1	-2.155	Basic helix-loop-helix family protein
		27.3.6	RNA.regulation of transcription.bHLH,Basic Helix-Loop-Helix family	solyc12g036470.1.1	1.794	Transcription factor
		27.3.6	RNA.regulation of transcription.bHLH,Basic Helix-Loop-Helix family	solyc11g056650.1.1	-0.679	BHLH transcription factor
		27.3.6	RNA.regulation of transcription.bHLH,Basic Helix-Loop-Helix family	solyc09g083360.2.1	-3.323	Basic helix-loop-helix protein
		27.3.6	RNA.regulation of transcription.bHLH,Basic Helix-Loop-Helix family	solyc01g100660.2.1	1.175	Transcription factor
		27.3.7	RNA.regulation of transcription.C2C2(Zn) CO-like, Constans-like zinc finger family	solyc08g036620.2.1	-6.283	Protein TIFY 5A
		27.3.7	RNA.regulation of transcription.C2C2(Zn) CO-like, Constans-like zinc finger family	solyc12g006240.1.1	-1.264	CONSTANS-like zinc finger protein
		27.3.7	RNA.regulation of transcription.C2C2(Zn) CO-like, Constans-like zinc finger family	solyc05g009310.2.1	-2.986	Zinc finger protein CONSTANS-LIKE 16
		27.3.7	RNA.regulation of transcription.C2C2(Zn) CO-like, Constans-like zinc finger family	solyc11g011030.1.1	-1.268	Pto-responsive gene 1 protein
		27.3.7	RNA.regulation of transcription.C2C2(Zn) CO-like, Constans-like zinc finger family	solyc07g052620.1.1	-2.847	Zinc finger protein CONSTANS-LIKE 4
		27.3.7	RNA.regulation of transcription.C2C2(Zn) CO-like, Constans-like zinc finger family	solyc08g036660.2.1	-7.184	Protein TIFY 5A
		27.3.7	RNA.regulation of transcription.C2C2(Zn) CO-like, Constans-like zinc finger family	solyc01g005440.2.1	-1.151	Jasmonate ZIM-domain protein 3
		27.3.7	RNA.regulation of transcription.C2C2(Zn) CO-like, Constans-like zinc finger family	solyc08g036640.2.1	-5.08	Protein TIFY 5A
		27.3.7	RNA.regulation of transcription.C2C2(Zn) CO-like, Constans-like zinc finger family	solyc12g005660.1.1	0.76	CONSTANS-like zinc finger protein
		27.3.7	RNA.regulation of transcription.C2C2(Zn) CO-like, Constans-like zinc finger family	solyc09g074560.2.1	-0.845	CONSTANS-like zinc finger protein
		27.3.7	RNA.regulation of transcription.C2C2(Zn) CO-like, Constans-like zinc finger family	solyc07g066510.2.1	-1.272	Zinc finger protein CONSTANS-LIKE 2
		27.3.7	RNA.regulation of transcription.C2C2(Zn) CO-like, Constans-like zinc finger family	solyc02g079430.2.1	-1.801	CONSTANS-like zinc finger protein
		27.3.7	RNA.regulation of transcription.C2C2(Zn) CO-like, Constans-like zinc finger family	solyc01g110180.2.1	-2.021	Zinc finger protein CONSTANS-LIKE 1
		27.3.7	RNA.regulation of transcription.C2C2(Zn) CO-like, Constans-like zinc finger family	solyc12g096940.1.1	-2.945	CCT motif family protein
		27.3.8	RNA.regulation of transcription.C2C2(Zn) DOF zinc finger family	solyc02g077960.1.1	-1.402	Dof zinc finger protein 12
		27.3.8	RNA.regulation of transcription.C2C2(Zn) DOF zinc finger family	solyc03g121400.1.1	0.921	Dof zinc finger protein 4
		27.3.8	RNA.regulation of transcription.C2C2(Zn) DOF zinc finger family	solyc11g010940.1.1	-1.706	Dof zinc finger protein 6
		27.3.8	RNA.regulation of transcription.C2C2(Zn) DOF zinc finger family	solyc08g082910.1.1	-0.928	Dof zinc finger protein 2
		27.3.8	RNA.regulation of transcription.C2C2(Zn) DOF zinc finger family	solyc03g082840.2.1	0.592	Dof zinc finger protein 2
		27.3.8	RNA.regulation of transcription.C2C2(Zn) DOF zinc finger family	solyc02g090220.2.1	2.033	Dof zinc finger protein
		27.3.8	RNA.regulation of transcription.C2C2(Zn) DOF zinc finger family	solyc04g070960.1.1	-2.612	Dof zinc finger protein 9
		27.3.8	RNA.regulation of transcription.C2C2(Zn) DOF zinc finger family	solyc10g086440.1.1	-0.778	Dof zinc finger protein
		27.3.8	RNA.regulation of transcription.C2C2(Zn) DOF zinc finger family	solyc06g075370.2.1	-0.746	Dof zinc finger protein 9
		27.3.8	RNA.regulation of transcription.C2C2(Zn) DOF zinc finger family	solyc02g078620.1.1	-2.373	Dof zinc finger protein 6
		27.3.8	RNA.regulation of transcription.C2C2(Zn) DOF zinc finger family	solyc06g071480.2.1	-1.251	Dof zinc finger protein 12
		27.3.9	RNA.regulation of transcription.C2C2(Zn) GATA transcription factor family	solyc04g015360.2.1	0.647	GATA transcription factor 9
		27.3.9	RNA.regulation of transcription.C2C2(Zn) GATA transcription factor family	solyc01g110310.2.1	-0.752	GATA transcription factor 9
		27.3.9	RNA.regulation of transcription.C2C2(Zn) GATA transcription factor family	solyc05g056120.2.1	1.045	GATA transcription factor 1
		27.3.9	RNA.regulation of transcription.C2C2(Zn) GATA transcription factor family	solyc02g085190.1.1	-2.194	GATA transcription factor 19
		27.3.9	RNA.regulation of transcription.C2C2(Zn) GATA transcription factor family	solyc03g120890.2.1	-0.989	GATA transcription factor 9
		27.3.10	RNA.regulation of transcription.C2C2(Zn) YABBY family	solyc05g005240.1.1	-1.121	YABBY-like transcription factor CRABS CLAW-like protein
		27.3.10	RNA.regulation of transcription.C2C2(Zn) YABBY family	solyc11g071810.1.1	-0.591	CRABS CLAW
		27.3.10	RNA.regulation of transcription.C2C2(Zn) YABBY family	solyc07g008180.2.1	0.679	YABBY-like transcription factor CRABS CLAW-like protein
		27.3.11	RNA.regulation of transcription.C2H2 zinc finger family	solyc05g009170.1.1	3.529	Zinc finger protein 6
		27.3.11	RNA.regulation of transcription.C2H2 zinc finger family	solyc04g074320.1.1	-1.264	Zinc finger protein
		27.3.11	RNA.regulation of transcription.C2H2 zinc finger family	solyc11g013220.1.1	-2.74	Os04g0690100 protein
		27.3.11	RNA.regulation of transcription.C2H2 zinc finger family	solyc01g099340.2.1	1.283	Zinc finger protein
		27.3.11	RNA.regulation of transcription.C2H2 zinc finger family	solyc01g005060.2.1	1.38	Zinc finger protein
		27.3.11	RNA.regulation of transcription.C2H2 zinc finger family	solyc02g069120.2.1	0.714	Zinc-finger protein ZPR1
		27.3.11	RNA.regulation of transcription.C2H2 zinc finger family	solyc09g089590.1.1	-1.271	Ramosa1 C2H2 zinc-finger transcription factor
		27.3.11	RNA.regulation of transcription.C2H2 zinc finger family	solyc06g076820.1.1	-0.786	Transcription factor
		27.3.11	RNA.regulation of transcription.C2H2 zinc finger family	solyc09g011120.1.1	-1.428	Ramosa1 C2H2 zinc-finger transcription factor
		27.3.11	RNA.regulation of transcription.C2H2 zinc finger family	solyc06g053720.1.1	-2.761	Ramosa1 C2H2 zinc-finger transcription factor
		27.3.11	RNA.regulation of transcription.C2H2 zinc finger family	solyc10g049870.1.1	1.057	EPF-type Cis2-His2 zinc finger transcription factor
		27.3.11	RNA.regulation of transcription.C2H2 zinc finger family	solyc12g040800.1.1	-1.286	C2 domain-containing protein
		27.3.11	RNA.regulation of transcription.C2H2 zinc finger family	solyc03g119300.2.1	-1.527	CHY zinc finger containing protein
		27.3.11	RNA.regulation of transcription.C2H2 zinc finger family	solyc03g059270.2.1	-1.354	Zinc finger protein
		27.3.11	RNA.regulation of transcription.C2H2 zinc finger family	solyc04g056320.1.1	0.732	Zinc finger family protein
		27.3.11	RNA.regulation of transcription.C2H2 zinc finger family	solyc09g008440.1.1	-1.961	Zinc finger family protein
		27.3.11	RNA.regulation of transcription.C2H2 zinc finger family	solyc11g011890.1.1	1.522	Zinc finger protein 7
		27.3.11	RNA.regulation of transcription.C2H2 zinc finger family	solyc07g066160.1.1	-2.398	Zinc finger family protein
		27.3.11	RNA.regulation of transcription.C2H2 zinc finger family	solyc03g058160.2.1	2.656	EPF-type Cis2-His2 zinc finger transcription factor
		27.3.12	RNA.regulation of transcription.C3H zinc finger family	solyc12g008660.1.1	3.375	Zinc finger CCCH domain-containing protein 20
		27.3.12	RNA.regulation of transcription.C3H zinc finger family	solyc11g070070.1.1	1.64	Zinc finger CCCH domain-containing protein 39
		27.3.14	RNA.regulation of transcription.CCAAT box binding factor family, HAP2	solyc12g009050.1.1	2.229	Nuclear transcription factor Y subunit A-3
		27.3.14	RNA.regulation of transcription.CCAAT box binding factor family, HAP2	solyc08g062210.2.1	-0.865	Nuclear transcription factor Y subunit A-3
		27.3.14	RNA.regulation of transcription.CCAAT box binding factor family, HAP2	solyc01g006930.2.1	-0.948	Nuclear transcription factor Y subunit A-2
		27.3.15	RNA.regulation of transcription.CCAAT box binding factor family, HAP3	solyc07g065500.1.1	-0.766	Nuclear transcription factor Y subunit B-3
		27.3.15	RNA.regulation of transcription.CCAAT box binding factor family, HAP3	solyc12g006120.1.1	-0.824	Nuclear transcription factor Y subunit B-3
		27.3.16	RNA.regulation of transcription.CCAAT box binding factor family, HAP5	solyc06g072040.1.1	-0.649	Nuclear transcription factor Y subunit C-1
		27.3.17	RNA.regulation of transcription.CPP(Zn),CPP1-related transcription factor family	solyc08g067150.2.1	0.743	Tesmin/TSO1-like CXC domain containing protein expressed
		27.3.17	RNA.regulation of transcription.CPP(Zn),CPP1-related transcription factor family	solyc09g082500.2.1	-0.591	Tesmin/TSO1-like CXC domain containing protein expressed
		27.3.20	RNA.regulation of transcription.G2-like transcription factor family, GARP	solyc05g007890.2.1	-1.114	Myb family transcription factor-like
		27.3.20	RNA.regulation of transcription.G2-like transcription factor family, GARP	solyc10g080960.1.1	0.688	Transcription factor
		27.3.20	RNA.regulation of transcription.G2-like transcription factor family, GARP	solyc10g008160.2.1	-0.68	Transcription factor
		27.3.20	RNA.regulation of transcription.G2-like transcription factor family, GARP	solyc06g066180.2.1	-1.155	Myb family transcription factor
		27.3.20	RNA.regulation of transcription.G2-like transcription factor family, GARP	solyc02g090400.2.1	-0.813	Myb family transcription factor
		27.3.20	RNA.regulation of transcription.G2-like transcription factor family, GARP	solyc05g051060.2.1	0.517	Myb family transcription factor-like
		27.3.20	RNA.regulation of transcription.G2-like transcription factor family, GARP	solyc06g076350.2.1	-0.77	Transcription factor
		27.3.21	RNA.regulation of transcription.GRAS transcription factor family	solyc12g099900.1.1	1.472	GRAS family transcription factor
		27.3.21	RNA.regulation of transcription.GRAS transcription factor family	solyc02g092370.1.1	-0.759	GRAS family transcription factor
		27.3.21	RNA.regulation of transcription.GRAS transcription factor family	solyc05g053090.1.1	-0.724	GRAS family transcription factor
		27.3.21	RNA.regulation of transcription.GRAS transcription factor family	solyc07g047950.1.1	0.516	GRAS family transcription factor
		27.3.21	RNA.regulation of transcription.GRAS transcription factor family	solyc05g054170.2.1	0.87	Scarecrow-like 1 transcription factor
		27.3.21	RNA.regulation of transcription.GRAS transcription factor family	solyc07g063940.1.1	-1.145	GRAS family transcription factor
		27.3.21	RNA.regulation of transcription.GRAS transcription factor family	solyc03g123400.1.1	2.303	GRAS family transcription factor
		27.3.21	RNA.regulation of transcription.GRAS transcription factor family	solyc08g014030.1.1	-1.03	GRAS family transcription factor
		27.3.21	RNA.regulation of transcription.GRAS transcription factor family	solyc10g086530.1.1	-1.619	GRAS family transcription factor
		27.3.21	RNA.regulation of transcription.GRAS transcription factor family	solyc09g018460.1.1	1.34	GRAS family transcription factor
		27.3.21	RNA.regulation of transcription.GRAS transcription factor family	solyc07g066250.1.1	-2.944	GRAS family transcription factor
		27.3.21	RNA.regulation of transcription.GRAS transcription factor family	solyc01g100200.2.1	0.654	GRAS family transcription factor
		27.3.21	RNA.regulation of transcription.GRAS transcription factor family	solyc02g085340.1.1	-0.687	GRAS family transcription factor
		27.3.22	RNA.regulation of transcription.HB,Homeobox transcription factor family	solyc11g072770.1.1	2.113	WUSCHEL-related homeobox 3B
		27.3.22	RNA.regulation of transcription.HB,Homeobox transcription factor family	solyc02g089940.2.1	-1.351	BEL1-like homeodomain protein 2
		27.3.22	RNA.regulation of transcription.HB,Homeobox transcription factor family	solyc03g118770.2.1	-1.665	WUSCHEL-related homeobox-containing protein 4
		27.3.22	RNA.regulation of transcription.HB,Homeobox transcription factor family	solyc02g081120.2.1	-1.122	Knotted-1-like homeobox protein H1
		27.3.22	RNA.regulation of transcription.HB,Homeobox transcription factor family	solyc02g024070.2.1	-1.142	Class III homeodomain-leucine zipper
		27.3.22	RNA.regulation of transcription.HB,Homeobox transcription factor family	solyc08g066500.2.1	1.868	Class III homeodomain-leucine zipper
		27.3.22	RNA.regulation of transcription.HB,Homeobox transcription factor family	solyc06g053220.2.1	0.888	Homeobox leucine zipper protein
		27.3.22	RNA.regulation of transcription.HB,Homeobox transcription factor family	solyc08g007270.2.1	-1.206	Homeobox-leucine zipper protein
		27.3.22	RNA.regulation of transcription.HB,Homeobox transcription factor family	solyc11g011940.1.1	0.848	Homeobox-leucine zipper protein PROTODERMAL FACTOR 2
		27.3.22	RNA.regulation of transcription.HB,Homeobox transcription factor family	solyc02g085630.2.1	2.608	Homeobox-leucine zipper-like protein
		27.3.22	RNA.regulation of transcription.HB,Homeobox transcription factor family	solyc01g100510.2.1	-0.987	Knotted-like homeobox protein
		27.3.22	RNA.regulation of transcription.HB,Homeobox transcription factor family	solyc08g081400.2.1	-0.885	BEL1-like homeodomain protein 2
		27.3.22	RNA.regulation of transcription.HB,Homeobox transcription factor family	solyc10g080540.1.1	-0.905	Homeobox-leucine zipper protein 14
		27.3.22	RNA.regulation of transcription.HB,Homeobox transcription factor family	solyc03g098200.2.1	-1.06	Homeobox-leucine zipper protein PROTODERMAL FACTOR 2
		27.3.22	RNA.regulation of transcription.HB,Homeobox transcription factor family	solyc11g069890.1.1	1.369	BEL1-like homeodomain protein 8
		27.3.22	RNA.regulation of transcription.HB,Homeobox transcription factor family	solyc02g083950.2.1	-2.841	WUSCHEL-related homeobox-containing protein 4
		27.3.22	RNA.regulation of transcription.HB,Homeobox transcription factor family	solyc01g010600.2.1	-1.837	Homeobox-leucine zipper-like protein
		27.3.22	RNA.regulation of transcription.HB,Homeobox transcription factor family	solyc02g077390.1.1	-2.392	WUSCHEL-related homeobox 11
		27.3.22	RNA.regulation of transcription.HB,Homeobox transcription factor family	solyc04g074700.2.1	2.423	Homeobox-leucine zipper protein
		27.3.22	RNA.regulation of transcription.HB,Homeobox transcription factor family	solyc02g062960.2.1	1.43	Homeobox-leucine zipper protein
		27.3.22	RNA.regulation of transcription.HB,Homeobox transcription factor family	solyc10g086640.1.1	-0.879	BEL1-like homeodomain protein 9
		27.3.22	RNA.regulation of transcription.HB,Homeobox transcription factor family	solyc02g063520.2.1	-1.343	Homeobox-leucine zipper protein 22
		27.3.23	RNA.regulation of transcription.HSF,Heat-shock transcription factor family	solyc04g016000.2.1	-4.687	Heat stress transcription factor
		27.3.23	RNA.regulation of transcription.HSF,Heat-shock transcription factor family	solyc03g094000.2.1	-2.516	Light harvesting-like protein 3
		27.3.23	RNA.regulation of transcription.HSF,Heat-shock transcription factor family	solyc04g078770.2.1	-2.059	Heat stress transcription factor
		27.3.24	RNA.regulation of transcription.MADS box transcription factor family	solyc01g106730.1.1	2.605	MADS box transcription factor 1
		27.3.24	RNA.regulation of transcription.MADS box transcription factor family	solyc11g005120.1.1	-1.73	MADS-box transcription factor 29
		27.3.24	RNA.regulation of transcription.MADS box transcription factor family	solyc07g055920.2.1	-0.55	Agamous MADS-box transcription factor
		27.3.24	RNA.regulation of transcription.MADS box transcription factor family	solyc02g084630.2.1	-0.713	MADS-box transcription factor
		27.3.24	RNA.regulation of transcription.MADS box transcription factor family	solyc08g067230.2.1	-1.418	MADS box transcription factor
		27.3.24	RNA.regulation of transcription.MADS box transcription factor family	solyc01g092950.2.1	-1.59	MADS-box transcription factor 2
		27.3.24	RNA.regulation of transcription.MADS box transcription factor family	solyc01g093960.2.1	-0.631	MADS box transcription factor
		27.3.24	RNA.regulation of transcription.MADS box transcription factor family	solyc03g006830.2.1	-0.768	MADS-box transcription factor 2
		27.3.24	RNA.regulation of transcription.MADS box transcription factor family	solyc10g080030.1.1	1.069	MADS box transcription factor
		27.3.24	RNA.regulation of transcription.MADS box transcription factor family	solyc04g078300.2.1	2.627	MADS-box transcription factor 1
		27.3.24	RNA.regulation of transcription.MADS box transcription factor family	solyc02g071730.2.1	-0.987	MADS-box transcription factor AGAMOUS
		27.3.24	RNA.regulation of transcription.MADS box transcription factor family	solyc00g179240.1.1	-2.462	MADS-box transcription factor
		27.3.24	RNA.regulation of transcription.MADS box transcription factor family	solyc04g005320.2.1	-1.152	MADS-box transcription factor
		27.3.24	RNA.regulation of transcription.MADS box transcription factor family	solyc10g050900.1.1	1.859	MADS-box transcription factor-like protein
		27.3.25	RNA.regulation of transcription.MYB domain transcription factor family	solyc01g057910.2.1	1.909	MYB transcription factor
		27.3.25	RNA.regulation of transcription.MYB domain transcription factor family	solyc05g007160.2.1	-0.788	Transcription factor C-MYB
		27.3.25	RNA.regulation of transcription.MYB domain transcription factor family	solyc03g082830.1.1	0.667	Pentatricopeptide repeat-containing protein
		27.3.25	RNA.regulation of transcription.MYB domain transcription factor family	solyc09g090440.1.1	0.678	Pentatricopeptide repeat protein
		27.3.25	RNA.regulation of transcription.MYB domain transcription factor family	solyc07g045510.2.1	1.119	Pentatricopeptide repeat-containing protein
		27.3.25	RNA.regulation of transcription.MYB domain transcription factor family	solyc06g009710.2.1	-0.996	Myb 12 transcription factor
		27.3.25	RNA.regulation of transcription.MYB domain transcription factor family	solyc05g007870.1.1	-1.454	MYB transcription factor
		27.3.25	RNA.regulation of transcription.MYB domain transcription factor family	solyc06g053850.2.1	0.658	Pentatricopeptide repeat-containing protein
		27.3.25	RNA.regulation of transcription.MYB domain transcription factor family	solyc09g007040.1.1	1.342	Pentatricopeptide repeat-containing protein
		27.3.25	RNA.regulation of transcription.MYB domain transcription factor family	solyc05g055030.1.1	1.505	Myb-related transcription factor
		27.3.25	RNA.regulation of transcription.MYB domain transcription factor family	solyc03g112390.2.1	2.851	Myb transcription factor
		27.3.25	RNA.regulation of transcription.MYB domain transcription factor family	solyc05g023900.1.1	1.235	Pentatricopeptide repeat-containing protein
		27.3.25	RNA.regulation of transcription.MYB domain transcription factor family	solyc07g006990.1.1	0.946	Pentatricopeptide repeat-containing protein
		27.3.25	RNA.regulation of transcription.MYB domain transcription factor family	solyc12g005640.1.1	-6.704	Myb-related transcription factor
		27.3.25	RNA.regulation of transcription.MYB domain transcription factor family	solyc09g090130.2.1	0.703	Myb-related transcription factor
		27.3.25	RNA.regulation of transcription.MYB domain transcription factor family	solyc11g007230.1.1	1.136	Pentatricopeptide repeat-containing protein
		27.3.25	RNA.regulation of transcription.MYB domain transcription factor family	solyc12g099140.1.1	2.903	MYB transcription factor
		27.3.25	RNA.regulation of transcription.MYB domain transcription factor family	solyc01g104090.2.1	1.31	Pentatricopeptide repeat-containing protein
		27.3.25	RNA.regulation of transcription.MYB domain transcription factor family	solyc08g065910.1.1	-2.488	Myb-related transcription factor
		27.3.25	RNA.regulation of transcription.MYB domain transcription factor family	solyc01g095160.2.1	0.993	Pentatricopeptide repeat-containing protein
		27.3.25	RNA.regulation of transcription.MYB domain transcription factor family	solyc06g065100.2.1	-1.449	Myb-like transcription factor 1
		27.3.25	RNA.regulation of transcription.MYB domain transcription factor family	solyc06g083900.2.1	-1.343	Myb-related transcription factor
		27.3.25	RNA.regulation of transcription.MYB domain transcription factor family	solyc06g048900.1.1	0.872	Pentatricopeptide repeat-containing protein
		27.3.25	RNA.regulation of transcription.MYB domain transcription factor family	solyc02g065410.1.1	0.597	Pentatricopeptide repeat-containing protein
		27.3.25	RNA.regulation of transcription.MYB domain transcription factor family	solyc04g079360.1.1	0.745	MYB transcription factor
		27.3.25	RNA.regulation of transcription.MYB domain transcription factor family	solyc11g040060.1.1	0.667	Pentatricopeptide repeat-containing protein
		27.3.25	RNA.regulation of transcription.MYB domain transcription factor family	solyc05g048830.2.1	0.897	MYB transcription factor
		27.3.25	RNA.regulation of transcription.MYB domain transcription factor family	solyc12g096680.1.1	0.641	Pentatricopeptide repeat-containing protein
		27.3.25	RNA.regulation of transcription.MYB domain transcription factor family	solyc01g087130.2.1	-4.585	MYB transcription factor
		27.3.25	RNA.regulation of transcription.MYB domain transcription factor family	solyc07g009220.1.1	0.655	Pentatricopeptide repeat-containing protein
		27.3.25	RNA.regulation of transcription.MYB domain transcription factor family	solyc08g082890.2.1	-1.952	MYB transcription factor
		27.3.26	RNA.regulation of transcription.MYB-related transcription factor family	solyc10g052470.1.1	1.708	Myb family transcription factor
		27.3.26	RNA.regulation of transcription.MYB-related transcription factor family	solyc12g008800.1.1	0.757	MYB transcription factor
		27.3.26	RNA.regulation of transcription.MYB-related transcription factor family	solyc04g005100.2.1	0.571	Myb transcription factor
		27.3.26	RNA.regulation of transcription.MYB-related transcription factor family	solyc06g076770.2.1	-0.801	Myb family transcription factor
		27.3.26	RNA.regulation of transcription.MYB-related transcription factor family	solyc01g095640.1.1	2.142	Myb family transcription factor
		27.3.27	RNA.regulation of transcription.NAC domain transcription factor family	solyc06g083840.2.1	-1.15	NAC domain protein IPR003441
		27.3.27	RNA.regulation of transcription.NAC domain transcription factor family	solyc11g069840.1.1	-3.474	Os03g0859900 protein
		27.3.27	RNA.regulation of transcription.NAC domain transcription factor family	solyc06g083850.2.1	-1.092	NAC domain protein IPR003441
		27.3.28	RNA.regulation of transcription.SBP,Squamosa promoter binding protein family	solyc10g018780.1.1	1.024	Squamosa promoter binding protein 1
		27.3.28	RNA.regulation of transcription.SBP,Squamosa promoter binding protein family	solyc03g114850.2.1	1.614	Squamosa promoter binding protein 3
		27.3.28	RNA.regulation of transcription.SBP,Squamosa promoter binding protein family	solyc10g078700.1.1	1.35	Squamosa promoter-binding protein
		27.3.28	RNA.regulation of transcription.SBP,Squamosa promoter binding protein family	solyc05g015840.2.1	-1.002	Squamosa promoter-binding protein
		27.3.28	RNA.regulation of transcription.SBP,Squamosa promoter binding protein family	solyc10g009080.2.1	-1.471	Squamosa promoter binding-like protein
		27.3.28	RNA.regulation of transcription.SBP,Squamosa promoter binding protein family	solyc01g090730.2.1	2.357	Squamosa promoter binding protein 1
		27.3.28	RNA.regulation of transcription.SBP,Squamosa promoter binding protein family	solyc12g038520.1.1	1.686	Squamosa promoter binding protein 3
		27.3.29	RNA.regulation of transcription.TCP transcription factor family	solyc10g008780.1.1	-3.023	Transcription factor CYCLOIDEA
		27.3.29	RNA.regulation of transcription.TCP transcription factor family	solyc02g077250.2.1	-2.426	Transcription factor CYCLOIDEA
		27.3.29	RNA.regulation of transcription.TCP transcription factor family	solyc04g009180.1.1	0.789	TCP family transcription factor
		27.3.29	RNA.regulation of transcription.TCP transcription factor family	solyc01g103780.2.1	0.767	TCP family transcription factor
		27.3.29	RNA.regulation of transcription.TCP transcription factor family	solyc02g089020.1.1	-0.852	Transcription factor
		27.3.29	RNA.regulation of transcription.TCP transcription factor family	solyc06g070900.2.1	-1.125	TCP family transcription factor
		27.3.29	RNA.regulation of transcription.TCP transcription factor family	solyc07g053410.2.1	-1.23	Transcription factor CYCLOIDEA
		27.3.30	RNA.regulation of transcription.Trihelix, Triple-Helix transcription factor family	solyc09g009250.2.1	-1.437	Trihelix transcription factor
		27.3.30	RNA.regulation of transcription.Trihelix, Triple-Helix transcription factor family	solyc02g030460.2.1	-3.03	Sh4 homologue protein
		27.3.30	RNA.regulation of transcription.Trihelix, Triple-Helix transcription factor family	solyc12g056510.1.1	-0.722	GT-2 factor
		27.3.30	RNA.regulation of transcription.Trihelix, Triple-Helix transcription factor family	solyc09g008830.2.1	-0.548	Os01g0318400 protein
		27.3.32	RNA.regulation of transcription.WRKY domain transcription factor family	solyc04g051540.2.1	-1.348	WRKY family transcription factor
		27.3.32	RNA.regulation of transcription.WRKY domain transcription factor family	solyc04g051690.2.1	1.984	WRKY transcription factor 16
		27.3.32	RNA.regulation of transcription.WRKY domain transcription factor family	solyc06g068460.2.1	0.88	WRKY transcription factor 1
		27.3.32	RNA.regulation of transcription.WRKY domain transcription factor family	solyc05g050330.2.1	0.62	WRKY transcription factor 6
		27.3.32	RNA.regulation of transcription.WRKY domain transcription factor family	solyc01g079360.2.1	-0.53	WRKY transcription factor 3
		27.3.32	RNA.regulation of transcription.WRKY domain transcription factor family	solyc03g116890.2.1	-1.118	WRKY transcription factor 2
		27.3.32	RNA.regulation of transcription.WRKY domain transcription factor family	solyc10g009550.2.1	1.036	WRKY transcription factor
		27.3.34	RNA.regulation of transcription.Orphan family	solyc01g105180.2.1	-0.866	LIM zinc-binding protein
		27.3.35	RNA.regulation of transcription.bZIP transcription factor family	solyc04g080740.1.1	-0.603	BZIP transcription factor family protein
		27.3.35	RNA.regulation of transcription.bZIP transcription factor family	solyc12g056860.1.1	1.618	BZIP transcription factor
		27.3.35	RNA.regulation of transcription.bZIP transcription factor family	solyc01g079480.2.1	-0.523	BZIP transcription factor
		27.3.35	RNA.regulation of transcription.bZIP transcription factor family	solyc02g089420.1.1	1.138	BZip transcription factor
		27.3.35	RNA.regulation of transcription.bZIP transcription factor family	solyc08g061130.2.1	0.693	Transcription factor HY5
		27.3.35	RNA.regulation of transcription.bZIP transcription factor family	solyc02g084860.1.1	4.342	BZIP transcription factor
		27.3.35	RNA.regulation of transcription.bZIP transcription factor family	solyc01g109880.2.1	-0.66	BZIP transcription factor
		27.3.35	RNA.regulation of transcription.bZIP transcription factor family	solyc05g009660.2.1	0.765	BZIP transcription factor
		27.3.35	RNA.regulation of transcription.bZIP transcription factor family	solyc07g062710.2.1	-2.027	BZIP transcription factor family protein
		27.3.35	RNA.regulation of transcription.bZIP transcription factor family	solyc06g049040.2.1	-1.391	BZIP transcription factor family protein
		27.3.36	RNA.regulation of transcription.Argonaute	solyc06g074730.2.1	-0.68	ARGONAUTE 1
		27.3.36	RNA.regulation of transcription.Argonaute	solyc09g082830.2.1	-0.86	ARGONAUTE 1
		27.3.36	RNA.regulation of transcription.Argonaute	solyc01g096750.1.1	-0.669	Argonaute 4-like protein
		27.3.36	RNA.regulation of transcription.Argonaute	solyc02g069260.2.1	0.505	ARGONAUTE 1
		27.3.36	RNA.regulation of transcription.Argonaute	solyc07g049500.2.1	0.644	Argonaute 4-like protein
		27.3.37	RNA.regulation of transcription.AS2,Lateral Organ Boundaries Gene Family	solyc02g092550.2.1	1.491	LOB domain protein 38
		27.3.37	RNA.regulation of transcription.AS2,Lateral Organ Boundaries Gene Family	solyc06g050430.2.1	-2.995	LOB domain protein 25
		27.3.37	RNA.regulation of transcription.AS2,Lateral Organ Boundaries Gene Family	solyc04g077990.2.1	-1.252	LOB domain protein 38
		27.3.37	RNA.regulation of transcription.AS2,Lateral Organ Boundaries Gene Family	solyc06g082770.2.1	4.057	LOB domain family protein
		27.3.37	RNA.regulation of transcription.AS2,Lateral Organ Boundaries Gene Family	solyc02g085910.2.1	1.639	LOB domain protein 42
		27.3.37	RNA.regulation of transcription.AS2,Lateral Organ Boundaries Gene Family	solyc02g067800.2.1	2.072	LOB domain protein 1
		27.3.37	RNA.regulation of transcription.AS2,Lateral Organ Boundaries Gene Family	solyc01g107190.2.1	-0.829	LOB domain protein 38
		27.3.37	RNA.regulation of transcription.AS2,Lateral Organ Boundaries Gene Family	solyc03g095940.1.1	-0.781	LOB domain family protein
		27.3.37	RNA.regulation of transcription.AS2,Lateral Organ Boundaries Gene Family	solyc12g100150.1.1	1.483	LOB domain protein 4
		27.3.37	RNA.regulation of transcription.AS2,Lateral Organ Boundaries Gene Family	solyc03g112430.1.1	-1.743	LOB domain protein 1
		27.3.40	RNA.regulation of transcription.Aux/IAA family	solyc06g053840.2.1	0.934	Auxin responsive protein
		27.3.40	RNA.regulation of transcription.Aux/IAA family	solyc09g064530.2.1	0.985	Auxin responsive protein
		27.3.40	RNA.regulation of transcription.Aux/IAA family	solyc06g066020.2.1	2.657	Auxin response factor 9
		27.3.40	RNA.regulation of transcription.Aux/IAA family	solyc03g120500.2.1	0.541	Auxin responsive protein
		27.3.40	RNA.regulation of transcription.Aux/IAA family	solyc03g120390.2.1	-0.748	Auxin responsive protein
		27.3.40	RNA.regulation of transcription.Aux/IAA family	solyc03g120380.2.1	-1.736	Auxin response factor 9
		27.3.40	RNA.regulation of transcription.Aux/IAA family	solyc09g083290.2.1	2.403	Auxin responsive protein
		27.3.41	RNA.regulation of transcription.B3 transcription factor family	solyc01g108930.2.1	-0.871	B3 domain-containing protein Os03g0622200
		27.3.41	RNA.regulation of transcription.B3 transcription factor family	solyc02g065350.2.1	0.742	B3 domain-containing transcription factor VRN1
		27.3.41	RNA.regulation of transcription.B3 transcription factor family	solyc01g106230.2.1	0.56	B3 domain-containing protein At5g60142
		27.3.44	RNA.regulation of transcription.Chromatin Remodeling Factors	solyc10g049740.1.1	0.75	Chromodomain-helicase-DNA-binding protein 1-like
		27.3.44	RNA.regulation of transcription.Chromatin Remodeling Factors	solyc07g049210.2.1	1.052	BAH-PHD domain-containing protein
		27.3.44	RNA.regulation of transcription.Chromatin Remodeling Factors	solyc05g044480.2.1	0.602	Chromodomain-helicase-DNA-binding protein 3
		27.3.44	RNA.regulation of transcription.Chromatin Remodeling Factors	solyc02g062780.2.1	0.694	Chromodomain-helicase-DNA-binding protein 6
		27.3.44	RNA.regulation of transcription.Chromatin Remodeling Factors	solyc10g011940.1.1	-2.151	Chromodomain helicase DNA-binding protein 4
		27.3.46	RNA.regulation of transcription.DNA methyltransferases	solyc11g030600.2.1	0.517	DNA
		27.3.48	RNA.regulation of transcription.FHA transcription factor	solyc07g032510.2.1	0.988	Microspherule protein 1
		27.3.49	RNA.regulation of transcription.GeBP like	solyc02g068010.2.1	-0.511	DNA-binding protein
		27.3.50	RNA.regulation of transcription.General Transcription	solyc03g082480.2.1	0.846	SS18 protein
		27.3.50	RNA.regulation of transcription.General Transcription	solyc08g005430.2.1	0.601	Growth-regulating factor 4
		27.3.50	RNA.regulation of transcription.General Transcription	solyc08g083230.1.1	-0.58	Growth-regulating factor 3
		27.3.50	RNA.regulation of transcription.General Transcription	solyc03g082430.1.1	2.427	Growth-regulating factor 4
		27.3.50	RNA.regulation of transcription.General Transcription	solyc12g096070.1.1	0.685	Growth-regulating factor 5
		27.3.50	RNA.regulation of transcription.General Transcription	solyc04g077510.2.1	6.164	Growth regulating factor 1
		27.3.55	RNA.regulation of transcription.HDA	solyc11g066840.1.1	0.76	Histone deacetylase-like protein
		27.3.57	RNA.regulation of transcription.JUMONJI family	solyc08g076390.2.1	-0.59	Lysine-specific demethylase 5A
		27.3.59	RNA.regulation of transcription.Methyl binding domain proteins	solyc06g068140.2.1	-0.88	Methyl binding domain protein
		27.3.63	RNA.regulation of transcription.PHD finger transcription factor	solyc06g082040.1.1	-0.766	Agenet domain-containing protein
		27.3.67	RNA.regulation of transcription.putative transcription regulator	solyc10g078350.1.1	2.398	Os11g0166800 protein
		27.3.67	RNA.regulation of transcription.putative transcription regulator	solyc08g079630.2.1	0.527	AT-hook motif nuclear localized protein 1
		27.3.67	RNA.regulation of transcription.putative transcription regulator	solyc06g076740.1.1	-1.773	ARID/BRIGHT DNA-binding domain-containing protein/ELM2 domain-containing protein/Myb-like DNA-binding domain-containing protein
		27.3.67	RNA.regulation of transcription.putative transcription regulator	solyc03g007150.2.1	0.511	AT-hook motif nuclear localized protein 1
		27.3.67	RNA.regulation of transcription.putative transcription regulator	solyc09g061710.2.1	0.552	Ribonuclease P protein subunit p25
		27.3.67	RNA.regulation of transcription.putative transcription regulator	solyc04g071520.2.1	-1.466	Os11g0166800 protein
		27.3.67	RNA.regulation of transcription.putative transcription regulator	solyc02g089950.1.1	-0.705	Os12g0596600 protein
		27.3.67	RNA.regulation of transcription.putative transcription regulator	solyc07g054460.2.1	0.704	H/ACA ribonucleoprotein complex non-core subunit NAF1
		27.3.67	RNA.regulation of transcription.putative transcription regulator	solyc11g072720.1.1	-0.844	Os12g0596600 protein
		27.3.67	RNA.regulation of transcription.putative transcription regulator	solyc06g035430.2.1	1.302	AT-hook motif nuclear localized protein 3
		27.3.67	RNA.regulation of transcription.putative transcription regulator	solyc04g076220.2.1	0.686	AT-hook motif nuclear localized protein 17
		27.3.67	RNA.regulation of transcription.putative transcription regulator	solyc01g100580.2.1	0.616	Pentatricopeptide repeat-containing protein
		27.3.67	RNA.regulation of transcription.putative transcription regulator	solyc04g007330.1.1	1.711	HORMA domain containing protein expressed
		27.3.67	RNA.regulation of transcription.putative transcription regulator	solyc01g094460.2.1	-0.655	AT-hook motif nuclear localized protein 1
		27.3.67	RNA.regulation of transcription.putative transcription regulator	solyc02g068760.2.1	-1.192	Pentatricopeptide repeat-containing protein
		27.3.67	RNA.regulation of transcription.putative transcription regulator	solyc01g091370.2.1	0.926	AT-hook motif nuclear localized protein 1
		27.3.67	RNA.regulation of transcription.putative transcription regulator	solyc09g083080.2.1	0.891	Nucleolar protein 5
		27.3.67	RNA.regulation of transcription.putative transcription regulator	solyc04g082810.2.1	1.008	AT-hook DNA-binding protein
		27.3.67	RNA.regulation of transcription.putative transcription regulator	solyc12g005110.1.1	0.573	Genomic DNA chromosome 5 P1 clone MBG8
		27.3.67	RNA.regulation of transcription.putative transcription regulator	solyc01g100570.2.1	0.632	Nucleolar protein
		27.3.69	RNA.regulation of transcription.SET-domain transcriptional regulator family	solyc07g052570.2.1	0.731	SET and zf-MYND domain-containing protein
		27.3.80	RNA.regulation of transcription.zf-HD	solyc01g102980.2.1	-1.322	Zinc finger-homeodomain protein 1
		27.3.80	RNA.regulation of transcription.zf-HD	solyc02g067310.2.1	-1.993	Zinc finger-homeodomain protein 1
		27.3.80	RNA.regulation of transcription.zf-HD	solyc02g067320.1.1	-0.991	Zinc finger-homeodomain protein 1
		27.3.80	RNA.regulation of transcription.zf-HD	solyc02g087970.1.1	1.641	Zinc finger-homeodomain protein 1
		27.3.80	RNA.regulation of transcription.zf-HD	solyc05g007580.1.1	1.147	Zinc finger-homeodomain protein 1
		27.3.80	RNA.regulation of transcription.zf-HD	solyc04g014260.1.1	2.348	Zinc finger-homeodomain protein 1
		27.3.99	RNA.regulation of transcription.unclassified	solyc03g117690.2.1	-0.884	Aspartic proteinase nepenthesin-1
		27.3.99	RNA.regulation of transcription.unclassified	solyc11g011440.1.1	2	Aspartic proteinase nepenthesin-1
		27.3.99	RNA.regulation of transcription.unclassified	solyc03g123590.2.1	0.941	Remorin family protein
		27.3.99	RNA.regulation of transcription.unclassified	solyc03g044380.2.1	0.645	Histone-lysine N-methyltransferase MEDEA
		27.3.99	RNA.regulation of transcription.unclassified	solyc03g119690.1.1	0.626	Aspartic proteinase nepenthesin-1
		27.3.99	RNA.regulation of transcription.unclassified	solyc05g051240.1.1	-0.702	Aspartic proteinase nepenthesin I
		27.3.99	RNA.regulation of transcription.unclassified	solyc03g094000.2.1	-2.516	Light harvesting-like protein 3
		27.3.99	RNA.regulation of transcription.unclassified	solyc01g111850.2.1	-5.036	Aspartic proteinase nepenthesin I
		27.3.99	RNA.regulation of transcription.unclassified	solyc01g109550.2.1	-1.772	Mitochondrial transcription termination factor
		27.3.99	RNA.regulation of transcription.unclassified	solyc10g050450.1.1	-1.294	Expp1 protein
		27.3.99	RNA.regulation of transcription.unclassified	solyc05g053250.2.1	0.57	DNL zinc finger family protein
		27.3.99	RNA.regulation of transcription.unclassified	solyc04g009820.2.1	-0.891	Calcium-responsive transactivator
		27.3.99	RNA.regulation of transcription.unclassified	solyc06g073260.2.1	-0.995	NAD-dependent epimerase/dehydratase
		27.3.99	RNA.regulation of transcription.unclassified	solyc11g005440.1.1	0.76	Limkain b1
		27.3.99	RNA.regulation of transcription.unclassified	solyc05g056450.2.1	-3.086	Aspartic proteinase nepenthesin I
		27.3.99	RNA.regulation of transcription.unclassified	solyc04g079310.2.1	1.127	RNA Binding Protein 47
		27.3.99	RNA.regulation of transcription.unclassified	solyc05g012550.2.1	-0.85	Remorin family protein
		27.3.99	RNA.regulation of transcription.unclassified	solyc11g006230.1.1	2.027	Calcium-responsive transactivator
		27.3.99	RNA.regulation of transcription.unclassified	solyc10g050860.1.1	0.501	Polyadenylate-binding protein 4
		27.3.99	RNA.regulation of transcription.unclassified	solyc01g105180.2.1	-0.866	LIM zinc-binding protein
		27.3.99	RNA.regulation of transcription.unclassified	solyc07g065290.2.1	-2.523	Zinc finger CCCH domain-containing protein 18
		27.3.99	RNA.regulation of transcription.unclassified	solyc05g015420.2.1	0.741	MYND finger family protein expressed
		27.3.99	RNA.regulation of transcription.unclassified	solyc03g025850.2.1	-1.102	Remorin 1
		27.3.99	RNA.regulation of transcription.unclassified	solyc08g074920.1.1	-1.867	Aspartic proteinase nepenthesin I
		27.3.99	RNA.regulation of transcription.unclassified	solyc12g096940.1.1	-2.945	CCT motif family protein
		27.3.99	RNA.regulation of transcription.unclassified	solyc09g005610.2.1	2.366	BZIP transcription factor
		27.4	RNA.RNA binding	solyc02g088790.2.1	0.653	RNA-binding protein
		27.4	RNA.RNA binding	solyc06g053300.2.1	0.686	Polyadenylate-binding protein 2
		27.4	RNA.RNA binding	solyc10g078540.1.1	1.038	H/ACA ribonucleoprotein complex subunit 1-like protein 1
		27.4	RNA.RNA binding	solyc05g053780.2.1	0.658	RNA binding protein-like protein
		27.4	RNA.RNA binding	solyc11g066630.1.1	0.541	MKI67 FHA domain-interacting nucleolar phosphoprotein-like
		27.4	RNA.RNA binding	solyc04g010040.2.1	-1.062	RNA-binding protein
		27.4	RNA.RNA binding	solyc03g118950.1.1	1.62	DsRNA-binding protein 3
		27.4	RNA.RNA binding	solyc11g044470.1.1	-0.634	Heterogeneous nuclear ribonucleoprotein A2/B1-like
		27.4	RNA.RNA binding	solyc05g051520.2.1	0.659	Ribosomal RNA small subunit methyltransferase F
		27.4	RNA.RNA binding	solyc04g014820.2.1	-0.553	RNA-binding protein
		27.4	RNA.RNA binding	solyc09g092320.2.1	1.114	RNA binding protein-like protein
		27.4	RNA.RNA binding	solyc02g014310.2.1	0.692	Polyadenylate-binding protein
		27.4	RNA.RNA binding	solyc06g084010.2.1	0.567	Os03g0627500 protein
		27.4	RNA.RNA binding	solyc10g074870.1.1	0.602	KH domain containing RNA binding signal transduction associated 1
		27.4	RNA.RNA binding	solyc07g063900.2.1	0.756	RNA binding protein
28	DNA	28.1	DNA.synthesis/chromatin structure	solyc03g051790.2.1	1.006	Os12g0236050 protein
		28.1	DNA.synthesis/chromatin structure	solyc04g079820.2.1	1.863	Inositol 5-phosphatase 4
		28.1	DNA.synthesis/chromatin structure	solyc11g007330.1.1	-3.264	cDNA clone J033118E13 full insert sequence
		28.1	DNA.synthesis/chromatin structure	solyc03g114370.2.1	0.754	Atp-dependent RNA helicase
		28.1	DNA.synthesis/chromatin structure	solyc06g075350.1.1	0.563	tRNA-splicing endonuclease
		28.1	DNA.synthesis/chromatin structure	solyc01g094760.2.1	0.65	Origin recognition complex 5 subunit
		28.1	DNA.synthesis/chromatin structure	solyc09g007330.2.1	0.915	DNA replication licensing factor MCM6
		28.1	DNA.synthesis/chromatin structure	solyc01g068540.2.1	1.079	Unknown Protein
		28.1	DNA.synthesis/chromatin structure	solyc04g079700.2.1	-2.485	WD-40 repeat family protein
		28.1	DNA.synthesis/chromatin structure	solyc06g062800.2.1	1.465	ATP-dependent RNA helicase eIF4A
		28.1	DNA.synthesis/chromatin structure	solyc06g069890.2.1	0.54	Nucleosome assembly protein family
		28.1	DNA.synthesis/chromatin structure	solyc02g093980.2.1	0.676	Os12g0236050 protein
		28.1	DNA.synthesis/chromatin structure	solyc03g005060.2.1	0.664	Os12g0236050 protein
		28.1	DNA.synthesis/chromatin structure	solyc04g081580.2.1	0.546	ATP dependent RNA helicase
		28.1	DNA.synthesis/chromatin structure	solyc05g014740.1.1	0.804	DNA topoisomerase
		28.1	DNA.synthesis/chromatin structure	solyc05g006340.2.1	1.139	WD-40 repeat family protein
		28.1	DNA.synthesis/chromatin structure	solyc07g064520.2.1	0.504	Atp-dependent RNA helicase
		28.1	DNA.synthesis/chromatin structure	solyc06g071620.2.1	0.815	Related to ATP dependent RNA helicase
		28.1	DNA.synthesis/chromatin structure	solyc02g093930.2.1	0.595	Double-strand-break repair protein rad21
		28.1	DNA.synthesis/chromatin structure	solyc05g006530.2.1	0.645	ATP-dependent RNA helicase
		28.1	DNA.synthesis/chromatin structure	solyc09g007440.2.1	0.62	ATP-dependent RNA helicase
		28.1	DNA.synthesis/chromatin structure	solyc04g005020.2.1	2.631	WD-40 repeat family protein
		28.1	DNA.synthesis/chromatin structure	solyc09g005690.2.1	-1.612	Inositol-1 4 5-trisphosphate 5-Phosphatase-like protein
		28.1	DNA.synthesis/chromatin structure	solyc01g020440.2.1	0.546	Replication factor C subunit 5
		28.1	DNA.synthesis/chromatin structure	solyc03g116170.2.1	1.008	Nucleosome assembly protein family
		28.1	DNA.synthesis/chromatin structure	solyc02g081810.2.1	0.988	tRNA pseudouridine synthase B
		28.1	DNA.synthesis/chromatin structure	solyc02g032870.2.1	0.765	5&apos;-tyrosyl-DNA phosphodiesterase
		28.1	DNA.synthesis/chromatin structure	solyc02g021060.2.1	0.556	Uracil DNA glycosylase family protein
		28.1	DNA.synthesis/chromatin structure	solyc08g008610.2.1	-1.186	Hydrolase alpha/beta fold family protein
		28.1.1.4	DNA.synthesis/chromatin structure.retrotransposon/transposase.hat-like transposase	solyc03g116840.1.1	0.805	Pentatricopeptide repeat-containing protein
		28.1.3	DNA.synthesis/chromatin structure.histone	solyc05g051290.2.1	-0.84	High mobility group family
		28.2	DNA.repair	solyc09g009080.2.1	-0.732	Repressor of silencing 1
		28.2	DNA.repair	solyc05g049990.2.1	1.663	Heavy metal-associated domain containing protein expressed
		28.2	DNA.repair	solyc12g010050.1.1	0.544	DNA-3-methyladenine glycosylase I
		28.2	DNA.repair	solyc08g079530.2.1	1.264	Deoxyribodipyrimidine photolyase
		28.2	DNA.repair	solyc11g006010.1.1	1.181	DNA cross-link repair 1B-like protein
		28.2	DNA.repair	solyc11g007580.1.1	-0.594	HhH-GPD family protein
		28.2	DNA.repair	solyc02g082120.2.1	-1.309	DNA-3-methyladenine glycosylase I
		28.2	DNA.repair	solyc04g045660.2.1	0.622	DNA mismatch repair protein MutL family protein
		28.2	DNA.repair	solyc04g079990.2.1	-0.835	DNA-3-methyladenine glycosylase I
		28.99	DNA.unspecified	solyc10g084160.1.1	0.604	RNA exonuclease
		28.99	DNA.unspecified	solyc12g005750.1.1	3.372	Zinc finger protein CONSTANS-LIKE 4
		28.99	DNA.unspecified	solyc06g082810.2.1	0.745	Oligoribonuclease
		28.99	DNA.unspecified	solyc03g115780.1.1	-1.146	Exonuclease DNA polymerase III epsilon subunit family
		28.99	DNA.unspecified	solyc04g054720.2.1	-1.848	Exonuclease DNA polymerase III epsilon subunit family
		28.99	DNA.unspecified	solyc12g042390.1.1	1.62	3&apos-5&apos exonuclease
29	Protein	29.1	protein.aa activation	solyc02g086050.2.1	-0.645	Homology to unknown gene
		29.1	protein.aa activation	solyc11g007000.1.1	0.941	Heme A synthase
		29.1.6	protein.aa activation.lysine-tRNA ligase	solyc06g073330.2.1	0.553	Lysyl-tRNA synthetase
		29.1.11	protein.aa activation.serine-tRNA ligase	solyc01g098880.2.1	0.517	Seryl-tRNA synthetase
		29.1.22	protein.aa activation.asparagine-tRNA ligase	solyc09g057950.2.1	-1.768	Asparaginyl-tRNA synthetase 2
		29.1.40	protein.aa activation.bifunctional aminoacyl-tRNA synthetase	solyc03g117330.2.1	1.726	Prolyl-tRNA synthetase
		29.2.1.1.1.2.17	protein.synthesis.ribosomal protein.prokaryotic.chloroplast.50S subunit.L17	solyc06g082760.2.1	0.731	50S ribosomal protein L17
		29.2.1.1.1.2.17	protein.synthesis.ribosomal protein.prokaryotic.chloroplast.50S subunit.L17	solyc06g082750.2.1	0.538	50S ribosomal protein L17
		29.2.1.1.2.1.29	protein.synthesis.ribosomal protein.prokaryotic.mitochondrion.30S subunit.S29	solyc06g082370.2.1	0.517	Os07g0202900 protein
		29.2.1.1.3.99	protein.synthesis.ribosomal protein.prokaryotic.unknown organellar.unknown	solyc12g038980.1.1	0.745	50S ribosomal protein L7Ae
		29.2.1.2.1.2	protein.synthesis.ribosomal protein.eukaryotic.40S subunit.S2	solyc04g063290.2.1	0.715	30S ribosomal protein S5
		29.2.1.2.1.2	protein.synthesis.ribosomal protein.eukaryotic.40S subunit.S2	solyc04g074300.2.1	0.701	30S ribosomal protein S5
		29.2.1.2.1.3	protein.synthesis.ribosomal protein.eukaryotic.40S subunit.S3	solyc08g061960.2.1	0.514	Ribosomal protein
		29.2.1.2.1.3	protein.synthesis.ribosomal protein.eukaryotic.40S subunit.S3	solyc08g061850.2.1	0.661	Ribosomal protein
		29.2.1.2.1.4	protein.synthesis.ribosomal protein.eukaryotic.40S subunit.S4	solyc06g007360.2.1	0.744	40S ribosomal protein S4-like protein
		29.2.1.2.1.4	protein.synthesis.ribosomal protein.eukaryotic.40S subunit.S4	solyc02g070320.2.1	0.582	40S ribosomal protein S4-like protein
		29.2.1.2.1.5	protein.synthesis.ribosomal protein.eukaryotic.40S subunit.S5	solyc11g042610.1.1	0.694	Ribosomal protein S5
		29.2.1.2.1.5	protein.synthesis.ribosomal protein.eukaryotic.40S subunit.S5	solyc10g078620.1.1	0.571	Ribosomal protein S5
		29.2.1.2.1.6	protein.synthesis.ribosomal protein.eukaryotic.40S subunit.S6	solyc12g096300.1.1	0.663	40S ribosomal protein S6
		29.2.1.2.1.6	protein.synthesis.ribosomal protein.eukaryotic.40S subunit.S6	solyc08g074240.2.1	0.549	40S ribosomal protein S6
		29.2.1.2.1.7	protein.synthesis.ribosomal protein.eukaryotic.40S subunit.S7	solyc06g069090.2.1	0.725	40S ribosomal protein S7-like protein
		29.2.1.2.1.7	protein.synthesis.ribosomal protein.eukaryotic.40S subunit.S7	solyc03g119360.2.1	0.61	40S ribosomal protein S7-like protein
		29.2.1.2.1.8	protein.synthesis.ribosomal protein.eukaryotic.40S subunit.S8	solyc06g007570.2.1	0.641	40S ribosomal protein S8
		29.2.1.2.1.8	protein.synthesis.ribosomal protein.eukaryotic.40S subunit.S8	solyc06g083180.2.1	0.77	40S ribosomal protein S8
		29.2.1.2.1.8	protein.synthesis.ribosomal protein.eukaryotic.40S subunit.S8	solyc10g006070.2.1	0.533	40S ribosomal protein S8
		29.2.1.2.1.9	protein.synthesis.ribosomal protein.eukaryotic.40S subunit.S9	solyc05g007250.2.1	0.846	Ribosomal protein
		29.2.1.2.1.9	protein.synthesis.ribosomal protein.eukaryotic.40S subunit.S9	solyc01g010580.2.1	0.622	Ribosomal protein
		29.2.1.2.1.10	protein.synthesis.ribosomal protein.eukaryotic.40S subunit.S10	solyc01g099670.2.1	0.688	40S ribosomal protein S10-like
		29.2.1.2.1.11	protein.synthesis.ribosomal protein.eukaryotic.40S subunit.S11	solyc06g073790.2.1	0.684	40S ribosomal protein S11
		29.2.1.2.1.11	protein.synthesis.ribosomal protein.eukaryotic.40S subunit.S11	solyc12g042080.1.1	0.664	40S ribosomal protein S11
		29.2.1.2.1.12	protein.synthesis.ribosomal protein.eukaryotic.40S subunit.S12	solyc01g103800.2.1	0.534	40S ribosomal protein S12
		29.2.1.2.1.12	protein.synthesis.ribosomal protein.eukaryotic.40S subunit.S12	solyc12g042650.1.1	0.849	40S ribosomal protein S12
		29.2.1.2.1.13	protein.synthesis.ribosomal protein.eukaryotic.40S subunit.S13	solyc01g091220.2.1	0.636	40S ribosomal protein S13
		29.2.1.2.1.14	protein.synthesis.ribosomal protein.eukaryotic.40S subunit.S14	solyc10g083280.1.1	0.5	30S ribosomal protein S11
		29.2.1.2.1.14	protein.synthesis.ribosomal protein.eukaryotic.40S subunit.S14	solyc02g070570.2.1	0.624	30S ribosomal protein S11
		29.2.1.2.1.14	protein.synthesis.ribosomal protein.eukaryotic.40S subunit.S14	solyc09g010100.2.1	0.526	30S ribosomal protein S11
		29.2.1.2.1.15	protein.synthesis.ribosomal protein.eukaryotic.40S subunit.S15	solyc09g083370.2.1	0.853	30S ribosomal protein S19
		29.2.1.2.1.16	protein.synthesis.ribosomal protein.eukaryotic.40S subunit.S16	solyc05g005690.1.1	0.77	30S ribosomal protein S9
		29.2.1.2.1.16	protein.synthesis.ribosomal protein.eukaryotic.40S subunit.S16	solyc01g068530.2.1	0.594	30S ribosomal protein S9
		29.2.1.2.1.16	protein.synthesis.ribosomal protein.eukaryotic.40S subunit.S16	solyc04g026100.1.1	0.717	30S ribosomal protein S9
		29.2.1.2.1.17	protein.synthesis.ribosomal protein.eukaryotic.40S subunit.S17	solyc11g006690.1.1	0.682	40S ribosomal protein S17-like protein
		29.2.1.2.1.17	protein.synthesis.ribosomal protein.eukaryotic.40S subunit.S17	solyc05g055230.1.1	0.664	40S ribosomal protein S17-like protein
		29.2.1.2.1.18	protein.synthesis.ribosomal protein.eukaryotic.40S subunit.S18	solyc03g078290.2.1	0.68	40S ribosomal protein S18
		29.2.1.2.1.19	protein.synthesis.ribosomal protein.eukaryotic.40S subunit.S19	solyc03g115360.2.1	0.57	40S ribosomal protein S19-like
		29.2.1.2.1.20	protein.synthesis.ribosomal protein.eukaryotic.40S subunit.S20	solyc01g096580.2.1	0.662	30S ribosomal protein S10
		29.2.1.2.1.23	protein.synthesis.ribosomal protein.eukaryotic.40S subunit.S23	solyc10g084310.1.1	0.509	30S ribosomal protein S12
		29.2.1.2.1.23	protein.synthesis.ribosomal protein.eukaryotic.40S subunit.S23	solyc10g086020.1.1	0.516	30S ribosomal protein S12
		29.2.1.2.1.24	protein.synthesis.ribosomal protein.eukaryotic.40S subunit.S24	solyc01g097870.2.1	0.621	40S ribosomal protein S24
		29.2.1.2.1.24	protein.synthesis.ribosomal protein.eukaryotic.40S subunit.S24	solyc06g084230.2.1	0.814	40S ribosomal protein S24
		29.2.1.2.1.25	protein.synthesis.ribosomal protein.eukaryotic.40S subunit.S25	solyc02g069850.2.1	0.627	40S ribosomal protein S25-1
		29.2.1.2.1.25	protein.synthesis.ribosomal protein.eukaryotic.40S subunit.S25	solyc10g052660.1.1	0.58	40S ribosomal protein S25-1
		29.2.1.2.1.26	protein.synthesis.ribosomal protein.eukaryotic.40S subunit.S26	solyc04g008810.2.1	0.84	40S ribosomal protein S26
		29.2.1.2.1.27	protein.synthesis.ribosomal protein.eukaryotic.40S subunit.S27	solyc06g068710.2.1	0.741	Ribosomal protein S27
		29.2.1.2.1.28	protein.synthesis.ribosomal protein.eukaryotic.40S subunit.S28	solyc02g021400.1.1	0.694	40S ribosomal protein S28
		29.2.1.2.1.29	protein.synthesis.ribosomal protein.eukaryotic.40S subunit.S29	solyc11g020890.1.1	0.658	40S ribosomal protein S29
		29.2.1.2.1.31	protein.synthesis.ribosomal protein.eukaryotic.40S subunit.SA	solyc03g019780.2.1	0.728	40S ribosomal protein SA
		29.2.1.2.1.31	protein.synthesis.ribosomal protein.eukaryotic.40S subunit.SA	solyc06g072120.2.1	0.699	40S ribosomal protein SA
		29.2.1.2.1.53	protein.synthesis.ribosomal protein.eukaryotic.40S subunit.S3A	solyc06g072490.2.1	0.892	40S ribosomal protein S1
		29.2.1.2.1.515	protein.synthesis.ribosomal protein.eukaryotic.40S subunit.S15A	solyc03g121370.2.1	0.535	30S ribosomal protein S8
		29.2.1.2.2.3	protein.synthesis.ribosomal protein.eukaryotic.60S subunit.L3	solyc01g104590.2.1	0.616	Ribosomal protein L3
		29.2.1.2.2.5	protein.synthesis.ribosomal protein.eukaryotic.60S subunit.L5	solyc06g007670.2.1	0.674	60S ribosomal protein L5-1
		29.2.1.2.2.5	protein.synthesis.ribosomal protein.eukaryotic.60S subunit.L5	solyc06g082870.2.1	0.537	60S ribosomal protein L5-1
		29.2.1.2.2.6	protein.synthesis.ribosomal protein.eukaryotic.60S subunit.L6	solyc05g054070.2.1	0.713	60S ribosomal protein L6
		29.2.1.2.2.6	protein.synthesis.ribosomal protein.eukaryotic.60S subunit.L6	solyc11g012110.1.1	0.604	60S ribosomal protein L6
		29.2.1.2.2.6	protein.synthesis.ribosomal protein.eukaryotic.60S subunit.L6	solyc04g014720.2.1	0.736	60S ribosomal protein L6
		29.2.1.2.2.7	protein.synthesis.ribosomal protein.eukaryotic.60S subunit.L7	solyc07g008370.2.1	0.628	60S ribosomal protein L7
		29.2.1.2.2.7	protein.synthesis.ribosomal protein.eukaryotic.60S subunit.L7	solyc08g075090.2.1	0.567	60S ribosomal protein L7
		29.2.1.2.2.8	protein.synthesis.ribosomal protein.eukaryotic.60S subunit.L8	solyc07g063890.2.1	0.782	50S ribosomal protein L2
		29.2.1.2.2.8	protein.synthesis.ribosomal protein.eukaryotic.60S subunit.L8	solyc06g035600.2.1	0.587	Pentatricopeptide repeat-containing protein
		29.2.1.2.2.8	protein.synthesis.ribosomal protein.eukaryotic.60S subunit.L8	solyc10g006580.2.1	0.804	50S ribosomal protein L2
		29.2.1.2.2.9	protein.synthesis.ribosomal protein.eukaryotic.60S subunit.L9	solyc12g096700.1.1	0.681	Ribosomal L9-like protein
		29.2.1.2.2.9	protein.synthesis.ribosomal protein.eukaryotic.60S subunit.L9	solyc06g073310.2.1	0.717	Ribosomal L9-like protein
		29.2.1.2.2.10	protein.synthesis.ribosomal protein.eukaryotic.60S subunit.L10	solyc06g007520.2.1	0.738	Ribosomal protein L10
		29.2.1.2.2.11	protein.synthesis.ribosomal protein.eukaryotic.60S subunit.L11	solyc12g010930.1.1	0.641	50S ribosomal protein L5
		29.2.1.2.2.11	protein.synthesis.ribosomal protein.eukaryotic.60S subunit.L11	solyc02g086240.2.1	0.595	50S ribosomal protein L5
		29.2.1.2.2.11	protein.synthesis.ribosomal protein.eukaryotic.60S subunit.L11	solyc10g007980.2.1	0.665	50S ribosomal protein L5
		29.2.1.2.2.12	protein.synthesis.ribosomal protein.eukaryotic.60S subunit.L12	solyc11g069440.1.1	0.643	Ribosomal protein L12
		29.2.1.2.2.12	protein.synthesis.ribosomal protein.eukaryotic.60S subunit.L12	solyc06g075180.1.1	0.885	Ribosomal protein L12
		29.2.1.2.2.13	protein.synthesis.ribosomal protein.eukaryotic.60S subunit.L13	solyc08g075700.2.1	0.733	60S ribosomal protein L13
		29.2.1.2.2.13	protein.synthesis.ribosomal protein.eukaryotic.60S subunit.L13	solyc12g096150.1.1	0.767	60S ribosomal protein L13
		29.2.1.2.2.13	protein.synthesis.ribosomal protein.eukaryotic.60S subunit.L13	solyc09g092090.2.1	0.534	50S ribosomal protein L13
		29.2.1.2.2.14	protein.synthesis.ribosomal protein.eukaryotic.60S subunit.L14	solyc09g066430.2.1	0.673	60S ribosomal protein L14
		29.2.1.2.2.15	protein.synthesis.ribosomal protein.eukaryotic.60S subunit.L15	solyc04g008460.2.1	0.8	Ribosomal protein L15
		29.2.1.2.2.15	protein.synthesis.ribosomal protein.eukaryotic.60S subunit.L15	solyc06g064630.2.1	0.865	Ribosomal protein L15
		29.2.1.2.2.15	protein.synthesis.ribosomal protein.eukaryotic.60S subunit.L15	solyc06g060400.2.1	0.548	Ribosomal protein L15
		29.2.1.2.2.15	protein.synthesis.ribosomal protein.eukaryotic.60S subunit.L15	solyc09g056130.2.1	0.853	Ribosomal protein L15
		29.2.1.2.2.17	protein.synthesis.ribosomal protein.eukaryotic.60S subunit.L17	solyc06g071870.2.1	0.594	60S ribosomal protein L17
		29.2.1.2.2.17	protein.synthesis.ribosomal protein.eukaryotic.60S subunit.L17	solyc03g111230.2.1	0.675	60S ribosomal protein L17
		29.2.1.2.2.17	protein.synthesis.ribosomal protein.eukaryotic.60S subunit.L17	solyc06g071880.2.1	0.636	60S ribosomal protein L17
		29.2.1.2.2.18	protein.synthesis.ribosomal protein.eukaryotic.60S subunit.L18	solyc01g099900.2.1	0.575	Ribosomal protein L18
		29.2.1.2.2.18	protein.synthesis.ribosomal protein.eukaryotic.60S subunit.L18	solyc09g075290.2.1	0.597	Ribosomal protein L18
		29.2.1.2.2.19	protein.synthesis.ribosomal protein.eukaryotic.60S subunit.L19	solyc09g075430.2.1	0.665	Ribosomal protein L19
		29.2.1.2.2.21	protein.synthesis.ribosomal protein.eukaryotic.60S subunit.L21	solyc10g080590.1.1	0.666	60S ribosomal protein L21-like protein
		29.2.1.2.2.22	protein.synthesis.ribosomal protein.eukaryotic.60S subunit.L22	solyc09g075150.2.1	0.537	60S ribosomal protein L22-2
		29.2.1.2.2.23	protein.synthesis.ribosomal protein.eukaryotic.60S subunit.L23	solyc06g008170.2.1	0.708	50S ribosomal protein L14
		29.2.1.2.2.23	protein.synthesis.ribosomal protein.eukaryotic.60S subunit.L23	solyc09g090610.2.1	0.811	50S ribosomal protein L14
		29.2.1.2.2.24	protein.synthesis.ribosomal protein.eukaryotic.60S subunit.L24	solyc10g085480.1.1	0.651	60S ribosomal protein L24
		29.2.1.2.2.24	protein.synthesis.ribosomal protein.eukaryotic.60S subunit.L24	solyc10g083740.1.1	0.886	60S ribosomal protein L24
		29.2.1.2.2.24	protein.synthesis.ribosomal protein.eukaryotic.60S subunit.L24	solyc09g008800.2.1	0.617	60S ribosomal protein L24
		29.2.1.2.2.26	protein.synthesis.ribosomal protein.eukaryotic.60S subunit.L26	solyc02g064670.1.1	0.597	Ribosomal protein L26-like 1
		29.2.1.2.2.26	protein.synthesis.ribosomal protein.eukaryotic.60S subunit.L26	solyc02g092430.1.1	0.698	Ribosomal protein L26
		29.2.1.2.2.27	protein.synthesis.ribosomal protein.eukaryotic.60S subunit.L27	solyc06g073300.1.1	0.63	60S ribosomal protein L27
		29.2.1.2.2.28	protein.synthesis.ribosomal protein.eukaryotic.60S subunit.L28	solyc03g121330.2.1	0.707	60S ribosomal protein L28
		29.2.1.2.2.28	protein.synthesis.ribosomal protein.eukaryotic.60S subunit.L28	solyc12g044720.1.1	0.512	60S ribosomal protein L28
		29.2.1.2.2.29	protein.synthesis.ribosomal protein.eukaryotic.60S subunit.L29	solyc05g053440.2.1	0.633	60S ribosomal protein L29
		29.2.1.2.2.30	protein.synthesis.ribosomal protein.eukaryotic.60S subunit.L30	solyc11g071490.1.1	0.565	Ribosomal protein L30
		29.2.1.2.2.30	protein.synthesis.ribosomal protein.eukaryotic.60S subunit.L30	solyc04g072660.2.1	0.803	Ribosomal protein L30
		29.2.1.2.2.31	protein.synthesis.ribosomal protein.eukaryotic.60S subunit.L31	solyc12g008720.1.1	0.641	60S ribosomal protein L31
		29.2.1.2.2.32	protein.synthesis.ribosomal protein.eukaryotic.60S subunit.L32	solyc08g006900.2.1	0.615	Ribosomal protein L32
		29.2.1.2.2.34	protein.synthesis.ribosomal protein.eukaryotic.60S subunit.L34	solyc02g087950.2.1	-1.142	cDNA clone J023065D24 full insert sequence
		29.2.1.2.2.34	protein.synthesis.ribosomal protein.eukaryotic.60S subunit.L34	solyc03g119470.1.1	-1.165	cDNA clone J023065D24 full insert sequence
		29.2.1.2.2.34	protein.synthesis.ribosomal protein.eukaryotic.60S subunit.L34	solyc06g069860.2.1	0.591	60S ribosomal protein L34
		29.2.1.2.2.34	protein.synthesis.ribosomal protein.eukaryotic.60S subunit.L34	solyc12g036500.1.1	-0.709	cDNA clone J023065D24 full insert sequence
		29.2.1.2.2.34	protein.synthesis.ribosomal protein.eukaryotic.60S subunit.L34	solyc05g007560.2.1	0.636	60S ribosomal protein L34
		29.2.1.2.2.35	protein.synthesis.ribosomal protein.eukaryotic.60S subunit.L35	solyc05g054810.2.1	0.631	60S ribosomal protein L35
		29.2.1.2.2.36	protein.synthesis.ribosomal protein.eukaryotic.60S subunit.L36	solyc03g025520.2.1	0.605	60S ribosomal protein L36
		29.2.1.2.2.37	protein.synthesis.ribosomal protein.eukaryotic.60S subunit.L37	solyc06g066660.2.1	0.587	Ribosomal protein L37
		29.2.1.2.2.38	protein.synthesis.ribosomal protein.eukaryotic.60S subunit.L38	solyc05g055640.2.1	0.7	60S ribosomal protein L38
		29.2.1.2.2.44	protein.synthesis.ribosomal protein.eukaryotic.60S subunit.L44	solyc03g112850.2.1	0.515	60S ribosomal protein L44
		29.2.1.2.2.57	protein.synthesis.ribosomal protein.eukaryotic.60S subunit.L7A	solyc01g097760.2.1	0.636	Ribosomal protein L7a
		29.2.1.2.2.57	protein.synthesis.ribosomal protein.eukaryotic.60S subunit.L7A	solyc06g050120.2.1	0.526	Ribosomal protein L7a
		29.2.1.2.2.80	protein.synthesis.ribosomal protein.eukaryotic.60S subunit.P0	solyc09g091520.1.1	-2.221	60S acidic ribosomal protein P0
		29.2.1.2.2.80	protein.synthesis.ribosomal protein.eukaryotic.60S subunit.P0	solyc05g054580.2.1	0.771	60S acidic ribosomal protein P0
		29.2.1.2.2.80	protein.synthesis.ribosomal protein.eukaryotic.60S subunit.P0	solyc06g076870.2.1	-2.808	60S acidic ribosomal protein P0
		29.2.1.2.2.81	protein.synthesis.ribosomal protein.eukaryotic.60S subunit.P1	solyc01g104370.2.1	0.678	60S acidic ribosomal protein P1
		29.2.1.2.2.82	protein.synthesis.ribosomal protein.eukaryotic.60S subunit.P2	solyc06g074430.2.1	0.922	60s acidic ribosomal protein-like protein
		29.2.1.2.2.99	protein.synthesis.ribosomal protein.eukaryotic.60S subunit.unknown	solyc07g009330.2.1	0.605	60S acidic ribosomal protein P3
		29.2.1.2.2.99	protein.synthesis.ribosomal protein.eukaryotic.60S subunit.unknown	solyc01g111420.2.1	0.631	LOC734162 protein
		29.2.1.2.2.99	protein.synthesis.ribosomal protein.eukaryotic.60S subunit.unknown	solyc01g016470.2.1	0.867	Unknown Protein
		29.2.1.2.2.141	protein.synthesis.ribosomal protein.eukaryotic.60S subunit.L4/L1	solyc10g086010.1.1	0.683	60S ribosomal protein L4/L1
		29.2.1.2.2.141	protein.synthesis.ribosomal protein.eukaryotic.60S subunit.L4/L1	solyc09g007250.2.1	0.593	60S ribosomal protein L4/L1
		29.2.1.2.2.141	protein.synthesis.ribosomal protein.eukaryotic.60S subunit.L4/L1	solyc10g084350.1.1	0.679	60S ribosomal protein L4-B
		29.2.1.2.2.510	protein.synthesis.ribosomal protein.eukaryotic.60S subunit.L10A	solyc11g068420.1.1	0.544	Ribosomal protein
		29.2.1.2.2.510	protein.synthesis.ribosomal protein.eukaryotic.60S subunit.L10A	solyc01g009520.2.1	0.641	Ribosomal protein
		29.2.1.2.2.513	protein.synthesis.ribosomal protein.eukaryotic.60S subunit.L13A	solyc05g053670.2.1	0.637	60S ribosomal protein L13a-like protein
		29.2.1.2.2.513	protein.synthesis.ribosomal protein.eukaryotic.60S subunit.L13A	solyc12g098330.1.1	0.773	60S ribosomal protein L13a-like protein
		29.2.1.2.2.513	protein.synthesis.ribosomal protein.eukaryotic.60S subunit.L13A	solyc09g091740.2.1	0.693	60S ribosomal protein L13a-like protein
		29.2.1.2.2.518	protein.synthesis.ribosomal protein.eukaryotic.60S subunit.L18A	solyc08g016180.2.1	0.679	60S ribosomal protein L18a
		29.2.1.2.2.518	protein.synthesis.ribosomal protein.eukaryotic.60S subunit.L18A	solyc02g070640.2.1	0.801	60S ribosomal protein L18a
		29.2.1.2.2.518	protein.synthesis.ribosomal protein.eukaryotic.60S subunit.L18A	solyc02g070650.2.1	0.597	60S ribosomal protein L18a
		29.2.1.2.2.523	protein.synthesis.ribosomal protein.eukaryotic.60S subunit.L23A	solyc10g084610.1.1	0.692	Subtilisin-like protease
		29.2.1.2.2.523	protein.synthesis.ribosomal protein.eukaryotic.60S subunit.L23A	solyc10g086330.1.1	0.667	60S ribosomal protein L23a
		29.2.1.2.2.523	protein.synthesis.ribosomal protein.eukaryotic.60S subunit.L23A	solyc09g005720.2.1	0.532	60S ribosomal protein L23a
		29.2.1.2.2.527	protein.synthesis.ribosomal protein.eukaryotic.60S subunit.L27A	solyc06g071720.1.1	0.527	60S ribosomal protein L27A
		29.2.1.2.2.527	protein.synthesis.ribosomal protein.eukaryotic.60S subunit.L27A	solyc03g112360.1.1	0.841	60S ribosomal protein L27A
		29.2.1.2.2.537	protein.synthesis.ribosomal protein.eukaryotic.60S subunit.L37A	solyc08g077720.2.1	0.517	60S ribosomal protein L37a
		29.2.1.2.2.537	protein.synthesis.ribosomal protein.eukaryotic.60S subunit.L37A	solyc08g007140.2.1	0.583	60S ribosomal protein L37a
		29.2.1.2.2.537	protein.synthesis.ribosomal protein.eukaryotic.60S subunit.L37A	solyc10g061970.1.1	0.68	60S ribosomal protein L37a
		29.2.1.2.2.1730	protein.synthesis.ribosomal protein.eukaryotic.60S subunit.L7/L30/S12	solyc09g092080.2.1	0.827	50S ribosomal protein L7Ae
		29.2.1.2.2.1730	protein.synthesis.ribosomal protein.eukaryotic.60S subunit.L7/L30/S12	solyc09g011420.2.1	0.849	50S ribosomal protein L7Ae
		29.2.1.99.1.21	protein.synthesis.ribosomal protein.unknown.small subunit.S21	solyc03g110930.2.1	1.73	30S ribosomal protein S21
		29.2.1.99.2.39	protein.synthesis.ribosomal protein.unknown.large subunit.L39	solyc12g010350.1.1	0.741	60S ribosomal protein L39
		29.2.1.99.99	protein.synthesis.ribosomal protein.unknown.unknown	solyc01g098570.2.1	-1.732	Unknown Protein
		29.2.1.99.99	protein.synthesis.ribosomal protein.unknown.unknown	solyc04g079760.2.1	0.92	Os07g0656700 protein
		29.2.1.99.99	protein.synthesis.ribosomal protein.unknown.unknown	solyc01g087710.2.1	-3.635	Uncharacterized membrane protein
		29.2.2	protein.synthesis.misc ribosomal protein	solyc07g062930.2.1	1.008	Ribosomal protein L11 methyltransferase-like protein
		29.2.2.50	protein.synthesis.misc ribosomal protein.BRIX	solyc01g096800.2.1	0.698	SWI4 1 Peter Pan-like protein suppressor
		29.2.2.50	protein.synthesis.misc ribosomal protein.BRIX	solyc10g083600.1.1	0.648	Ribosome production factor 2 homolog
		29.2.2.50	protein.synthesis.misc ribosomal protein.BRIX	solyc04g016380.2.1	0.818	Ribosome biogenesis protein BRX1
		29.2.3	protein.synthesis.initiation	solyc09g090400.2.1	0.637	Translation initiation factor 2B
		29.2.3	protein.synthesis.initiation	solyc01g011000.2.1	0.613	Eukaryotic translation initiation factor 5A
		29.2.3.1	protein.synthesis.initiation.deoxyhypusine synthase	solyc02g080790.2.1	2.018	Deoxyhypusine synthase
		29.2.3.1	protein.synthesis.initiation.deoxyhypusine synthase	solyc02g080800.2.1	0.891	Deoxyhypusine synthase
		29.2.4	protein.synthesis.elongation	solyc01g098000.2.1	0.649	Elongation factor-like protein
		29.2.4	protein.synthesis.elongation	solyc11g069700.1.1	1.273	Elongation factor 1-alpha
		29.2.4	protein.synthesis.elongation	solyc08g062920.2.1	0.566	Elongation factor EF-2
		29.2.4	protein.synthesis.elongation	solyc06g011280.2.1	0.566	Elongation factor 1-gamma
		29.2.4	protein.synthesis.elongation	solyc09g073000.2.1	0.627	Elongation factor Tu
		29.2.4	protein.synthesis.elongation	solyc07g016150.2.1	0.571	Elongation factor 1-beta
		29.2.4	protein.synthesis.elongation	solyc06g009970.2.1	0.536	Elongation factor 1-alpha
		29.2.4	protein.synthesis.elongation	solyc03g080160.2.1	0.767	Nascent polypeptide-associated complex alpha subunit-like protein
		29.2.4	protein.synthesis.elongation	solyc11g072190.1.1	0.501	Elongation factor beta-1
		29.2.6	protein.synthesis.ribosomal RNA	solyc01g006170.2.1	1.126	rRNA processing protein ebna1-binding protein-related
		29.2.6	protein.synthesis.ribosomal RNA	solyc01g006090.2.1	0.651	rRNA processing protein Ebp2
		29.2.6	protein.synthesis.ribosomal RNA	solyc02g014310.2.1	0.692	Polyadenylate-binding protein
		29.3	protein.targeting	solyc01g098630.2.1	0.777	Import inner membrane translocase subunit Tim44
		29.3.1	protein.targeting.nucleus	solyc12g096780.1.1	-2.588	Mitochondrial trans-2-enoyl-CoA reductase
		29.3.1	protein.targeting.nucleus	solyc05g012210.2.1	3.512	Ninja-family protein 1
		29.3.1	protein.targeting.nucleus	solyc12g056190.1.1	-1.826	Nuclear transport factor 2
		29.3.1	protein.targeting.nucleus	solyc02g070810.2.1	0.679	Nuclear pore membrane glycoprotein 210
		29.3.1	protein.targeting.nucleus	solyc08g081450.2.1	-1.86	Nuclear transport factor 2
		29.3.1	protein.targeting.nucleus	solyc11g072650.1.1	1.109	Trans-2-enoyl CoA reductase
		29.3.1	protein.targeting.nucleus	solyc09g005010.2.1	0.773	Importin subunit beta
		29.3.2	protein.targeting.mitochondria	solyc03g046270.2.1	-2.934	Leaf senescence protein-like
		29.3.2	protein.targeting.mitochondria	solyc03g005700.1.1	0.664	Mitochondrial import receptor subunit TOM22
		29.3.2	protein.targeting.mitochondria	solyc01g079850.2.1	-1.471	Os06g0207500 protein
		29.3.2	protein.targeting.mitochondria	solyc06g072600.2.1	0.681	Mitochondrial import inner membrane translocase subunit Tim8
		29.3.3	protein.targeting.chloroplast	solyc10g086170.1.1	-0.982	Glutamyl-tRNA
		29.3.4.1	protein.targeting.secretory pathway.ER	solyc06g007770.2.1	-1.467	ER lumen retaining receptor family-like protein
		29.3.4.1	protein.targeting.secretory pathway.ER	solyc09g059270.2.1	-0.585	ER lumen retaining receptor family-like protein
		29.3.4.3	protein.targeting.secretory pathway.vacuole	solyc01g099370.2.1	-0.685	SRC2 homolog
		29.3.4.3	protein.targeting.secretory pathway.vacuole	solyc10g074980.1.1	-0.937	Vacuolar sorting receptor
		29.3.4.3	protein.targeting.secretory pathway.vacuole	solyc09g015670.2.1	-0.563	Vacuolar sorting receptor
		29.3.4.4	protein.targeting.secretory pathway.plasma membrane	solyc03g007740.2.1	0.535	Reticulon family protein
		29.3.4.4	protein.targeting.secretory pathway.plasma membrane	solyc07g044880.2.1	-0.64	Reticulon family protein
		29.3.4.4	protein.targeting.secretory pathway.plasma membrane	solyc12g006290.1.1	-0.522	Reticulon family protein
		29.3.4.4	protein.targeting.secretory pathway.plasma membrane	solyc03g119190.2.1	-1.636	Reticulon family protein
		29.3.4.99	protein.targeting.secretory pathway.unspecified	solyc03g025830.2.1	-0.721	Os03g0107400 protein
		29.3.4.99	protein.targeting.secretory pathway.unspecified	solyc06g071650.1.1	-1.617	AP-1 complex subunit mu
		29.3.4.99	protein.targeting.secretory pathway.unspecified	solyc03g093970.2.1	0.56	Signal recognition particle 68
		29.3.5	protein.targeting.peroxisomes	solyc03g098640.2.1	0.832	Mpv17 protein
		29.4	protein.postranslational modification	solyc07g005440.1.1	1.067	CBL-interacting protein kinase 9
		29.4	protein.postranslational modification	solyc07g056400.1.1	-0.968	Ribosomal protein S6 kinase alpha-6
		29.4	protein.postranslational modification	solyc11g072630.1.1	1.513	Mitogen-activated protein kinase
		29.4	protein.postranslational modification	solyc07g064820.1.1	-1.202	Protein serine/threonine kinase
		29.4	protein.postranslational modification	solyc07g045460.2.1	-1.01	5-AMP-activated protein kinase subunit beta-1
		29.4	protein.postranslational modification	solyc03g095510.2.1	-0.581	Protein kinase 2
		29.4	protein.postranslational modification	solyc11g007250.1.1	1.371	Protein kinase like protein
		29.4	protein.postranslational modification	solyc09g090440.1.1	0.678	Pentatricopeptide repeat protein
		29.4	protein.postranslational modification	solyc03g114210.2.1	-1.517	Protein kinase
		29.4	protein.postranslational modification	solyc04g009330.2.1	0.813	Serine/threonine-protein kinase 12
		29.4	protein.postranslational modification	solyc02g065070.2.1	-0.642	Calcium-dependent protein kinase-like
		29.4	protein.postranslational modification	solyc11g018610.1.1	0.776	Calcium-dependent protein kinase 4
		29.4	protein.postranslational modification	solyc04g014640.1.1	-1.101	Serine/threonine-protein phosphatase 7 long form homolog
		29.4	protein.postranslational modification	solyc08g081980.2.1	-1.451	Serine/threonine-protein kinase A-Raf
		29.4	protein.postranslational modification	solyc02g078140.2.1	0.545	Protein kinase
		29.4	protein.postranslational modification	solyc07g054300.2.1	-0.687	Phosphatase 2C family protein
		29.4	protein.postranslational modification	solyc02g083850.2.1	-1.833	Calcium-dependent protein kinase
		29.4	protein.postranslational modification	solyc09g083090.2.1	1.399	CBL-interacting protein kinase 20
		29.4	protein.postranslational modification	solyc01g111880.2.1	-1.456	Tyrosine-protein kinase transforming protein Src
		29.4	protein.postranslational modification	solyc03g020000.2.1	1.745	Pentatricopeptide repeat-containing protein
		29.4	protein.postranslational modification	solyc03g113390.2.1	0.662	Calcium-dependent protein kinase 1
		29.4	protein.postranslational modification	solyc05g013530.2.1	1.151	Octicosapeptide/Phox/Bem1p domain-containing protein
		29.4	protein.postranslational modification	solyc01g112200.2.1	0.775	Pentatricopeptide repeat-containing protein
		29.4	protein.postranslational modification	solyc05g056550.2.1	2.708	Serine/threonine-protein kinase
		29.4	protein.postranslational modification	solyc07g051930.1.1	-2.5	Protein serine/threonine kinase
		29.4	protein.postranslational modification	solyc06g048470.2.1	-0.739	COP1-Interacting ProteinI 7
		29.4	protein.postranslational modification	solyc07g007220.2.1	-0.79	Serine/threonine phosphatase family protein
		29.4	protein.postranslational modification	solyc09g083100.1.1	0.873	CBL-interacting protein kinase 20
		29.4	protein.postranslational modification	solyc03g097920.1.1	-0.655	Mitogen-activated protein kinase kinase
		29.4	protein.postranslational modification	solyc07g065250.2.1	-0.707	Serine/threonine protein kinase
		29.4	protein.postranslational modification	solyc12g005030.1.1	-0.699	Calcium-dependent protein kinase
		29.4	protein.postranslational modification	solyc05g053210.2.1	-0.601	CBL-interacting protein kinase 1
		29.4	protein.postranslational modification	solyc12g010450.1.1	-0.832	Protein phosphatase 2C
		29.4	protein.postranslational modification	solyc07g006990.1.1	0.946	Pentatricopeptide repeat-containing protein
		29.4	protein.postranslational modification	solyc11g061720.1.1	3.388	Kinase family protein
		29.4	protein.postranslational modification	solyc08g082980.2.1	0.951	Serine/threonine protein kinase
		29.4	protein.postranslational modification	solyc03g098580.1.1	1.59	Pentatricopeptide repeat-containing protein
		29.4	protein.postranslational modification	solyc06g068450.1.1	1.478	CBL-interacting protein kinase
		29.4	protein.postranslational modification	solyc12g042570.1.1	0.877	Serine/threonine protein phosphatase
		29.4	protein.postranslational modification	solyc07g051880.1.1	-1.76	Protein serine/threonine kinase
		29.4	protein.postranslational modification	solyc07g024020.1.1	-1.297	Protein phosphatase 2C containing protein expressed
		29.4	protein.postranslational modification	solyc11g072710.1.1	-0.692	Protein kinase
		29.4	protein.postranslational modification	solyc03g118870.2.1	-3.05	Octicosapeptide/Phox/Bem1p domain-containing protein
		29.4	protein.postranslational modification	solyc07g049560.2.1	-1.663	Tyrosine phosphatase family protein
		29.4	protein.postranslational modification	solyc02g090430.2.1	-0.808	Protein serine/threonine kinase
		29.4	protein.postranslational modification	solyc05g009070.2.1	-1.029	Integrin-linked kinase-associated serine/threonine phosphatase 2C
		29.4	protein.postranslational modification	solyc06g072290.2.1	1.434	Protein Kinase interacting protein
		29.4	protein.postranslational modification	solyc09g042660.2.1	1.163	CBL-interacting protein kinase 22
		29.4	protein.postranslational modification	solyc01g009300.2.1	0.973	Serine/threonine kinase
		29.4	protein.postranslational modification	solyc06g051940.2.1	-0.874	Inorganic phosphate transporter 6
		29.4	protein.postranslational modification	solyc11g061960.1.1	-0.881	Serine/threonine kinase
		29.4	protein.postranslational modification	solyc02g065410.1.1	0.597	Pentatricopeptide repeat-containing protein
		29.4	protein.postranslational modification	solyc04g009900.2.1	-0.96	Calcium-dependent protein kinase 2
		29.4	protein.postranslational modification	solyc10g009350.2.1	-0.834	Serine/threonine protein kinase
		29.4	protein.postranslational modification	solyc01g103940.2.1	-0.682	Serine/threonine protein kinase
		29.4	protein.postranslational modification	solyc02g090510.2.1	-0.614	Calcium-dependent protein kinase-like
		29.4	protein.postranslational modification	solyc09g082470.2.1	-0.955	Kinase-like protein
		29.4	protein.postranslational modification	solyc11g067080.1.1	0.507	Protein kinase like protein
		29.4	protein.postranslational modification	solyc01g105020.2.1	-0.73	Phosphatase PTC7 homolog
		29.4	protein.postranslational modification	solyc11g073130.1.1	-0.856	Protein tyrosine phosphatase 1B
		29.4	protein.postranslational modification	solyc01g008850.2.1	0.692	CBL-interacting protein kinase 18
		29.4	protein.postranslational modification	solyc01g106320.2.1	0.916	Octicosapeptide/Phox/Bem1p domain-containing protein
		29.4	protein.postranslational modification	solyc11g045610.1.1	-0.551	Cell division protein kinase 10
		29.4	protein.postranslational modification	solyc12g019410.1.1	-1.505	Kinase family protein
		29.4	protein.postranslational modification	solyc07g009220.1.1	0.655	Pentatricopeptide repeat-containing protein
		29.4	protein.postranslational modification	solyc03g112100.2.1	1.987	Component of high affinity nitrate transporter
		29.4	protein.postranslational modification	solyc07g051920.1.1	-1.984	Protein serine/threonine kinase
		29.4.1.57	protein.postranslational modification.kinase.receptor like cytoplasmatic kinase VII	solyc02g089090.2.1	-0.604	Pto-like
		29.4.1.57	protein.postranslational modification.kinase.receptor like cytoplasmatic kinase VII	solyc04g075000.1.1	-0.721	Serine/threonine protein kinase
		29.4.1.57	protein.postranslational modification.kinase.receptor like cytoplasmatic kinase VII	solyc08g069180.2.1	1.463	Receptor-like protein kinase
		29.4.1.57	protein.postranslational modification.kinase.receptor like cytoplasmatic kinase VII	solyc06g060680.1.1	1.472	Receptor-like protein kinase 5
		29.4.1.57	protein.postranslational modification.kinase.receptor like cytoplasmatic kinase VII	solyc07g062040.2.1	0.525	ATP-binding/protein serine/threonine kinase
		29.4.1.57	protein.postranslational modification.kinase.receptor like cytoplasmatic kinase VII	solyc06g005520.2.1	0.727	ATP binding / serine-threonine kinase
		29.4.1.57	protein.postranslational modification.kinase.receptor like cytoplasmatic kinase VII	solyc09g060110.2.1	-1.665	Pto-like
		29.4.1.57	protein.postranslational modification.kinase.receptor like cytoplasmatic kinase VII	solyc12g098960.1.1	0.701	Receptor-like protein kinase
		29.4.1.57	protein.postranslational modification.kinase.receptor like cytoplasmatic kinase VII	solyc03g031980.2.1	-2.248	Receptor-like kinase
		29.4.1.57	protein.postranslational modification.kinase.receptor like cytoplasmatic kinase VII	solyc11g071820.1.1	-1.22	Receptor-like kinase
		29.4.1.57	protein.postranslational modification.kinase.receptor like cytoplasmatic kinase VII	solyc11g072910.1.1	1.939	Pto-like
		29.4.1.57	protein.postranslational modification.kinase.receptor like cytoplasmatic kinase VII	solyc07g006110.2.1	0.617	Receptor like kinase
		29.4.1.57	protein.postranslational modification.kinase.receptor like cytoplasmatic kinase VII	solyc05g010530.2.1	0.955	Serine/threonine protein kinase family protein
		29.4.1.57	protein.postranslational modification.kinase.receptor like cytoplasmatic kinase VII	solyc02g083410.2.1	-0.833	Receptor-like kinase
		29.4.1.57	protein.postranslational modification.kinase.receptor like cytoplasmatic kinase VII	solyc01g088690.2.1	-0.765	ATP binding / serine-threonine kinase
		29.4.1.57	protein.postranslational modification.kinase.receptor like cytoplasmatic kinase VII	solyc06g075550.2.1	-0.772	Serine/threonine kinase
		29.4.1.57	protein.postranslational modification.kinase.receptor like cytoplasmatic kinase VII	solyc12g008990.1.1	0.761	Receptor-like protein kinase
		29.4.1.57	protein.postranslational modification.kinase.receptor like cytoplasmatic kinase VII	solyc01g028830.2.1	-0.587	ATP binding / serine-threonine kinase
		29.4.1.57	protein.postranslational modification.kinase.receptor like cytoplasmatic kinase VII	solyc10g085670.1.1	-2.966	Receptor like kinase
		29.4.1.57	protein.postranslational modification.kinase.receptor like cytoplasmatic kinase VII	solyc10g085000.1.1	1.262	Receptor-like kinase
		29.4.1.57	protein.postranslational modification.kinase.receptor like cytoplasmatic kinase VII	solyc10g074890.1.1	-0.641	Receptor like kinase
		29.4.1.57	protein.postranslational modification.kinase.receptor like cytoplasmatic kinase VII	solyc03g123740.2.1	1.027	Receptor like kinase
		29.4.1.57	protein.postranslational modification.kinase.receptor like cytoplasmatic kinase VII	solyc01g098740.2.1	-0.76	Receptor protein kinase-like protein
		29.4.1.57	protein.postranslational modification.kinase.receptor like cytoplasmatic kinase VII	solyc04g039730.2.1	-0.608	Receptor like kinase
		29.4.1.57	protein.postranslational modification.kinase.receptor like cytoplasmatic kinase VII	solyc04g057930.2.1	0.589	Receptor-like kinase
		29.4.1.57	protein.postranslational modification.kinase.receptor like cytoplasmatic kinase VII	solyc05g054680.1.1	-0.723	Pto-like
		29.4.1.57	protein.postranslational modification.kinase.receptor like cytoplasmatic kinase VII	solyc12g099830.1.1	0.785	Receptor-like protein kinase 2
		29.4.1.57	protein.postranslational modification.kinase.receptor like cytoplasmatic kinase VII	solyc06g076600.1.1	1.643	Receptor-like protein kinase 2
		29.4.1.57	protein.postranslational modification.kinase.receptor like cytoplasmatic kinase VII	solyc01g102710.2.1	1.004	Receptor like kinase
		29.4.1.57	protein.postranslational modification.kinase.receptor like cytoplasmatic kinase VII	solyc09g083200.2.1	0.702	Nod factor receptor protein
		29.4.1.57	protein.postranslational modification.kinase.receptor like cytoplasmatic kinase VII	solyc11g062400.1.1	1.041	ATP binding / serine-threonine kinase
		29.4.1.57	protein.postranslational modification.kinase.receptor like cytoplasmatic kinase VII	solyc04g079710.2.1	-0.903	Receptor-like kinase
		29.4.1.57	protein.postranslational modification.kinase.receptor like cytoplasmatic kinase VII	solyc03g121050.2.1	0.647	Receptor-like kinase
		29.4.1.57	protein.postranslational modification.kinase.receptor like cytoplasmatic kinase VII	solyc12g036330.1.1	-1.528	Receptor-like protein kinase At3g21340
		29.4.1.57	protein.postranslational modification.kinase.receptor like cytoplasmatic kinase VII	solyc12g088040.1.1	-0.587	Receptor-like protein kinase At3g21340
		29.4.1.57	protein.postranslational modification.kinase.receptor like cytoplasmatic kinase VII	solyc12g089020.1.1	-0.77	Receptor-like protein kinase At5g59670
		29.4.1.57	protein.postranslational modification.kinase.receptor like cytoplasmatic kinase VII	solyc08g061250.2.1	-2.321	ATP binding / serine-threonine kinase
		29.4.1.57	protein.postranslational modification.kinase.receptor like cytoplasmatic kinase VII	solyc06g051540.2.1	-0.669	Pto-like
		29.4.1.57	protein.postranslational modification.kinase.receptor like cytoplasmatic kinase VII	solyc04g005910.2.1	1.124	Receptor like kinase
		29.4.1.57	protein.postranslational modification.kinase.receptor like cytoplasmatic kinase VII	solyc07g062170.1.1	-1.151	Receptor protein kinase-like protein
		29.4.1.57	protein.postranslational modification.kinase.receptor like cytoplasmatic kinase VII	solyc07g027020.2.1	-0.798	Receptor-like kinase
		29.4.1.57	protein.postranslational modification.kinase.receptor like cytoplasmatic kinase VII	solyc01g068360.2.1	-0.997	Receptor like kinase
		29.4.1.57	protein.postranslational modification.kinase.receptor like cytoplasmatic kinase VII	solyc07g007980.2.1	0.783	ATP binding / serine-threonine kinase
		29.4.1.57	protein.postranslational modification.kinase.receptor like cytoplasmatic kinase VII	solyc02g093970.2.1	0.838	Receptor like kinase
		29.4.1.57	protein.postranslational modification.kinase.receptor like cytoplasmatic kinase VII	solyc02g063330.2.1	-0.783	Serine/threonine protein kinase-like
		29.4.1.57	protein.postranslational modification.kinase.receptor like cytoplasmatic kinase VII	solyc02g091590.2.1	1.89	Receptor kinase
		29.5	protein.degradation	solyc00g187050.2.1	-5.321	Leucyl aminopeptidase
		29.5	protein.degradation	solyc08g076980.2.1	-2.355	Acetylornithine deacetylase or succinyl-diaminopimelate desuccinylase
		29.5	protein.degradation	solyc09g098470.1.1	-2.59	Carboxyl-terminal proteinase-like
		29.5	protein.degradation	solyc12g010020.1.1	-5.19	Leucyl aminopeptidase
		29.5	protein.degradation	solyc12g010030.1.1	-5.605	Leucyl aminopeptidase
		29.5	protein.degradation	solyc08g076990.2.1	0.573	Acetylornithine deacetylase
		29.5	protein.degradation	solyc05g007500.2.1	-0.584	CAAX amino terminal protease family protein
		29.5	protein.degradation	solyc09g083130.2.1	-0.782	Peptidase S9 prolyl oligopeptidase active site domain protein
		29.5	protein.degradation	solyc05g014190.2.1	-1.508	CAAX amino terminal protease family protein
		29.5	protein.degradation	solyc10g081300.1.1	-1.836	Metacaspase 7
		29.5	protein.degradation	solyc04g058060.1.1	-1.819	30S ribosomal protein S8P
		29.5	protein.degradation	solyc08g080820.1.1	-1.981	Carboxyl-terminal proteinase-like
		29.5	protein.degradation	solyc09g010220.2.1	-1.36	Lysosomal Pro-X carboxypeptidase
		29.5	protein.degradation	solyc02g090180.2.1	0.75	Oligopeptidase
		29.5	protein.degradation	solyc11g066600.1.1	4.959	Serine carboxypeptidase S28 family protein
		29.5	protein.degradation	solyc07g005190.2.1	-0.612	Lysosomal Pro-X carboxypeptidase
		29.5.1	protein.degradation.subtilases	solyc04g078730.1.1	4.634	Subtilisin-like protease
		29.5.1	protein.degradation.subtilases	solyc01g087850.2.1	2.264	Subtilisin-like protease
		29.5.1	protein.degradation.subtilases	solyc08g007680.1.1	-1.968	Subtilisin-like protease
		29.5.1	protein.degradation.subtilases	solyc10g084320.1.1	-6.658	Subtilisin-like protease
		29.5.1	protein.degradation.subtilases	solyc03g081260.2.1	-1.854	Subtilisin-like protease-like protein
		29.5.1	protein.degradation.subtilases	solyc01g087840.2.1	2.419	Subtilisin-like protease
		29.5.1	protein.degradation.subtilases	solyc08g007670.1.1	-1.343	Subtilisin-like protease
		29.5.1	protein.degradation.subtilases	solyc01g087820.2.1	5.225	Subtilisin-like protease
		29.5.1	protein.degradation.subtilases	solyc04g078740.2.1	-1.325	Subtilisin-like protease
		29.5.1	protein.degradation.subtilases	solyc12g011140.1.1	-0.932	Subtilisin-like protease
		29.5.1	protein.degradation.subtilases	solyc08g079850.1.1	-1.925	Subtilisin-like protease
		29.5.1	protein.degradation.subtilases	solyc02g021220.1.1	1.155	Subtilisin-like protease
		29.5.1	protein.degradation.subtilases	solyc08g079880.1.1	-2.582	Subtilisin-like protease
		29.5.1	protein.degradation.subtilases	solyc04g078110.1.1	2.945	Subtilisin-like protease
		29.5.1	protein.degradation.subtilases	solyc02g071560.2.1	1.371	Subtilisin-like protease
		29.5.1	protein.degradation.subtilases	solyc01g087740.1.1	1.293	Subtilisin-like protease
		29.5.1	protein.degradation.subtilases	solyc06g062950.1.1	-0.795	Subtilisin-like protease
		29.5.1	protein.degradation.subtilases	solyc01g096560.1.1	-0.885	Subtilisin-like protease
		29.5.1	protein.degradation.subtilases	solyc02g092680.1.1	3.888	Subtilisin-like protease
		29.5.1	protein.degradation.subtilases	solyc01g087780.2.1	-2.574	Subtilisin-like protease
		29.5.1	protein.degradation.subtilases	solyc08g079890.1.1	-2.591	Subtilisin-like protease
		29.5.3	protein.degradation.cysteine protease	solyc04g078540.2.1	-0.682	Cathepsin B-like cysteine proteinase
		29.5.3	protein.degradation.cysteine protease	solyc02g069100.2.1	-0.93	Cathepsin B
		29.5.3	protein.degradation.cysteine protease	solyc02g069110.2.1	-2.72	Cathepsin B
		29.5.3	protein.degradation.cysteine protease	solyc04g014790.1.1	2.011	Cysteine proteinase inhibitor
		29.5.3	protein.degradation.cysteine protease	solyc04g082710.2.1	-3.043	Cathepsin B-like cysteine proteinase 3
		29.5.3	protein.degradation.cysteine protease	solyc02g076690.2.1	-0.992	Cathepsin B-like cysteine proteinase
		29.5.3	protein.degradation.cysteine protease	solyc00g071180.2.1	-4.881	Cysteine proteinase inhibitor
		29.5.3	protein.degradation.cysteine protease	solyc12g094700.1.1	-3.048	Cathepsin B-like cysteine proteinase
		29.5.3	protein.degradation.cysteine protease	solyc02g076750.1.1	-1.223	Cathepsin B-like cysteine proteinase
		29.5.4	protein.degradation.aspartate protease	solyc02g032940.2.1	-1.102	Aspartic proteinase
		29.5.4	protein.degradation.aspartate protease	solyc01g080000.1.1	-0.734	Xylanase inhibitor
		29.5.4	protein.degradation.aspartate protease	solyc08g076640.1.1	4.263	Xylanase inhibitor
		29.5.4	protein.degradation.aspartate protease	solyc01g079980.2.1	-1.089	Xylanase inhibitor
		29.5.4	protein.degradation.aspartate protease	solyc04g054490.2.1	-1.345	Aspartyl protease family protein
		29.5.4	protein.degradation.aspartate protease	solyc01g080020.2.1	-1.37	Xylanase inhibitor
		29.5.4	protein.degradation.aspartate protease	solyc01g079950.2.1	-0.886	Xylanase inhibitor
		29.5.4	protein.degradation.aspartate protease	solyc01g101240.2.1	-0.718	Aspartic proteinase
		29.5.4	protein.degradation.aspartate protease	solyc06g018100.2.1	-0.993	Nucellin-like aspartic protease
		29.5.4	protein.degradation.aspartate protease	solyc02g080880.2.1	-0.595	Aspartic proteinase
		29.5.5	protein.degradation.serine protease	solyc07g005960.2.1	-0.809	Serine carboxypeptidase K10B2.2
		29.5.5	protein.degradation.serine protease	solyc08g077510.2.1	0.901	Poly
		29.5.5	protein.degradation.serine protease	solyc01g087950.2.1	1.907	Serine carboxypeptidase 1
		29.5.5	protein.degradation.serine protease	solyc10g049270.1.1	1.54	Serine carboxypeptidase 1
		29.5.5	protein.degradation.serine protease	solyc01g087920.1.1	-2.726	Serine carboxypeptidase 1
		29.5.5	protein.degradation.serine protease	solyc02g078690.1.1	0.531	Serine carboxypeptidase K10B2.2
		29.5.5	protein.degradation.serine protease	solyc02g088820.2.1	-2.901	Serine carboxypeptidase K10B2.2
		29.5.5	protein.degradation.serine protease	solyc02g014830.2.1	2.386	Serine carboxypeptidase
		29.5.5	protein.degradation.serine protease	solyc11g066250.1.1	-1.191	Serine carboxypeptidase
		29.5.5	protein.degradation.serine protease	solyc03g118370.2.1	-1.609	Serine carboxypeptidase K10B2.2
		29.5.5	protein.degradation.serine protease	solyc06g083050.2.1	-1.091	Serine carboxypeptidase 1
		29.5.5	protein.degradation.serine protease	solyc01g104850.2.1	2.656	Serine carboxypeptidase F13S12.6
		29.5.5	protein.degradation.serine protease	solyc02g067360.2.1	-1.215	Protease Do-like
		29.5.5	protein.degradation.serine protease	solyc11g066520.1.1	-1.791	Serine carboxypeptidase family protein expressed
		29.5.5	protein.degradation.serine protease	solyc06g074850.2.1	-1.546	Serine carboxypeptidase
		29.5.5	protein.degradation.serine protease	solyc11g008850.1.1	1.018	Serine protease
		29.5.5	protein.degradation.serine protease	solyc01g087940.1.1	4.212	Serine carboxypeptidase 1
		29.5.5	protein.degradation.serine protease	solyc05g050770.2.1	-1.289	Serine carboxypeptidase 1
		29.5.5	protein.degradation.serine protease	solyc03g025590.2.1	0.805	Tripeptidyl peptidase II
		29.5.7	protein.degradation.metalloprotease	solyc01g100740.2.1	0.564	Xaa-pro dipeptidase
		29.5.9	protein.degradation.AAA type	solyc03g007760.2.1	0.537	Cell division protease ftsH
		29.5.9	protein.degradation.AAA type	solyc10g078320.1.1	0.609	AAA family ATPase CDC48 subfamily
		29.5.9	protein.degradation.AAA type	solyc02g062700.2.1	0.775	26S protease regulatory subunit 6A
		29.5.9	protein.degradation.AAA type	solyc03g097020.2.1	0.886	26s protease regulatory subunit
		29.5.9	protein.degradation.AAA type	solyc02g084910.2.1	-1.426	26S protease regulatory subunit 6B homolog
		29.5.9	protein.degradation.AAA type	solyc05g012190.2.1	0.708	AAA family ATPase CDC48 subfamily
		29.5.9	protein.degradation.AAA type	solyc06g072000.1.1	2.135	Katanin p60 ATPase-containing subunit A-like 1
		29.5.11	protein.degradation.ubiquitin	solyc08g082480.2.1	0.758	Phosphatidylinositol 3-and 4-kinase family
		29.5.11.1	protein.degradation.ubiquitin.ubiquitin	solyc01g096290.2.1	0.562	Ubiquitin
		29.5.11.1	protein.degradation.ubiquitin.ubiquitin	solyc08g008590.2.1	0.772	Ubiquitin
		29.5.11.1	protein.degradation.ubiquitin.ubiquitin	solyc12g099030.1.1	0.574	Ubiquitin
		29.5.11.1	protein.degradation.ubiquitin.ubiquitin	solyc03g082570.2.1	0.614	Ubiquitin
		29.5.11.1	protein.degradation.ubiquitin.ubiquitin	solyc12g098940.1.1	0.57	Ubiquitin
		29.5.11.3	protein.degradation.ubiquitin.E2	solyc12g013820.1.1	-1.938	Ubiquitin-conjugating enzyme 23
		29.5.11.3	protein.degradation.ubiquitin.E2	solyc01g094810.2.1	0.599	Ubiquitin-conjugating enzyme
		29.5.11.3	protein.degradation.ubiquitin.E2	solyc02g083570.2.1	-1.042	Ubiquitin-conjugating enzyme E2 10
		29.5.11.3	protein.degradation.ubiquitin.E2	solyc03g033410.2.1	-1.419	Ubiquitin-conjugating enzyme E2 10
		29.5.11.3	protein.degradation.ubiquitin.E2	solyc12g088680.1.1	1.002	Ubiquitin-conjugating enzyme E2 I
		29.5.11.4.2	protein.degradation.ubiquitin.E3.RING	solyc01g067360.2.1	1.054	CHY zinc finger family protein expressed
		29.5.11.4.2	protein.degradation.ubiquitin.E3.RING	solyc06g016770.2.1	-1.157	Zinc finger family protein
		29.5.11.4.2	protein.degradation.ubiquitin.E3.RING	solyc02g081180.1.1	1.135	Zinc finger family protein
		29.5.11.4.2	protein.degradation.ubiquitin.E3.RING	solyc05g006560.1.1	0.726	Ring zinc finger protein
		29.5.11.4.2	protein.degradation.ubiquitin.E3.RING	solyc03g117860.2.1	-1.519	IBR finger domain protein
		29.5.11.4.2	protein.degradation.ubiquitin.E3.RING	solyc06g076040.2.1	0.627	U-box domain-containing protein
		29.5.11.4.2	protein.degradation.ubiquitin.E3.RING	solyc09g007060.2.1	-1.033	RING finger protein 44
		29.5.11.4.2	protein.degradation.ubiquitin.E3.RING	solyc03g083460.2.1	1.01	RING finger protein
		29.5.11.4.2	protein.degradation.ubiquitin.E3.RING	solyc11g005310.1.1	-1.327	Ring finger protein
		29.5.11.4.2	protein.degradation.ubiquitin.E3.RING	solyc04g007600.2.1	0.89	E3 ubiquitin-protein ligase MARCH3
		29.5.11.4.2	protein.degradation.ubiquitin.E3.RING	solyc11g006450.1.1	1.114	Ring finger protein
		29.5.11.4.2	protein.degradation.ubiquitin.E3.RING	solyc01g107980.2.1	0.677	U-box domain-containing protein
		29.5.11.4.2	protein.degradation.ubiquitin.E3.RING	solyc07g055330.2.1	-0.929	RING finger protein 24
		29.5.11.4.2	protein.degradation.ubiquitin.E3.RING	solyc04g081890.1.1	-1.326	Ring H2 finger protein
		29.5.11.4.2	protein.degradation.ubiquitin.E3.RING	solyc12g015800.1.1	-3.731	RING finger family protein
		29.5.11.4.2	protein.degradation.ubiquitin.E3.RING	solyc01g087060.2.1	1.568	Ring-h2 finger protein
		29.5.11.4.2	protein.degradation.ubiquitin.E3.RING	solyc05g008390.2.1	-1.167	RING zinc finger-containing protein
		29.5.11.4.2	protein.degradation.ubiquitin.E3.RING	solyc04g082520.1.1	1.488	Ring zinc finger protein
		29.5.11.4.2	protein.degradation.ubiquitin.E3.RING	solyc11g062260.1.1	-0.629	Ring-h2 finger protein
		29.5.11.4.2	protein.degradation.ubiquitin.E3.RING	solyc04g082690.1.1	-0.959	Ring finger protein
		29.5.11.4.2	protein.degradation.ubiquitin.E3.RING	solyc06g061250.1.1	-0.998	Ring H2 finger protein
		29.5.11.4.2	protein.degradation.ubiquitin.E3.RING	solyc10g084430.1.1	-2.577	RING finger protein 44
		29.5.11.4.2	protein.degradation.ubiquitin.E3.RING	solyc05g008640.1.1	0.935	RING finger protein
		29.5.11.4.2	protein.degradation.ubiquitin.E3.RING	solyc12g087840.1.1	-1.281	RING finger protein
		29.5.11.4.2	protein.degradation.ubiquitin.E3.RING	solyc03g115920.2.1	1.479	Zinc finger protein-like protein
		29.5.11.4.2	protein.degradation.ubiquitin.E3.RING	solyc06g049030.2.1	1.675	Ring finger protein
		29.5.11.4.2	protein.degradation.ubiquitin.E3.RING	solyc05g056500.1.1	-1.048	U-box domain-containing protein
		29.5.11.4.2	protein.degradation.ubiquitin.E3.RING	solyc11g069600.1.1	-1	Inter-alpha-trypsin inhibitor heavy chain H4
		29.5.11.4.2	protein.degradation.ubiquitin.E3.RING	solyc10g055560.1.1	1.85	Baculoviral IAP repeat-containing 3
		29.5.11.4.2	protein.degradation.ubiquitin.E3.RING	solyc04g011610.1.1	-0.867	RING finger protein 13
		29.5.11.4.2	protein.degradation.ubiquitin.E3.RING	solyc02g091230.2.1	-1.814	E3 ubiquitin-protein ligase MARCH2
		29.5.11.4.2	protein.degradation.ubiquitin.E3.RING	solyc02g067850.2.1	-1.297	Armadillo/beta-catenin repeat family protein
		29.5.11.4.2	protein.degradation.ubiquitin.E3.RING	solyc03g033330.2.1	0.846	RING finger protein 44
		29.5.11.4.2	protein.degradation.ubiquitin.E3.RING	solyc01g088630.1.1	-0.976	RING finger protein
		29.5.11.4.2	protein.degradation.ubiquitin.E3.RING	solyc03g097740.1.1	-0.777	Armadillo/beta-catenin repeat family protein
		29.5.11.4.2	protein.degradation.ubiquitin.E3.RING	solyc12g006230.1.1	0.797	RING-H2 finger protein
		29.5.11.4.2	protein.degradation.ubiquitin.E3.RING	solyc07g054080.1.1	0.837	RING finger protein 5
		29.5.11.4.2	protein.degradation.ubiquitin.E3.RING	solyc06g063110.1.1	-1.081	Ring H2 finger protein
		29.5.11.4.2	protein.degradation.ubiquitin.E3.RING	solyc01g006380.2.1	-1.571	U-box domain-containing protein
		29.5.11.4.2	protein.degradation.ubiquitin.E3.RING	solyc11g010330.1.1	0.698	RING finger protein
		29.5.11.4.2	protein.degradation.ubiquitin.E3.RING	solyc12g094610.1.1	-1.551	U-box domain-containing protein 15
		29.5.11.4.2	protein.degradation.ubiquitin.E3.RING	solyc07g045190.1.1	-0.671	RING-H2 finger protein
		29.5.11.4.2	protein.degradation.ubiquitin.E3.RING	solyc03g114280.2.1	-0.591	Ring finger protein 12
		29.5.11.4.2	protein.degradation.ubiquitin.E3.RING	solyc08g014080.2.1	-0.649	E3 ubiquitin-protein ligase MARCH3
		29.5.11.4.2	protein.degradation.ubiquitin.E3.RING	solyc06g061020.2.1	1.056	Baculoviral IAP repeat-containing protein 3
		29.5.11.4.2	protein.degradation.ubiquitin.E3.RING	solyc01g081040.2.1	-2.277	RING finger protein
		29.5.11.4.2	protein.degradation.ubiquitin.E3.RING	solyc01g111610.2.1	1.14	Protein binding protein
		29.5.11.4.2	protein.degradation.ubiquitin.E3.RING	solyc09g089890.1.1	-1.658	Ring H2 finger protein
		29.5.11.4.2	protein.degradation.ubiquitin.E3.RING	solyc01g104260.2.1	-2.408	RING finger protein 13
		29.5.11.4.2	protein.degradation.ubiquitin.E3.RING	solyc02g069290.2.1	-1.073	Transducin-like
		29.5.11.4.2	protein.degradation.ubiquitin.E3.RING	solyc09g011770.2.1	-0.559	Zinc finger family protein
		29.5.11.4.2	protein.degradation.ubiquitin.E3.RING	solyc08g005150.2.1	0.911	Ubiquitin ligase
		29.5.11.4.3.1	protein.degradation.ubiquitin.E3.SCF.SKP	solyc01g111640.2.1	-0.924	Skp1
		29.5.11.4.3.2	protein.degradation.ubiquitin.E3.SCF.FBOX	solyc12g009560.1.1	0.516	F-box/LRR-repeat protein
		29.5.11.4.3.2	protein.degradation.ubiquitin.E3.SCF.FBOX	solyc10g005480.2.1	0.765	F-box family protein
		29.5.11.4.3.2	protein.degradation.ubiquitin.E3.SCF.FBOX	solyc05g005150.1.1	-0.677	F-box/Kelch repeat-containing F-box family protein
		29.5.11.4.3.2	protein.degradation.ubiquitin.E3.SCF.FBOX	solyc09g091690.1.1	-0.676	F-box family protein
		29.5.11.4.3.2	protein.degradation.ubiquitin.E3.SCF.FBOX	solyc10g008580.1.1	0.618	F-box family protein
		29.5.11.4.3.2	protein.degradation.ubiquitin.E3.SCF.FBOX	solyc01g008660.2.1	0.869	F-box family protein
		29.5.11.4.3.2	protein.degradation.ubiquitin.E3.SCF.FBOX	solyc01g099970.2.1	0.872	F-box/LRR-repeat protein 14
		29.5.11.4.3.2	protein.degradation.ubiquitin.E3.SCF.FBOX	solyc02g083190.1.1	-1.474	F-box family protein
		29.5.11.4.3.2	protein.degradation.ubiquitin.E3.SCF.FBOX	solyc08g013760.1.1	1.1	F-box family protein
		29.5.11.4.3.2	protein.degradation.ubiquitin.E3.SCF.FBOX	solyc03g120320.1.1	-1.291	Kelch-like protein
		29.5.11.4.3.2	protein.degradation.ubiquitin.E3.SCF.FBOX	solyc03g117270.1.1	-1.557	F-box family protein
		29.5.11.4.3.2	protein.degradation.ubiquitin.E3.SCF.FBOX	solyc07g008250.2.1	1.093	SCF E3 ubiquitin ligase complex F-box protein grrA
		29.5.11.4.3.2	protein.degradation.ubiquitin.E3.SCF.FBOX	solyc02g070620.2.1	-0.962	F-box family protein
[truncated: 1,361 more rows]
