# Supplementary material for: Transcriptomic and metabolomics responses to elevated cell wall invertase activity during tomato fruit set
Source: J Exp Bot. 2017 Jul 20;68(15):4263–79. doi: 10.1093/jxb/erx219 (PMC5853505; doi:10.1093/jxb/erx219)
Supplement: Supplementary Table S3 [file erx219_suppl_supplementary-table-s3.xlsx]

## Sheet: Supplemental Table 3
Supplemental Table 3. A total of 497 differentially expressed genes in SlINVINH1-RNAi fruit set in response to elevated CWIN activity compared to wild type fruit set
Bin No	Sub Bin No.	Sub Bin description	Gene locus	Log2FC	Gene annotation
1, photosynthesis	1.1.1.1	PS.lightreaction.photosystem II.LHC-II	solyc08g067320.1.1	-1.336	Chlorophyll a/b binding protein
	1.1.1.1	PS.lightreaction.photosystem II.LHC-II	solyc05g056050.2.1	-1.196	Chlorophyll a-b binding protein 6A
	1.1.1.1	PS.lightreaction.photosystem II.LHC-II	solyc08g067330.1.1	-1.296	Chlorophyll a-b binding protein 3C-like
	1.1.1.2	PS.lightreaction.photosystem II.PSII polypeptide subunits	solyc02g065400.2.1	-0.553	Oxygen-evolving enhancer protein 1 of photosystem II
	1.1.2.2	PS.lightreaction.photosystem I.PSI polypeptide subunits	solyc10g005050.2.1	-0.767	Thylakoid membrane phosphoprotein 14 kDa
	1.1.2.2	PS.lightreaction.photosystem I.PSI polypeptide subunits	solyc12g044280.1.1	-1.585	Photosystem I reaction center subunit VI
	1.1.5.2	PS.lightreaction.other electron carrier (ox/red).ferredoxin	solyc10g075160.1.1	-0.876	Ferredoxin I
	1.1.6	PS.lightreaction.NADH DH	solyc05g026550.2.1	-1.009	NAD
	1.1.40	PS.lightreaction.cyclic electron flow-chlororespiration	solyc08g080050.2.1	-0.591	PGR5-like protein 1A
	1.2.4.4	PS.photorespiration.glycine cleavage.H protein	solyc06g061070.2.1	-0.66	Glycine cleavage system H protein 1
	1.3	PS.calvin cycle	solyc06g009630.1.1	-0.522	CP12
	1.3.8	PS.calvin cycle.transketolase	solyc10g018300.1.1	-0.822	Transketolase 1
	1.3.13	PS.calvin cycle.rubisco interacting	solyc09g011080.2.1	0.793	Ribulose-1 5-bisphosphate carboxylase/oxygenase activase 1
	1.3.13	PS.calvin cycle.rubisco interacting	solyc03g117850.2.1	-0.539	Ribulose bisphosphate carboxylase/oxygenase activase
3, minor CHO metabolism	3.1.2.1	minor CHO metabolism.raffinose family.raffinose synthases.known	solyc02g086530.2.1	-1.69	Alpha-galactosidase
	3.5	minor CHO metabolism.others	solyc07g063040.2.1	-0.514	Enolase-phosphatase E-1
	3.5	minor CHO metabolism.others	solyc12g042470.1.1	1.041	Reductase 2
7, OPP	7.1.2	OPP.oxidative PP.6-phosphogluconolactonase	solyc01g010250.2.1	-0.707	6-phosphogluconolactonase
	7.2.4	OPP.non-reductive PP.ribose 5-phosphate isomerase	solyc05g008370.1.1	-0.944	Ribose-5-phosphate isomerase
10, Cell wall	10.1.4	cell wall.precursor synthesis.UGD	solyc03g115380.1.1	-1.444	UDP-glucose dehydrogenase
	10.2.1	cell wall.cellulose synthesis.cellulose synthase	solyc07g051820.2.1	-1.787	Cellulose synthase
	10.6	cell wall.degradation	solyc03g026370.1.1	2.577	Peptidoglycan-binding LysM domain-containing protein
	10.6.3	cell wall.degradation.pectate lyases and polygalacturonases	solyc03g007940.2.1	-1.598	Glycoside hydrolase family 28 protein/polygalacturonase family protein
	10.7	cell wall.modification	solyc06g005560.2.1	-0.865	Expansin-1
	10.7	cell wall.modification	solyc11g066270.1.1	1.043	Xyloglucan endotransglucosylase/hydrolase 9
	10.7	cell wall.modification	solyc07g006870.2.1	1.719	Xyloglucan endotransglucosylase/hydrolase 8
	10.7	cell wall.modification	solyc09g010860.2.1	0.723	Expansin
	10.8.2	cell wall.pectin*esterases.acetyl esterase	solyc08g075050.1.1	1.658	Pectinacetylesterase like protein
	10.8.2	cell wall.pectin*esterases.acetyl esterase	solyc10g086480.1.1	-0.559	Pectinacetylesterase like protein
11, lipid metabolism	11.1.3	lipid metabolism.FA synthesis and FA elongation.ketoacyl ACP synthase	solyc08g082620.2.1	-0.653	3-oxoacyl-
	11.1.3	lipid metabolism.FA synthesis and FA elongation.ketoacyl ACP synthase	solyc03g122120.2.1	0.657	3-oxoacyl-
	11.1.8	lipid metabolism.FA synthesis and FA elongation.acyl coa ligase	solyc03g114460.2.1	-0.655	Acetyl-coenzyme A synthetase
	11.1.9	lipid metabolism.FA synthesis and FA elongation.long chain fatty acid CoA ligase	solyc08g008310.2.1	-1.017	Long-chain-fatty-acid-CoA ligase
	11.3.5	lipid metabolism.Phospholipid synthesis.diacylglycerol kinase	solyc12g005380.1.1	1.96	Diacylglycerol kinase
	11.5.1	lipid metabolism.glyceral metabolism.glycerol kinase	solyc03g117490.2.1	-0.662	Glycerol kinase
	11.6	lipid metabolism.lipid transfer proteins etc	solyc08g067500.1.1	-2.652	Non-specific lipid-transfer protein
	11.8	lipid metabolism.'exotics' (steroids, squalene etc)	solyc03g093620.1.1	-2.336	Sulfotransferase family protein
	11.9.2	lipid metabolism.lipid degradation.lipases	solyc09g075140.2.1	-0.847	Lipase-like protein
13, amono acid metabolism	13.1.2.2	amino acid metabolism.synthesis.glutamate family.proline	solyc02g068640.2.1	0.6	Pyrroline-5-carboxylate reductase
	13.1.3.4	amino acid metabolism.synthesis.aspartate family.methionine	solyc12g099000.1.1	-0.79	S-adenosylmethionine synthase
	13.1.4.1	amino acid metabolism.synthesis.branched chain group.common	solyc06g059880.2.1	4.388	Acetolactate synthase
	13.1.4.1.4	amino acid metabolism.synthesis.branched chain group.common.branched-chain amino acid aminotransferase	solyc12g088220.1.1	0.695	Branched-chain-amino-acid aminotransferase
	13.1.5.1.1	amino acid metabolism.synthesis.serine-glycine-cysteine group.serine.phosphoglycerate dehydrogenase	solyc11g020060.1.1	0.915	Glyoxylate reductase/hydroxypyruvate reductase
	13.1.5.1.1	amino acid metabolism.synthesis.serine-glycine-cysteine group.serine.phosphoglycerate dehydrogenase	solyc03g123830.2.1	-0.528	Phosphoglycerate dehydrogenase
	13.1.6.1.10	amino acid metabolism.synthesis.aromatic aa.chorismate.dehydroquinate/shikimate dehydrogenase	solyc06g084460.2.1	-0.532	Shikimate dehydrogenase
	13.2.2.3	amino acid metabolism.degradation.glutamate family.arginine	solyc02g068640.2.1	0.6	Pyrroline-5-carboxylate reductase
	13.2.3.2	amino acid metabolism.degradation.aspartate family.threonine	solyc09g008670.2.1	-0.849	Threonine ammonia-lyase biosynthetic
	13.2.6.2	amino acid metabolism.degradation.aromatic aa.tyrosine	solyc04g014730.2.1	-1.067	Fumarylacetoacetase
14, s-assimilation	14.2	S-assimilation.APR	solyc03g031620.2.1	-0.651	Phosphoadenosine phosphosulfate reductase
	14.2	S-assimilation.APR	solyc02g032860.2.1	-0.639	Phosphoadenosine phosphosulfate reductase
	14.15	S-assimilation.AKN	solyc02g092410.2.1	-1.31	Adenylyl-sulfate kinase
15, metal handing	15.2	metal handling.binding, chelation and storage	solyc01g100490.2.1	-0.97	Nicotianamine synthase
	15.2	metal handling.binding, chelation and storage	solyc04g058100.2.1	1.732	Type 2 metallothionein
16, secondary metabolism	16.1.5	secondary metabolism.isoprenoids.terpenoids	solyc04g005110.1.1	4.694	Germacrene D synthase
	16.2.1.1	secondary metabolism.phenylpropanoids.lignin biosynthesis.PAL	solyc05g056170.2.1	-0.939	Phenylalanine ammonia-lyase
	16.7	secondary metabolism.wax	solyc11g012230.1.1	-1.253	Wax synthase isoform 3
	16.7	secondary metabolism.wax	solyc08g044260.2.1	-0.824	CER1
	16.8.2	secondary metabolism.flavonoids.chalcones	solyc05g052240.2.1	-0.592	Chalcone--flavonone isomerase
	16.8.5.1	secondary metabolism.flavonoids.isoflavones.isoflavone reductase	solyc10g052500.1.1	-0.896	Phenylcoumaran benzylic ether reductase 3
17, hormone metabolism	17.1.1.1.10	hormone metabolism.abscisic acid.synthesis-degradation.synthesis.9-cis-epoxycarotenoid dioxygenase	solyc08g066720.1.1	1.901	Carotenoid cleavage dioxygenase
	17.1.3	hormone metabolism.abscisic acid.induced-regulated-responsive-activated	solyc11g011590.1.1	-3.508	FIP1
	17.2.1	hormone metabolism.auxin.synthesis-degradation	solyc03g121270.2.1	-0.639	IAA-amino acid hydrolase
	17.2.1	hormone metabolism.auxin.synthesis-degradation	solyc06g073060.2.1	-0.65	Iaa-amino acid hydrolase 6
	17.2.3	hormone metabolism.auxin.induced-regulated-responsive-activated	solyc11g010600.1.1	-0.553	Os01g0841200 protein
	17.2.3	hormone metabolism.auxin.induced-regulated-responsive-activated	solyc07g054580.2.1	-1.219	GH3 family protein
	17.2.3	hormone metabolism.auxin.induced-regulated-responsive-activated	solyc02g064830.2.1	-2.057	Indole-3-acetic acid-amido synthetase GH3.8
	17.4.1	hormone metabolism.cytokinin.synthesis-degradation	solyc12g008900.1.1	2.372	Cytokinin oxidase/dehydrogenase 2
	17.5.1	hormone metabolism.ethylene.synthesis-degradation	solyc07g056670.2.1	1.469	Gibberellin 2-oxidase 2
	17.5.1	hormone metabolism.ethylene.synthesis-degradation	solyc11g072100.1.1	-0.76	1-AMINOCYCLOPROPANE-1-CARBOXYLATE OXIDASE-like protein
	17.5.1	hormone metabolism.ethylene.synthesis-degradation	solyc04g009850.2.1	-0.88	1-aminocyclopropane-1-carboxylate oxidase-like protein
	17.5.1	hormone metabolism.ethylene.synthesis-degradation	solyc06g083910.2.1	-1.742	Flavonol synthase
	17.5.2	hormone metabolism.ethylene.signal transduction	solyc11g011740.1.1	-1.582	Ethylene-responsive transcription factor 2
	17.5.2	hormone metabolism.ethylene.signal transduction	solyc09g089930.1.1	-2.171	Ethylene responsive transcription factor 1a
	17.6.1	hormone metabolism.gibberelin.synthesis-degradation	solyc12g100170.1.1	4.31	2-oxoglutarate-dependent dioxygenase
	17.6.1.13	hormone metabolism.gibberelin.synthesis-degradation.GA2 oxidase	solyc10g007560.1.1	-1.077	Gibberellin 2-oxidase 3
	17.6.2	hormone metabolism.gibberelin.signal transduction	solyc01g098390.2.1	0.941	GID1-like gibberellin receptor
	17.6.3	hormone metabolism.gibberelin.induced-regulated-responsive-activated	solyc02g083880.2.1	-0.917	Gibberellin-regulated protein 2
	17.7.1.5	hormone metabolism.jasmonate.synthesis-degradation.12-Oxo-PDA-reductase	solyc07g007870.2.1	-0.618	NADH flavin oxidoreductase/12-oxophytodienoate reductase
	17.8.1	hormone metabolism.salicylic acid.synthesis-degradation	solyc02g080170.1.1	0.675	Pentatricopeptide repeat-containing protein
19, tetrapyrrole synthesis	19.11	tetrapyrrole synthesis.magnesium protoporphyrin IX methyltransferase	solyc03g118240.2.1	-0.562	Magnesium-protoporphyrin ix methyltransferase
	19.99	tetrapyrrole synthesis.unspecified	solyc09g065620.2.1	-2.149	Chlorophyllase 1
20, stress	20.1	stress.biotic	solyc01g086840.1.1	-1.982	Thaumatin-like protein
	20.1	stress.biotic	solyc07g044880.2.1	-0.64	Reticulon family protein
	20.1	stress.biotic	solyc07g009180.1.1	1.419	Cc-nbs-lrr
	20.1.7	stress.biotic.PR-proteins	solyc01g021600.2.1	3.049	Disease resistance response protein
	20.2	stress.abiotic	solyc12g005180.1.1	-0.518	Chloroplast lipocalin
	20.2.1	stress.abiotic.heat	solyc02g062160.1.1	3.432	Chaperone protein dnaJ 11
	20.2.1	stress.abiotic.heat	solyc04g011440.2.1	0.915	heat shock protein
	20.2.1	stress.abiotic.heat	solyc05g050810.2.1	1.295	Chaperone dnaJ 3
	20.2.1	stress.abiotic.heat	solyc02g093600.2.1	-1.079	class I heat shock protein
	20.2.1	stress.abiotic.heat	solyc06g036290.2.1	1.421	Heat shock protein 90
	20.2.1	stress.abiotic.heat	solyc03g007890.2.1	0.872	Heat shock protein 90
	20.2.1	stress.abiotic.heat	solyc11g006650.1.1	-0.714	Heat shock protein 101
	20.2.1	stress.abiotic.heat	solyc09g075950.1.1	0.698	Heat shock protein 1
	20.2.1	stress.abiotic.heat	solyc09g075470.2.1	0.65	Chaperone protein dnaJ
	20.2.99	stress.abiotic.unspecified	solyc01g109710.2.1	-0.593	Universal stress protein
21, redox	21.1	redox.thioredoxin	solyc06g075210.2.1	-6.182	Protein disulfide isomerase L-2
	21.2.1	redox.ascorbate and glutathione.ascorbate	solyc05g054760.2.1	-0.676	Dehydroascorbate reductase
	21.4	redox.glutaredoxins	solyc08g082590.2.1	0.869	Glutaredoxin family protein
	21.4	redox.glutaredoxins	solyc02g087850.1.1	0.942	Glutaredoxin family protein
	21.4	redox.glutaredoxins	solyc09g074570.1.1	2.192	Glutaredoxin
26, miscellulous	26.2	misc.UDP glucosyl and glucoronyl transferases	solyc00g227860.1.1	-0.521	UDP-glucosyltransferase
	26.2	misc.UDP glucosyl and glucoronyl transferases	solyc10g083860.1.1	0.796	UDP-glucosyltransferase family 1 protein
	26.2	misc.UDP glucosyl and glucoronyl transferases	solyc01g100210.2.1	-1.936	Glycosyltransferase
	26.2	misc.UDP glucosyl and glucoronyl transferases	solyc12g098580.1.1	2.229	UDP-glucosyltransferase family 1 protein
	26.2	misc.UDP glucosyl and glucoronyl transferases	solyc01g107780.2.1	-2.449	UDP-glucosyltransferase family 1 protein
	26.2	misc.UDP glucosyl and glucoronyl transferases	solyc01g088650.2.1	-0.519	Dolichyl pyrophosphate Glc1Man9GlcNAc2 alpha-1 3-glucosyltransferase
	26.3	misc.gluco-, galacto- and mannosidases	solyc01g081160.2.1	2.867	Beta-glucosidase
	26.3	misc.gluco-, galacto- and mannosidases	solyc07g063880.2.1	0.914	Beta-glucosidase
	26.4.1	misc.beta 1,3 glucan hydrolases.glucan endo-1,3-beta-glucosidase	solyc10g079860.1.1	1.895	Beta-1 3-glucanase
	26.6	misc.O-methyl transferases	solyc06g007960.2.1	-5.822	O-methyltransferase
	26.7	misc.oxidases - copper, flavone etc.	solyc09g091700.2.1	-1.089	Alcohol dehydrogenase zinc-containing
	26.8	misc.nitrilases, *nitrile lyases, berberine bridge enzymes, reticuline oxidases, troponine reductases	solyc06g083470.2.1	-4.474	Tropinone reductase-like protein 16
	26.9	misc.glutathione S transferases	solyc01g099590.2.1	1.091	Glutathione-S-transferase
	26.9	misc.glutathione S transferases	solyc07g056480.2.1	-1.29	Glutathione S-transferase-like protein
	26.9	misc.glutathione S transferases	solyc12g097080.1.1	-3.743	Glutathione S-transferase
	26.1	misc.cytochrome P450	solyc06g076160.2.1	2.05	Cytochrome P450
	26.1	misc.cytochrome P450	solyc10g007880.2.1	0.909	Cytochrome P450
	26.1	misc.cytochrome P450	solyc04g079660.2.1	1.615	Cytochrome P450
	26.1	misc.cytochrome P450	solyc06g074180.1.1	-1.489	Cytochrome P450
	26.12	misc.peroxidases	solyc02g084790.2.1	-3.835	Peroxidase
	26.12	misc.peroxidases	solyc06g050440.2.1	-1.403	Peroxidase
	26.12	misc.peroxidases	solyc05g046020.2.1	-2.872	Peroxidase
	26.12	misc.peroxidases	solyc04g064690.2.1	-0.99	Peroxidase
	26.12	misc.peroxidases	solyc05g046010.2.1	-1.47	Peroxidase
	26.13	misc.acid and other phosphatases	solyc05g008820.2.1	1.197	Lipid phosphate phosphatase 3
	26.18	misc.invertase/pectin methylesterase inhibitor family protein	solyc03g083720.1.1	-1.098	Pectinesterase
	26.18	misc.invertase/pectin methylesterase inhibitor family protein	solyc01g088590.2.1	0.651	Invertase inhibitor
	26.18	misc.invertase/pectin methylesterase inhibitor family protein	solyc06g005460.1.1	-3.369	Pectinesterase inhibitor
	26.19	misc.plastocyanin-like	solyc07g063020.1.1	-1.144	CT099
	26.21	misc.protease inhibitor/seed storage/lipid transfer protein (LTP) family protein	solyc06g065970.1.1	-0.698	Cortical cell-delineating protein
	26.21	misc.protease inhibitor/seed storage/lipid transfer protein (LTP) family protein	solyc01g005990.2.1	-0.537	Non-specific lipid-transfer protein
	26.24	misc.GCN5-related N-acetyltransferase	solyc08g006730.1.1	1.649	N-acetyltransferase
	26.26.1	misc.aminotransferases.aminotransferase class IV family protein	solyc07g062810.2.1	-0.714	Branched-chain amino acid aminotransferase-like
	26.28	misc.GDSL-motif lipase	solyc07g049430.2.1	-0.698	GDSL esterase/lipase At2g42990
	26.28	misc.GDSL-motif lipase	solyc10g076740.1.1	-1.118	Isoamyl acetate-hydrolyzing esterase
27, RNA	27.1	RNA.processing	solyc09g090440.1.1	0.678	Pentatricopeptide repeat protein
	27.1	RNA.processing	solyc01g100430.2.1	0.542	Ribosomal RNA small subunit methyltransferase A
	27.1	RNA.processing	solyc05g010480.2.1	0.52	U3 small nucleolar RNA-associated protein 15 homolog
	27.1	RNA.processing	solyc06g053850.2.1	0.658	Pentatricopeptide repeat-containing protein
	27.1	RNA.processing	solyc03g120080.2.1	0.62	Periodic tryptophan protein 2
	27.1	RNA.processing	solyc06g084310.2.1	0.646	Small nuclear ribonucleoprotein Sm D1
	27.1	RNA.processing	solyc08g077850.1.1	0.642	tRNA/rRNA methyltransferase SpoU family protein
	27.1.19	RNA.processing.ribonucleases	solyc05g007950.2.1	-0.948	Ribonuclease T2
	27.1.20	RNA.processing.degradation dicer	solyc11g008530.1.1	0.894	Ribonuclease 3-like protein 3
	27.2	RNA.transcription	solyc01g086710.2.1	0.642	DNA-directed RNA polymerase
	27.3.3	RNA.regulation of transcription.AP2/EREBP, APETALA2/Ethylene-responsive element binding protein family	solyc05g052410.1.1	-2.078	Ethylene-responsive transcription factor 1
	27.3.3	RNA.regulation of transcription.AP2/EREBP, APETALA2/Ethylene-responsive element binding protein family	solyc04g077490.2.1	-1.267	AP2-like ethylene-responsive transcription factor At1g16060
	27.3.3	RNA.regulation of transcription.AP2/EREBP, APETALA2/Ethylene-responsive element binding protein family	solyc11g072600.1.1	-0.749	AP2-like ethylene-responsive transcription factor At1g79700
	27.3.3	RNA.regulation of transcription.AP2/EREBP, APETALA2/Ethylene-responsive element binding protein family	solyc04g049800.2.1	-1.767	AP2-like ethylene-responsive transcription factor At1g79700
	27.3.3	RNA.regulation of transcription.AP2/EREBP, APETALA2/Ethylene-responsive element binding protein family	solyc01g065980.2.1	0.592	Ethylene responsive transcription factor 2b
	27.3.6	RNA.regulation of transcription.bHLH,Basic Helix-Loop-Helix family	solyc02g070880.1.1	-0.523	BHLH1 transcription factor
	27.3.6	RNA.regulation of transcription.bHLH,Basic Helix-Loop-Helix family	solyc08g083170.1.1	-6.505	BHLH transcription factor
	27.3.6	RNA.regulation of transcription.bHLH,Basic Helix-Loop-Helix family	solyc11g005780.1.1	-0.908	BHLH transcription factor
	27.3.8	RNA.regulation of transcription.C2C2(Zn) DOF zinc finger family	solyc10g086440.1.1	-0.778	Dof zinc finger protein
	27.3.11	RNA.regulation of transcription.C2H2 zinc finger family	solyc10g049870.1.1	1.057	EPF-type Cis2-His2 zinc finger transcription factor
	27.3.21	RNA.regulation of transcription.GRAS transcription factor family	solyc02g092370.1.1	-0.759	GRAS family transcription factor
	27.3.21	RNA.regulation of transcription.GRAS transcription factor family	solyc10g086530.1.1	-1.619	GRAS family transcription factor
	27.3.22	RNA.regulation of transcription.HB,Homeobox transcription factor family	solyc10g086640.1.1	-0.879	BEL1-like homeodomain protein 9
	27.3.24	RNA.regulation of transcription.MADS box transcription factor family	solyc01g106730.1.1	2.605	MADS box transcription factor 1
	27.3.24	RNA.regulation of transcription.MADS box transcription factor family	solyc04g078300.2.1	2.627	MADS-box transcription factor 1
	27.3.24	RNA.regulation of transcription.MADS box transcription factor family	solyc04g005320.2.1	-1.152	MADS-box transcription factor
	27.3.25	RNA.regulation of transcription.MYB domain transcription factor family	solyc03g082830.1.1	0.667	Pentatricopeptide repeat-containing protein
	27.3.25	RNA.regulation of transcription.MYB domain transcription factor family	solyc09g090440.1.1	0.678	Pentatricopeptide repeat protein
	27.3.25	RNA.regulation of transcription.MYB domain transcription factor family	solyc07g045510.2.1	1.119	Pentatricopeptide repeat-containing protein
	27.3.25	RNA.regulation of transcription.MYB domain transcription factor family	solyc06g053850.2.1	0.658	Pentatricopeptide repeat-containing protein
	27.3.25	RNA.regulation of transcription.MYB domain transcription factor family	solyc01g104090.2.1	1.31	Pentatricopeptide repeat-containing protein
	27.3.25	RNA.regulation of transcription.MYB domain transcription factor family	solyc01g095160.2.1	0.993	Pentatricopeptide repeat-containing protein
	27.3.25	RNA.regulation of transcription.MYB domain transcription factor family	solyc07g009220.1.1	0.655	Pentatricopeptide repeat-containing protein
	27.3.26	RNA.regulation of transcription.MYB-related transcription factor family	solyc12g008800.1.1	0.757	MYB transcription factor
	27.3.32	RNA.regulation of transcription.WRKY domain transcription factor family	solyc04g051540.2.1	-1.348	WRKY family transcription factor
	27.3.32	RNA.regulation of transcription.WRKY domain transcription factor family	solyc04g051690.2.1	1.984	WRKY transcription factor 16
	27.3.32	RNA.regulation of transcription.WRKY domain transcription factor family	solyc05g050330.2.1	0.62	WRKY transcription factor 6
	27.3.32	RNA.regulation of transcription.WRKY domain transcription factor family	solyc01g079360.2.1	-0.53	WRKY transcription factor 3
	27.3.35	RNA.regulation of transcription.bZIP transcription factor family	solyc04g080740.1.1	-0.603	BZIP transcription factor family protein
	27.3.35	RNA.regulation of transcription.bZIP transcription factor family	solyc12g056860.1.1	1.618	BZIP transcription factor
	27.3.35	RNA.regulation of transcription.bZIP transcription factor family	solyc02g089420.1.1	1.138	BZip transcription factor
	27.3.35	RNA.regulation of transcription.bZIP transcription factor family	solyc05g009660.2.1	0.765	BZIP transcription factor
	27.3.36	RNA.regulation of transcription.Argonaute	solyc06g074730.2.1	-0.68	ARGONAUTE 1
	27.3.36	RNA.regulation of transcription.Argonaute	solyc02g069260.2.1	0.505	ARGONAUTE 1
	27.3.37	RNA.regulation of transcription.AS2,Lateral Organ Boundaries Gene Family	solyc02g092550.2.1	1.491	LOB domain protein 38
	27.3.37	RNA.regulation of transcription.AS2,Lateral Organ Boundaries Gene Family	solyc06g082770.2.1	4.057	LOB domain family protein
	27.3.40	RNA.regulation of transcription.Aux/IAA family	solyc03g120390.2.1	-0.748	Auxin responsive protein
	27.3.41	RNA.regulation of transcription.B3 transcription factor family	solyc01g106230.2.1	0.56	B3 domain-containing protein At5g60142
	27.3.49	RNA.regulation of transcription.GeBP like	solyc02g068010.2.1	-0.511	DNA-binding protein
	27.3.67	RNA.regulation of transcription.putative transcription regulator	solyc02g068760.2.1	-1.192	Pentatricopeptide repeat-containing protein
	27.3.80	RNA.regulation of transcription.zf-HD	solyc01g102980.2.1	-1.322	Zinc finger-homeodomain protein 1
	27.3.99	RNA.regulation of transcription.unclassified	solyc05g051240.1.1	-0.702	Aspartic proteinase nepenthesin I
	27.3.99	RNA.regulation of transcription.unclassified	solyc10g050860.1.1	0.501	Polyadenylate-binding protein 4
	27.3.99	RNA.regulation of transcription.unclassified	solyc09g005610.2.1	2.366	BZIP transcription factor
	27.4	RNA.RNA binding	solyc02g088790.2.1	0.653	RNA-binding protein
	27.4	RNA.RNA binding	solyc06g084010.2.1	0.567	Os03g0627500 protein
28, DNA	28.1	DNA.synthesis/chromatin structure	solyc06g075350.1.1	0.563	tRNA-splicing endonuclease
	28.1	DNA.synthesis/chromatin structure	solyc07g064520.2.1	0.504	Atp-dependent RNA helicase
	28.2	DNA.repair	solyc11g006010.1.1	1.181	DNA cross-link repair 1B-like protein
	28.2	DNA.repair	solyc04g079990.2.1	-0.835	DNA-3-methyladenine glycosylase I
	28.99	DNA.unspecified	solyc10g084160.1.1	0.604	RNA exonuclease
	28.99	DNA.unspecified	solyc03g115780.1.1	-1.146	Exonuclease DNA polymerase III epsilon subunit family
29, Protein	29.1.6	protein.aa activation.lysine-tRNA ligase	solyc06g073330.2.1	0.553	Lysyl-tRNA synthetase
	29.1.11	protein.aa activation.serine-tRNA ligase	solyc01g098880.2.1	0.517	Seryl-tRNA synthetase
	29.2.1.1.1.2.17	protein.synthesis.ribosomal protein.prokaryotic.chloroplast.50S subunit.L17	solyc06g082750.2.1	0.538	50S ribosomal protein L17
	29.2.1.1.2.1.29	protein.synthesis.ribosomal protein.prokaryotic.mitochondrion.30S subunit.S29	solyc06g082370.2.1	0.517	Os07g0202900 protein
	29.2.1.2.1.8	protein.synthesis.ribosomal protein.eukaryotic.40S subunit.S8	solyc10g006070.2.1	0.533	40S ribosomal protein S8
	29.2.1.2.1.515	protein.synthesis.ribosomal protein.eukaryotic.40S subunit.S15A	solyc03g121370.2.1	0.535	30S ribosomal protein S8
	29.2.1.2.2.8	protein.synthesis.ribosomal protein.eukaryotic.60S subunit.L8	solyc06g035600.2.1	0.587	Pentatricopeptide repeat-containing protein
	29.2.1.2.2.15	protein.synthesis.ribosomal protein.eukaryotic.60S subunit.L15	solyc09g056130.2.1	0.853	Ribosomal protein L15
	29.2.1.2.2.22	protein.synthesis.ribosomal protein.eukaryotic.60S subunit.L22	solyc09g075150.2.1	0.537	60S ribosomal protein L22-2
	29.2.1.2.2.28	protein.synthesis.ribosomal protein.eukaryotic.60S subunit.L28	solyc12g044720.1.1	0.512	60S ribosomal protein L28
	29.2.1.2.2.44	protein.synthesis.ribosomal protein.eukaryotic.60S subunit.L44	solyc03g112850.2.1	0.515	60S ribosomal protein L44
	29.2.1.2.2.527	protein.synthesis.ribosomal protein.eukaryotic.60S subunit.L27A	solyc06g071720.1.1	0.527	60S ribosomal protein L27A
	29.2.1.2.2.537	protein.synthesis.ribosomal protein.eukaryotic.60S subunit.L37A	solyc08g007140.2.1	0.583	60S ribosomal protein L37a
	29.2.4	protein.synthesis.elongation	solyc08g062920.2.1	0.566	Elongation factor EF-2
	29.2.4	protein.synthesis.elongation	solyc07g016150.2.1	0.571	Elongation factor 1-beta
	29.2.4	protein.synthesis.elongation	solyc11g072190.1.1	0.501	Elongation factor beta-1
	29.3	protein.targeting	solyc01g098630.2.1	0.777	Import inner membrane translocase subunit Tim44
	29.3.1	protein.targeting.nucleus	solyc11g072650.1.1	1.109	Trans-2-enoyl CoA reductase
	29.3.3	protein.targeting.chloroplast	solyc10g086170.1.1	-0.982	Glutamyl-tRNA
	29.3.4.1	protein.targeting.secretory pathway.ER	solyc09g059270.2.1	-0.585	ER lumen retaining receptor family-like protein
	29.3.4.3	protein.targeting.secretory pathway.vacuole	solyc09g015670.2.1	-0.563	Vacuolar sorting receptor
	29.3.4.4	protein.targeting.secretory pathway.plasma membrane	solyc07g044880.2.1	-0.64	Reticulon family protein
	29.3.4.4	protein.targeting.secretory pathway.plasma membrane	solyc12g006290.1.1	-0.522	Reticulon family protein
	29.3.4.99	protein.targeting.secretory pathway.unspecified	solyc06g071650.1.1	-1.617	AP-1 complex subunit mu
	29.4	protein.postranslational modification	solyc07g045460.2.1	-1.01	5-AMP-activated protein kinase subunit beta-1
	29.4	protein.postranslational modification	solyc09g090440.1.1	0.678	Pentatricopeptide repeat protein
	29.4	protein.postranslational modification	solyc03g020000.2.1	1.745	Pentatricopeptide repeat-containing protein
	29.4	protein.postranslational modification	solyc05g013530.2.1	1.151	Octicosapeptide/Phox/Bem1p domain-containing protein
	29.4	protein.postranslational modification	solyc05g056550.2.1	2.708	Serine/threonine-protein kinase
	29.4	protein.postranslational modification	solyc12g005030.1.1	-0.699	Calcium-dependent protein kinase
	29.4	protein.postranslational modification	solyc05g053210.2.1	-0.601	CBL-interacting protein kinase 1
	29.4	protein.postranslational modification	solyc07g024020.1.1	-1.297	Protein phosphatase 2C containing protein expressed
	29.4	protein.postranslational modification	solyc06g051940.2.1	-0.874	Protein phosphatase 2C
	29.4	protein.postranslational modification	solyc11g061960.1.1	-0.881	Serine/threonine kinase
	29.4	protein.postranslational modification	solyc10g009350.2.1	-0.834	Serine/threonine protein kinase
	29.4	protein.postranslational modification	solyc07g009220.1.1	0.655	Pentatricopeptide repeat-containing protein
	29.4.1.57	protein.postranslational modification.kinase.receptor like cytoplasmatic kinase VII	solyc07g062040.2.1	0.525	ATP-binding/protein serine/threonine kinase
	29.4.1.57	protein.postranslational modification.kinase.receptor like cytoplasmatic kinase VII	solyc05g010530.2.1	0.955	Serine/threonine protein kinase family protein
	29.4.1.57	protein.postranslational modification.kinase.receptor like cytoplasmatic kinase VII	solyc12g008990.1.1	0.761	Receptor-like protein kinase
	29.4.1.57	protein.postranslational modification.kinase.receptor like cytoplasmatic kinase VII	solyc04g057930.2.1	0.589	Receptor-like kinase
	29.4.1.57	protein.postranslational modification.kinase.receptor like cytoplasmatic kinase VII	solyc09g083200.2.1	0.702	Nod factor receptor protein
	29.4.1.57	protein.postranslational modification.kinase.receptor like cytoplasmatic kinase VII	solyc12g088040.1.1	-0.587	Receptor-like protein kinase At3g21340
	29.4.1.57	protein.postranslational modification.kinase.receptor like cytoplasmatic kinase VII	solyc02g091590.2.1	1.89	Receptor kinase
	29.5	protein.degradation	solyc08g076980.2.1	-2.355	Acetylornithine deacetylase or succinyl-diaminopimelate desuccinylase
	29.5	protein.degradation	solyc09g098470.1.1	-2.59	Carboxyl-terminal proteinase-like
	29.5	protein.degradation	solyc05g007500.2.1	-0.584	CAAX amino terminal protease family protein
	29.5	protein.degradation	solyc09g010220.2.1	-1.36	Lysosomal Pro-X carboxypeptidase
	29.5.1	protein.degradation.subtilases	solyc08g079880.1.1	-2.582	Subtilisin-like protease
	29.5.1	protein.degradation.subtilases	solyc06g062950.1.1	-0.795	Subtilisin-like protease
	29.5.3	protein.degradation.cysteine protease	solyc04g014790.1.1	2.011	Cysteine proteinase inhibitor
	29.5.4	protein.degradation.aspartate protease	solyc01g080000.1.1	-0.734	Xylanase inhibitor
	29.5.4	protein.degradation.aspartate protease	solyc01g079950.2.1	-0.886	Xylanase inhibitor
	29.5.5	protein.degradation.serine protease	solyc08g077510.2.1	0.901	Poly
	29.5.5	protein.degradation.serine protease	solyc02g078690.1.1	0.531	Serine carboxypeptidase K10B2.2
	29.5.5	protein.degradation.serine protease	solyc06g083050.2.1	-1.091	Serine carboxypeptidase 1
	29.5.7	protein.degradation.metalloprotease	solyc01g100740.2.1	0.564	Xaa-pro dipeptidase
	29.5.9	protein.degradation.AAA type	solyc03g007760.2.1	0.537	Cell division protease ftsH
	29.5.11.4.2	protein.degradation.ubiquitin.E3.RING	solyc02g081180.1.1	1.135	Zinc finger family protein
	29.5.11.4.2	protein.degradation.ubiquitin.E3.RING	solyc11g062260.1.1	-0.629	Ring-h2 finger protein
	29.5.11.4.2	protein.degradation.ubiquitin.E3.RING	solyc03g115920.2.1	1.479	Zinc finger protein-like protein
	29.5.11.4.2	protein.degradation.ubiquitin.E3.RING	solyc05g056500.1.1	-1.048	U-box domain-containing protein
	29.5.11.4.2	protein.degradation.ubiquitin.E3.RING	solyc03g033330.2.1	0.846	RING finger protein 44
	29.5.11.4.2	protein.degradation.ubiquitin.E3.RING	solyc12g006230.1.1	0.797	RING-H2 finger protein
	29.5.11.4.2	protein.degradation.ubiquitin.E3.RING	solyc06g063110.1.1	-1.081	Ring H2 finger protein
	29.5.11.4.2	protein.degradation.ubiquitin.E3.RING	solyc12g094610.1.1	-1.551	U-box domain-containing protein 15
	29.5.11.4.2	protein.degradation.ubiquitin.E3.RING	solyc09g011770.2.1	-0.559	Zinc finger family protein
	29.5.11.4.3.2	protein.degradation.ubiquitin.E3.SCF.FBOX	solyc12g009560.1.1	0.516	F-box/LRR-repeat protein
	29.5.11.4.3.2	protein.degradation.ubiquitin.E3.SCF.FBOX	solyc09g091690.1.1	-0.676	F-box family protein
	29.5.11.4.3.2	protein.degradation.ubiquitin.E3.SCF.FBOX	solyc08g067300.1.1	-1.653	F-box family protein
	29.5.11.4.3.2	protein.degradation.ubiquitin.E3.SCF.FBOX	solyc01g081210.2.1	-1.797	F-box/kelch-repeat protein At1g22040
	29.5.11.4.3.2	protein.degradation.ubiquitin.E3.SCF.FBOX	solyc01g005070.2.1	1.348	Clathrin assembly protein
	29.5.11.4.3.3	protein.degradation.ubiquitin.E3.SCF.cullin	solyc01g067120.2.1	-1.375	Cullin 1-like protein C
	29.5.11.4.5.2	protein.degradation.ubiquitin.E3.BTB/POZ Cullin3.BTB/POZ	solyc06g071830.2.1	2.061	BTB/POZ domain-containing protein
	29.5.11.20	protein.degradation.ubiquitin.proteasom	solyc02g089070.2.1	0.501	Eukaryotic translation initiation factor 3 subunit M
	29.6	protein.folding	solyc05g056310.2.1	0.53	T-complex protein 1 subunit gamma
	29.6	protein.folding	solyc08g006540.2.1	-0.648	Peptidyl-prolyl cis-trans isomerase
	29.6	protein.folding	solyc03g121640.2.1	0.585	chaperonin
	29.6	protein.folding	solyc04g082660.2.1	-0.616	Peptidyl-prolyl cis-trans isomerase
	29.6	protein.folding	solyc06g075010.2.1	-0.855	chaperonin
	29.7	protein.glycosylation	solyc12g005880.1.1	0.811	Beta-1 3-galactosyltransferase 6
	29.7.9	protein.glycosylation.beta-1,2-xylosyltransferase(beta-1,2-XylT)	solyc07g065140.2.1	-0.582	Beta-1 2-xylosyltransferase
	29.8	protein.assembly and cofactor ligation	solyc05g044630.2.1	-0.687	Fe/S biogenesis protein nfuA
	29.8	protein.assembly and cofactor ligation	solyc03g096850.2.1	-0.551	Genomic DNA chromosome 5 P1 clone MKP11
30, signalling	30.2.11	signalling.receptor kinases.leucine rich repeat XI	solyc10g085120.1.1	-1.729	Receptor like kinase
	30.2.11	signalling.receptor kinases.leucine rich repeat XI	solyc09g014480.1.1	-2.637	Polygalacturonase inhibitor protein
	30.2.11	signalling.receptor kinases.leucine rich repeat XI	solyc03g112680.1.1	-1.842	LRR receptor-like serine/threonine-protein kinase
	30.2.11	signalling.receptor kinases.leucine rich repeat XI	solyc06g008270.2.1	-1.246	LRR receptor-like serine/threonine-protein kinase
	30.2.11	signalling.receptor kinases.leucine rich repeat XI	solyc08g066310.1.1	1.255	Receptor like kinase
	30.2.11	signalling.receptor kinases.leucine rich repeat XI	solyc02g072250.1.1	-2.283	LRR receptor-like serine/threonine-protein kinase
	30.2.11	signalling.receptor kinases.leucine rich repeat XI	solyc01g086920.2.1	-0.636	LRR receptor-like serine/threonine-protein kinase
	30.2.11	signalling.receptor kinases.leucine rich repeat XI	solyc12g009520.1.1	1.502	LRR receptor-like serine/threonine-protein kinase
	30.2.11	signalling.receptor kinases.leucine rich repeat XI	solyc04g015600.2.1	-0.581	Receptor like kinase
	30.2.11	signalling.receptor kinases.leucine rich repeat XI	solyc06g048950.2.1	-0.605	Receptor like kinase
	30.2.17	signalling.receptor kinases.DUF 26	solyc02g067780.2.1	-0.956	RLK
	30.2.17	signalling.receptor kinases.DUF 26	solyc00g289230.1.1	1.227	Receptor protein kinase
	30.2.17	signalling.receptor kinases.DUF 26	solyc02g089550.2.1	-0.653	Receptor like kinase
	30.2.17	signalling.receptor kinases.DUF 26	solyc01g008500.2.1	2.099	Receptor serine/threonine kinase
	30.3	signalling.calcium	solyc03g118810.1.1	-0.619	Calmodulin
	30.3	signalling.calcium	solyc01g058720.2.1	-0.966	NaCl-inducible Ca2+-binding protein
	30.3	signalling.calcium	solyc03g113980.2.1	0.78	Calmodulin-binding protein
	30.4.1	signalling.phosphinositides.phosphatidylinositol-4-phosphate 5-kinase	solyc08g077730.2.1	0.685	1-phosphatidylinositol-4-phosphate 5-kinase-like protein
	30.4.4	signalling.phosphinositides.phosphoinositide phospholipase C	solyc10g076710.1.1	-0.531	1-phosphatidylinositol-4 5-bisphosphate phosphodiesterase
	30.5	signalling.G-proteins	solyc08g075120.2.1	-0.654	Pollen-specific kinase partner protein
	30.11	signalling.light	solyc04g009980.2.1	1.448	Light-dependent short hypocotyls 1
31, cell	31.1	cell.organisation	solyc10g081500.1.1	3.14	Ankyrin repeat protein
	31.1	cell.organisation	solyc01g097510.2.1	-1.526	Annexin 3
	31.1	cell.organisation	solyc01g097540.2.1	-0.642	Annexin 3
	31.1	cell.organisation	solyc02g091780.1.1	-0.624	Kinesin-like protein
	31.1	cell.organisation	solyc06g069670.2.1	1.22	Formin 2A
	31.1	cell.organisation	solyc10g086460.1.1	-2.135	Actin
	31.1	cell.organisation	solyc02g086840.2.1	-1.186	Kinesin light chain-like protein
	31.2	cell.division	solyc06g062880.1.1	0.77	Protein Brevis radix-like 2
	31.2	cell.division	solyc09g011160.2.1	0.734	Regulator of chromosome condensation RCC1
33, development	33.2	development.late embryogenesis abundant	solyc11g068550.1.1	-0.575	Os12g0119800 protein
	33.99	development.unspecified	solyc11g008010.1.1	0.565	NAC domain protein IPR003441
	33.99	development.unspecified	solyc06g054360.1.1	-4.069	S-adenosylmethionine-dependent methyltransferase
	33.99	development.unspecified	solyc05g010480.2.1	0.52	U3 small nucleolar RNA-associated protein 15 homolog
	33.99	development.unspecified	solyc04g054760.2.1	-0.605	Os10g0422600 protein
	33.99	development.unspecified	solyc03g097590.2.1	1.595	MtN3-like protein
	33.99	development.unspecified	solyc02g079210.2.1	0.633	DAG protein
	33.99	development.unspecified	solyc06g082410.1.1	2.125	Nodulin-like protein
	33.99	development.unspecified	solyc05g026470.1.1	-0.943	Single-stranded DNA-binding protein 2
	33.99	development.unspecified	solyc11g012930.1.1	0.859	Nodulin family protein
	33.99	development.unspecified	solyc02g061780.2.1	-1.612	NAC domain transcription factor
	33.99	development.unspecified	solyc09g061700.2.1	-0.934	Male sterility 5 family protein
	33.99	development.unspecified	solyc02g079290.2.1	-1.084	SELF PRUNING 2G
	33.99	development.unspecified	solyc07g007340.2.1	0.585	Nodulin-like protein
	33.99	development.unspecified	solyc08g074960.2.1	0.857	Nodulin-like family protein expressed
	33.99	development.unspecified	solyc05g026180.1.1	-0.978	NAC domain protein IPR003441
34, transport	34.3	transport.amino acids	solyc06g060110.2.1	0.66	Amino acid permease
	34.3	transport.amino acids	solyc03g096380.2.1	-0.781	Amino acid permease-like protein proline transporter-like protein
	34.8	transport.metabolite transporters at the envelope membrane	solyc03g119970.2.1	-0.597	ADP ATP carrier protein
	34.9	transport.metabolite transporters at the mitochondrial membrane	solyc07g051950.2.1	-1.711	C4-dicarboxylate transporter/malic acid transport family protein
	34.12	transport.metal	solyc11g062100.1.1	-0.825	Copper-transporting ATPase
	34.12	transport.metal	solyc08g061610.2.1	-0.672	Copper-exporting P-type ATPase A
	34.12	transport.metal	solyc08g080870.2.1	-1.972	Copper-exporting P-type ATPase A
	34.12	transport.metal	solyc02g032100.2.1	0.861	Low affinity zinc transporter
	34.13	transport.peptides and oligopeptides	solyc03g120550.2.1	-0.59	Peptide transporter 1
	34.13	transport.peptides and oligopeptides	solyc09g014230.1.1	1.067	Peptide transporter
	34.13	transport.peptides and oligopeptides	solyc03g113430.2.1	0.728	Peptide transporter
	34.13	transport.peptides and oligopeptides	solyc06g050900.2.1	-0.778	Peptide transporter
	34.13	transport.peptides and oligopeptides	solyc01g106200.1.1	-1.91	Oligopeptide transporter 4
	34.14	transport.unspecified cations	solyc07g008200.2.1	-0.929	Equilibrative nucleoside transporter
	34.14	transport.unspecified cations	solyc10g005450.1.1	-1.624	Equilibrative nucleoside transporter
	34.15	transport.potassium	solyc08g008070.1.1	-0.577	BTB/POZ domain-containing protein KCTD10
	34.15	transport.potassium	solyc03g097940.2.1	0.844	Potassium channel
	34.15	transport.potassium	solyc08g016500.2.1	-0.947	Potassium channel
	34.16	transport.ABC transporters and multidrug resistance systems	solyc01g006720.2.1	0.804	ABC transporter G family member 22
	34.16	transport.ABC transporters and multidrug resistance systems	solyc01g105400.2.1	-0.695	ABC transporter G family member 11
	34.16	transport.ABC transporters and multidrug resistance systems	solyc00g164680.1.1	-0.552	ABC transporter G family member 11
	34.22	transport.cyclic nucleotide or calcium regulated channels	solyc05g050360.2.1	1.133	Cyclic nucleotide gated channel
	34.99	transport.misc	solyc02g061760.2.1	-0.647	Mate efflux family protein
	34.99	transport.misc	solyc07g045510.2.1	1.119	Pentatricopeptide repeat-containing protein
	34.99	transport.misc	solyc07g008410.2.1	-0.976	Multidrug and toxin extrusion protein 1
	34.99	transport.misc	solyc10g007360.2.1	1.544	Multidrug resistance protein mdtK
	34.99	transport.misc	solyc11g016970.1.1	1.04	Multidrug resistance protein mdtK
	34.99	transport.misc	solyc03g031990.2.1	-1.452	Auxin efflux carrier family protein
	34.99	transport.misc	solyc07g009220.1.1	0.655	Pentatricopeptide repeat-containing protein
35, not assigned	35.2	not assigned.unknown	solyc04g074080.2.1	-0.827	WW domain containing protein expressed
	35.2	not assigned.unknown	solyc03g119510.2.1	1.829	Unknown Protein
	35.2	not assigned.unknown	solyc01g106690.2.1	-0.806	Unknown Protein
	35.2	not assigned.unknown	solyc03g062900.2.1	0.59	Unknown Protein
	35.2	not assigned.unknown	solyc04g073980.2.1	-1.099	Pumilio family protein
	35.2	not assigned.unknown	solyc09g083190.2.1	-0.986	Genomic DNA chromosome 5 P1 clone MQD19
	35.2	not assigned.unknown	solyc06g069170.2.1	-0.531	Unknown Protein
	35.2	not assigned.unknown	solyc03g045110.2.1	0.73	40S ribosomal protein S5
	35.2	not assigned.unknown	solyc04g072450.2.1	-0.523	Unknown Protein
	35.2	not assigned.unknown	solyc09g084450.2.1	-1.013	Chymotrypsin inhibitor-2
	35.2	not assigned.unknown	solyc07g047860.2.1	0.53	Nup133 nucleoporin family protein expressed
	35.2	not assigned.unknown	solyc07g063310.2.1	0.706	LanC-like protein 2
	35.2	not assigned.unknown	solyc10g011950.1.1	-1.542	Unknown Protein
	35.2	not assigned.unknown	solyc02g072050.1.1	-0.834	Os05g0272200 protein
	35.2	not assigned.unknown	solyc10g008610.1.1	1.053	Unknown Protein
	35.2	not assigned.unknown	solyc06g069300.1.1	-0.812	Plant-specific domain TIGR01570 family protein
	35.2	not assigned.unknown	solyc04g078600.2.1	0.542	Genomic DNA chromosome 5 P1 clone MCA23
	35.2	not assigned.unknown	solyc05g009340.1.1	1.115	Unknown Protein
	35.2	not assigned.unknown	solyc05g026420.1.1	0.839	Unknown Protein
	35.2	not assigned.unknown	solyc02g088320.2.1	2.182	cDNA clone J075153F01 full insert sequence
	35.2	not assigned.unknown	solyc03g034300.1.1	1.684	Unknown Protein
	35.2	not assigned.unknown	solyc03g060510.2.1	-0.576	Membrane protein
	35.2	not assigned.unknown	solyc03g033570.1.1	-6.279	Agamous-like MADS-box protein AGL62
	35.2	not assigned.unknown	solyc10g078930.1.1	0.506	Activator of heat shock protein ATPase homolog 1
	35.2	not assigned.unknown	solyc09g065390.1.1	-0.956	Expressed protein 3&apos-partial
	35.2	not assigned.unknown	solyc09g065040.1.1	-1.221	Embryo-abundant protein
	35.2	not assigned.unknown	solyc06g073550.2.1	0.53	La related protein-like
	35.2	not assigned.unknown	solyc05g024430.2.1	-0.86	Unknown Protein
	35.2	not assigned.unknown	solyc03g112790.2.1	-0.96	Genomic DNA chromosome 5 TAC clone K6A12
	35.2	not assigned.unknown	solyc05g008140.2.1	-0.577	Unknown Protein
	35.2	not assigned.unknown	solyc02g024010.1.1	-1.009	Unknown Protein
	35.2	not assigned.unknown	solyc02g089040.2.1	1.197	Unknown Protein
	35.2	not assigned.unknown	solyc01g094990.2.1	-1.258	Glycosyltransferase-like protein
	35.2	not assigned.unknown	solyc05g006900.1.1	0.569	Unknown Protein
	35.2	not assigned.unknown	solyc03g120940.2.1	-0.527	Os06g0483900 protein
	35.2	not assigned.unknown	solyc11g021020.1.1	-0.99	Proteinase inhibitor
	35.2	not assigned.unknown	solyc02g063030.2.1	-0.751	LuxR family transcriptional regulator
	35.2	not assigned.unknown	solyc03g020080.2.1	-3.235	Proteinase inhibitor II
	35.2	not assigned.unknown	solyc03g121890.1.1	-0.567	Os01g0584100 protein
	35.2	not assigned.unknown	solyc11g021060.1.1	-1.288	Proteinase inhibitor
	35.2	not assigned.unknown	solyc03g063080.1.1	2.928	Unknown Protein
	35.2	not assigned.unknown	solyc03g006290.2.1	-1.757	DUF599 family protein
	35.2	not assigned.unknown	solyc04g077690.2.1	-0.573	Unknown Protein
	35.2	not assigned.unknown	solyc08g074620.1.1	-0.628	Polyphenol oxidase
	35.2	not assigned.unknown	solyc03g080020.2.1	0.611	DUF895 domain membrane protein
	35.2	not assigned.unknown	solyc02g076950.2.1	-0.667	UPF0052 domain protein
	35.2	not assigned.unknown	solyc02g076730.2.1	-1.209	Unknown Protein
	35.2	not assigned.unknown	solyc12g017630.1.1	0.528	Nucleolar essential protein 1
	35.2	not assigned.unknown	solyc07g009520.1.1	-1.925	Myosin-like protein
	35.2	not assigned.unknown	solyc07g008210.2.1	-0.642	TPR domain protein
	35.2	not assigned.unknown	solyc09g005780.1.1	-0.765	Unknown Protein
	35.2	not assigned.unknown	solyc04g079930.2.1	-0.546	Os10g0358600 protein
	35.2	not assigned.unknown	solyc05g024230.1.1	-1.029	Unknown Protein
	35.2	not assigned.unknown	solyc10g012420.2.1	-0.51	Unknown Protein
	35.2	not assigned.unknown	solyc07g064840.1.1	0.577	Oral cancer overexpressed protein 1
	35.2	not assigned.unknown	solyc06g072250.2.1	0.536	Methyltransferase WBSCR22
	35.2	not assigned.unknown	solyc02g080900.2.1	-0.857	Genomic DNA chromosome 5 TAC clone K6A12
	35.2	not assigned.unknown	solyc05g017740.1.1	1.428	Unknown Protein
	35.2	not assigned.unknown	solyc08g082790.2.1	-0.848	Unknown Protein
	35.2	not assigned.unknown	solyc11g056270.1.1	2.336	Maturase
	35.2	not assigned.unknown	solyc10g050690.1.1	-4.191	Copper ion binding protein
	35.2	not assigned.unknown	solyc10g048190.1.1	0.955	Ubiquinol-Cytochrome c reductase iron-sulfur subunit
	35.2	not assigned.unknown	solyc06g063060.2.1	1.39	Auxin-repressed protein-like protein
	35.2	not assigned.unknown	solyc06g009150.1.1	-1.543	POT family domain containing protein expressed
	35.2	not assigned.unknown	solyc07g063510.2.1	0.553	Aluminum resistance protein-like
	35.2	not assigned.unknown	solyc04g050790.2.1	-0.765	Unknown Protein
	35.2	not assigned.unknown	solyc03g096460.2.1	-0.987	Lipoxygenase homology domain-containing protein 1
	35.2	not assigned.unknown	solyc02g065420.2.1	0.638	UPF0497 membrane protein At3g50810
	35.2	not assigned.unknown	solyc11g066240.1.1	-0.629	Unknown Protein
	35.2	not assigned.unknown	solyc12g038800.1.1	-1.06	Unknown Protein
	35.2	not assigned.unknown	solyc04g080230.2.1	-0.622	BAC19.4
	35.2	not assigned.unknown	solyc09g058980.2.1	1.101	Unknown Protein
	35.2	not assigned.unknown	solyc07g054060.2.1	1.104	Unknown Protein
	35.2	not assigned.unknown	solyc12g006220.1.1	0.864	Genomic DNA chromosome 5 P1 clone MDA7
	35.2	not assigned.unknown	solyc07g007150.1.1	-0.662	Unknown Protein
	35.2	not assigned.unknown	solyc06g068430.2.1	1.199	Sister chromatid cohesion protein PDS5 homolog A
	35.2	not assigned.unknown	solyc08g007210.2.1	-0.61	Hydroxycinnamoyl CoA shikimate/quinate hydroxycinnamoyltransferase-like protein
	35.2	not assigned.unknown	solyc03g120360.1.1	-0.933	Phospholipase like protein
	35.2	not assigned.unknown	solyc07g054810.1.1	0.91	Unknown Protein
	35.2	not assigned.unknown	solyc05g055290.2.1	-1.401	Hydrolase alpha/beta fold family protein
	35.2	not assigned.unknown	solyc02g066920.2.1	-1.255	Genomic DNA chromosome 5 TAC clone K3
	35.2	not assigned.unknown	solyc08g075240.2.1	-0.542	Glucose-methanol-choline oxidoreductase
	35.2	not assigned.unknown	solyc09g007120.2.1	0.88	Unknown Protein
	35.2	not assigned.unknown	solyc01g094740.1.1	-4.346	Ulp1 protease family C-terminal catalytic domain containing protein
	35.2	not assigned.unknown	solyc01g102420.1.1	2.307	Unknown Protein
	35.2	not assigned.unknown	solyc02g089050.2.1	0.648	AT1G18620 protein
	35.2	not assigned.unknown	solyc03g007880.1.1	-0.624	Unknown Protein
	35.2	not assigned.unknown	solyc02g087480.2.1	-0.583	cDNA clone J075153F01 full insert sequence
	35.2	not assigned.unknown	solyc07g005470.2.1	-0.591	Reticulon-like protein B21
	35.2	not assigned.unknown	solyc11g007140.1.1	2.695	Tetracycline resistance protein
	35.2	not assigned.unknown	solyc05g052750.2.1	-1.082	Hydrolase alpha/beta fold family protein
	35.2	not assigned.unknown	solyc11g022590.1.1	-1.181	Kunitz trypsin inhibitor 4
	35.2	not assigned.unknown	solyc09g009280.1.1	-1.412	AT5G28150-like protein
	35.2	not assigned.unknown	solyc02g087420.1.1	-1.679	Genomic DNA chromosome 3 P1 clone MFJ20
	35.2	not assigned.unknown	solyc02g090120.1.1	1.115	Unknown Protein
	35.2	not assigned.unknown	solyc06g065960.1.1	-1.668	Unknown Protein
	35.2	not assigned.unknown	solyc09g009850.2.1	0.501	Genomic DNA chromosome 5 P1 clone MUB3
	35.2	not assigned.unknown	solyc09g061400.1.1	4.033	Ulp1 protease family C-terminal catalytic domain containing protein
	35.2	not assigned.unknown	solyc06g069150.1.1	1.24	Genomic DNA chromosome 3 P1 clone MPE11
	35.2	not assigned.unknown	solyc12g098110.1.1	1.219	Genomic DNA chromosome 3 BAC clone F14O13
	35.2	not assigned.unknown	solyc11g073090.1.1	-0.875	Os07g0175100 protein
	35.2	not assigned.unknown	solyc05g006040.2.1	1.98	Unknown Protein
	35.2	not assigned.unknown	solyc01g105770.2.1	-1.932	Unknown Protein
	35.2	not assigned.unknown	solyc09g056390.1.1	-1.364	Unknown Protein
	35.2	not assigned.unknown	solyc02g076740.1.1	-1.227	Unknown Protein
	35.2	not assigned.unknown	solyc01g010980.1.1	1.039	Unknown Protein
	35.2	not assigned.unknown	solyc11g007190.1.1	4.211	Unknown Protein
	35.2	not assigned.unknown	solyc01g007870.2.1	-0.647	Cyclin B-like protein
	35.2	not assigned.unknown	solyc01g106910.2.1	1.24	Unknown Protein
	35.2	not assigned.unknown	solyc03g117580.2.1	0.585	Os08g0272000 protein
	35.2	not assigned.unknown	solyc06g010170.2.1	-0.574	Lysine ketoglutarate reductase trans-splicing related 1
	35.2	not assigned.unknown	solyc06g073040.1.1	-1.579	Unknown Protein
	35.2	not assigned.unknown	solyc03g020050.2.1	-2.641	Proteinase inhibitor II
	35.2	not assigned.unknown	solyc08g078440.2.1	0.624	Genomic DNA chromosome 5 P1 clone MQL5
	35.2	not assigned.unknown	solyc07g005870.2.1	0.732	FAD dependent oxidoreductase
	35.2	not assigned.unknown	solyc05g008210.2.1	-1.196	Unknown Protein
	35.2	not assigned.unknown	solyc12g057020.1.1	-3.018	Acetyl xylan esterase A
	35.2	not assigned.unknown	solyc04g054340.1.1	-1.073	Unknown Protein
	35.2	not assigned.unknown	solyc11g010420.1.1	-1.103	Ovarian cancer-associated gene 2 protein homolog
	35.2	not assigned.unknown	solyc01g110600.2.1	-3.38	Unknown Protein
	35.2	not assigned.unknown	solyc03g112200.1.1	0.683	Unknown Protein
	35.2	not assigned.unknown	solyc10g050440.1.1	-0.653	Unknown Protein
	35.2	not assigned.unknown	solyc09g018660.1.1	0.889	Unknown Protein
	35.2	not assigned.unknown	solyc01g110150.2.1	-0.522	CM0216.450.nc protein
	35.2	not assigned.unknown	solyc07g062230.2.1	-1.595	Seipin
	35.2	not assigned.unknown	solyc08g075680.2.1	-0.507	Unknown Protein
	35.2	not assigned.unknown	solyc03g019840.2.1	0.566	Plastid DNA-binding protein
	35.2	not assigned.unknown	solyc10g009120.1.1	1.058	Unknown Protein
	35.2	not assigned.unknown	solyc03g033860.1.1	-1.042	Genomic DNA chromosome 5 TAC clone K1F13
	35.2	not assigned.unknown	solyc02g014670.1.1	-4.301	Genomic DNA chromosome 3 P1 clone MPN9
	35.2	not assigned.unknown	solyc04g014750.1.1	-3.281	TNFR/CD27/30/40/95 cysteine-rich region
	35.2	not assigned.unknown	solyc06g083880.2.1	-0.851	Unknown Protein
	35.2	not assigned.unknown	solyc01g109920.2.1	-1.974	Dehydrin
	35.2	not assigned.unknown	solyc06g053810.2.1	-0.802	At1g04280-like protein
	35.2	not assigned.unknown	solyc03g007220.2.1	-1.009	Membrane receptor-like protein 1
	35.2	not assigned.unknown	solyc11g011780.1.1	0.679	Nonsense-mediated mRNA decay NMD3 family protein
	35.2	not assigned.unknown	solyc04g009050.2.1	0.528	Os01g0498200 protein
	35.2	not assigned.unknown	solyc09g007480.2.1	-1.037	Unknown Protein
	35.2	not assigned.unknown	solyc02g068250.2.1	-1.737	Unknown Protein
	35.2	not assigned.unknown	solyc02g082690.2.1	-0.581	Syntaxin binding protein 5
	35.2	not assigned.unknown	solyc06g072430.1.1	0.813	Bcl-2-associated athanogene-like protein
	35.2	not assigned.unknown	solyc09g089950.1.1	-1.6	Unknown Protein
	35.2	not assigned.unknown	solyc08g045750.1.1	-0.957	Unknown Protein
	35.2	not assigned.unknown	solyc03g097720.2.1	-1.138	UPF0497 membrane protein 8
