# Supplementary material for: Transcriptomic and metabolomics responses to elevated cell wall invertase activity during tomato fruit set
Source: J Exp Bot. 2017 Jul 20;68(15):4263–79. doi: 10.1093/jxb/erx219 (PMC5853505; doi:10.1093/jxb/erx219)
Supplement: Supplementary Table S4 [file erx219_suppl_supplementary-table-s4.xlsx]

## Sheet: Supplemental Table 4
Supplemental Table 4. A total of 319 differentially expressed genes in ovaries of SlINVINH1-RNAi compared to those of wild type plants
Bin No.	Bin description	Sub Bin No	Bin description	Gene locus	LogFC	Gene annotation
1	Photosynthesis	1.1.5.2	PS.lightreaction.other electron carrier (ox/red).ferredoxin	solyc11g006910.1.1	1.202	Ferredoxin
		1.3.5	PS.calvin cycle.TPI	solyc10g054870.1.1	-1.589	Triosephosphate isomerase
2	Major CHO metabolism	2.2.1.3.3	major CHO metabolism.degradation.sucrose.invertases.vacuolar (Lin9)	solyc08g079080.2.1	0.694	Acid beta-fructofuranosidase
		2.2.2.1.2	major CHO metabolism.degradation.starch.starch cleavage.beta amylase	solyc08g077530.2.1	-0.584	Beta-amylase
		2.2.2.1.2	major CHO metabolism.degradation.starch.starch cleavage.beta amylase	solyc08g007130.2.1	-0.839	Beta-amylase 8
6	Gluconeogeese/glyoxylate cycle	6.2	gluconeogenese/ glyoxylate cycle.malate synthase	solyc03g111120.2.1	-0.886	Malate synthase
		6.2	gluconeogenese/ glyoxylate cycle.malate synthase	solyc03g111140.2.1	-0.859	Malate synthase
8	TCA	8.3	TCA / org. transformation.carbonic anhydrases	solyc05g005490.2.1	-0.585	Carbonic anhydrase
10	Cell wall	10.2.1	cell wall.cellulose synthesis.cellulose synthase	solyc07g051820.2.1	1.289	Cellulose synthase
		10.2.1	cell wall.cellulose synthesis.cellulose synthase	solyc12g015770.1.1	0.537	Cellulose synthase
		10.6.1	cell wall.degradation.cellulases and beta -1,4-glucanases	solyc05g005080.2.1	-0.505	Endo-1 4-beta-glucanase
		10.6.1	cell wall.degradation.cellulases and beta -1,4-glucanases	solyc05g052530.1.1	-1.067	Endoglucanase 1
		10.6.2	cell wall.degradation.mannan-xylose-arabinose-fucose	solyc11g044910.1.1	-0.756	Beta-xylosidase 1
		10.6.2	cell wall.degradation.mannan-xylose-arabinose-fucose	solyc12g013770.1.1	-1.202	Mannan endo-1 4-beta-mannosidase
		10.7	cell wall.modification	solyc06g049050.2.1	-1.002	Expansin
		10.7	cell wall.modification	solyc02g091920.2.1	-2.02	Xyloglucan endotransglucosylase/hydrolase 2
		10.8.1	cell wall.pectin*esterases.PME	solyc05g047590.2.1	1.372	Pectinesterase
		10.8.2	cell wall.pectin*esterases.acetyl esterase	solyc08g075020.2.1	-0.712	Pectinacetylesterase like protein
		10.8.2	cell wall.pectin*esterases.acetyl esterase	solyc08g074950.1.1	-0.867	Pectinacetylesterase
		10.8.2	cell wall.pectin*esterases.acetyl esterase	solyc08g074990.1.1	-1.262	Pectinacetylesterase
		10.8.2	cell wall.pectin*esterases.acetyl esterase	solyc08g014380.1.1	0.743	Pectinacetylesterase
11	Lipid metabolism	11.1.8	lipid metabolism.FA synthesis and FA elongation.acyl coa ligase	solyc02g082910.2.1	0.536	Acyl-CoA synthetase/AMP-acid ligase II
		11.1.9	lipid metabolism.FA synthesis and FA elongation.long chain fatty acid CoA ligase	solyc08g008310.2.1	1.302	Long-chain-fatty-acid-CoA ligase
		11.3	lipid metabolism.Phospholipid synthesis	solyc07g056320.2.1	-1.671	ER glycerol-phosphate acyltransferase
		11.6	lipid metabolism.lipid transfer proteins etc	solyc08g067500.1.1	1.073	Non-specific lipid-transfer protein
		11.8.1	lipid metabolism.'exotics' (steroids, squalene etc).sphingolipids	solyc02g022890.1.1	4.185	Fatty acid hydroxylase family protein expressed
13	Amino acid metabolism	13.1.1.2.1	amino acid metabolism.synthesis.central amino acid metabolism.aspartate.aspartate aminotransferase	solyc08g068330.2.1	-0.586	Aspartate aminotransferase
		13.1.6.2	amino acid metabolism.synthesis.aromatic aa.phenylalanine and tyrosine	solyc11g044840.1.1	0.759	LL-diaminopimelate aminotransferase
16	Secondary metabolism	16.2	secondary metabolism.phenylpropanoids	solyc07g052060.2.1	0.789	Acyltransferase 1
		16.2	secondary metabolism.phenylpropanoids	solyc01g008300.1.1	1.12	Hydroxycinnamoyl CoA shikimate/quinate hydroxycinnamoyltransferase-like protein
		16.4.1	secondary metabolism.N misc.alkaloid-like	solyc12g039070.1.1	-1.638	Strictosidine synthase family protein
		16.7	secondary metabolism.wax	solyc08g044260.2.1	0.518	CER1
		16.8.2	secondary metabolism.flavonoids.chalcones	solyc09g091510.2.1	0.511	Chalcone synthase
		16.8.3	secondary metabolism.flavonoids.dihydroflavonols	solyc02g089770.2.1	0.591	Dihydroflavonol-4-reductase
		16.1	secondary metabolism.simple phenols	solyc01g008830.1.1	-0.707	L-ascorbate oxidase
17	Hormone metabolism	17.2.3	hormone metabolism.auxin.induced-regulated-responsive-activated	solyc02g084010.1.1	-1.227	Auxin-induced SAUR-like protein
		17.2.3	hormone metabolism.auxin.induced-regulated-responsive-activated	solyc07g063850.2.1	-0.551	Indole-3-acetic acid-amido synthetase GH3.8
		17.3.1.2.6	hormone metabolism.brassinosteroid.synthesis-degradation.sterols.DWF7	solyc02g086180.2.1	0.547	Sterol C-5 desaturase
		17.4.1	hormone metabolism.cytokinin.synthesis-degradation	solyc10g017990.1.1	0.901	Cytokinin oxidase/dehydrogenase 2
		17.5.1	hormone metabolism.ethylene.synthesis-degradation	solyc07g043420.2.1	0.599	2-oxoglutarate-dependent dioxygenase
		17.5.1	hormone metabolism.ethylene.synthesis-degradation	solyc06g068270.2.1	-1.298	1-aminocyclopropane-1-carboxylate oxidase 1
		17.5.1	hormone metabolism.ethylene.synthesis-degradation	solyc04g009860.2.1	1.157	1-aminocyclopropane-1-carboxylate oxidase-like protein
		17.5.1	hormone metabolism.ethylene.synthesis-degradation	solyc02g071500.2.1	0.666	1-aminocyclopropane-1-carboxylate oxidase 1
		17.5.1	hormone metabolism.ethylene.synthesis-degradation	solyc01g067620.2.1	1.224	1-aminocyclopropane-1-carboxylate oxidase
		17.5.1	hormone metabolism.ethylene.synthesis-degradation	solyc04g009850.2.1	2.515	1-aminocyclopropane-1-carboxylate oxidase-like protein
		17.5.1	hormone metabolism.ethylene.synthesis-degradation	solyc08g006770.2.1	1.525	Anthocyanidin synthase
		17.5.1	hormone metabolism.ethylene.synthesis-degradation	solyc10g085190.1.1	-1.232	Anthocyanidin synthase
		17.5.2	hormone metabolism.ethylene.signal transduction	solyc02g082060.1.1	-0.9	PPPDE peptidase domain-containing protein 1
		17.5.2	hormone metabolism.ethylene.signal transduction	solyc11g011740.1.1	2.831	Ethylene-responsive transcription factor 2
		17.5.2	hormone metabolism.ethylene.signal transduction	solyc03g093550.1.1	-1.379	Ethylene responsive transcription factor 1a
		17.6.1	hormone metabolism.gibberelin.synthesis-degradation	solyc02g062490.2.1	1.809	2-oxoglutarate-dependent dioxygenase
		17.6.1	hormone metabolism.gibberelin.synthesis-degradation	solyc02g062470.1.1	2.851	2-oxoglutarate-dependent dioxygenase
		17.7.1.2	hormone metabolism.jasmonate.synthesis-degradation.lipoxygenase	solyc01g006560.2.1	-0.767	Lipoxygenase
		17.7.1.2	hormone metabolism.jasmonate.synthesis-degradation.lipoxygenase	solyc01g099180.2.1	0.685	Lipoxygenase
		17.8.1	hormone metabolism.salicylic acid.synthesis-degradation	solyc01g081340.2.1	1.462	Carboxyl methyltransferase 4
		17.8.1	hormone metabolism.salicylic acid.synthesis-degradation	solyc04g080660.2.1	-1.498	Carboxyl methyltransferase 4
20	Stress	20.1	stress.biotic	solyc02g082920.2.1	0.741	Endochitinase
		20.1	stress.biotic	solyc04g012010.2.1	1.297	Cc-nbs-lrr
		20.1	stress.biotic	solyc02g070730.1.1	1.337	Cc-nbs
		20.1	stress.biotic	solyc02g067660.2.1	-0.64	Phytoalexin deficient 4
		20.1	stress.biotic	solyc07g005770.2.1	-0.802	Cc-nbs-lrr
		20.1	stress.biotic	solyc10g074440.1.1	-1.969	Endochitinase
		20.1	stress.biotic	solyc01g007220.2.1	0.958	NHL1
		20.1.7	stress.biotic.PR-proteins	solyc07g039410.2.1	0.822	Nbs-lrr
		20.1.7	stress.biotic.PR-proteins	solyc02g032650.2.1	0.763	Nbs-lrr
		20.1.7	stress.biotic.PR-proteins	solyc01g008800.1.1	1.19	Tir-nbs-lrr
		20.1.7	stress.biotic.PR-proteins	solyc06g054320.1.1	-0.617	Disease resistance response
		20.2.1	stress.abiotic.heat	solyc05g050810.2.1	-0.915	Chaperone dnaJ 3
		20.2.1	stress.abiotic.heat	solyc03g123540.2.1	-0.698	class II heat shock protein
		20.2.1	stress.abiotic.heat	solyc06g053960.2.1	0.687	Heat stress transcription factor A3
		20.2.2	stress.abiotic.cold	solyc06g036110.1.1	-0.861	C2 domain-containing protein
		20.2.3	stress.abiotic.drought/salt	solyc02g036260.2.1	-0.731	Uncharacterized membrane protein C2G11.09
		20.2.99	stress.abiotic.unspecified	solyc06g009050.2.1	-0.515	Universal stress protein
		20.2.99	stress.abiotic.unspecified	solyc06g084540.2.1	0.725	Universal stress protein
21	Redox	21.3	redox.heme	solyc03g071690.2.1	-0.609	Non-symbiotic hemoglobin 2
		21.4	redox.glutaredoxins	solyc09g074570.1.1	-1.272	Glutaredoxin
22	Polyamine	22.1.2	polyamine metabolism.synthesis.SAM decarboxylase	solyc02g089610.1.1	0.686	S-adenosylmethionine decarboxylase proenzyme
23	Nucleotide metabolism	23.2	nucleotide metabolism.degradation	solyc10g005310.2.1	-0.502	Adenosine deaminase-like protein
26	Miscellaneous	26.2	misc.UDP glucosyl and glucoronyl transferases	solyc04g074330.2.1	0.681	UDP-glucuronosyltransferase
		26.2	misc.UDP glucosyl and glucoronyl transferases	solyc04g016200.1.1	0.521	UDP-glucosyltransferase HvUGT5876
		26.2	misc.UDP glucosyl and glucoronyl transferases	solyc12g096820.1.1	0.928	UDP-glucosyltransferase family 1 protein
		26.2	misc.UDP glucosyl and glucoronyl transferases	solyc10g079350.1.1	-0.673	UDP-glucosyltransferase HvUGT5876
		26.2	misc.UDP glucosyl and glucoronyl transferases	solyc10g006500.2.1	-0.978	Glycosyltransferase
		26.3	misc.gluco-, galacto- and mannosidases	solyc01g074030.2.1	0.524	Beta-glucosidase 01
		26.3	misc.gluco-, galacto- and mannosidases	solyc03g031730.2.1	-0.568	Beta-glucosidase 47
		26.7	misc.oxidases - copper, flavone etc.	solyc08g079430.2.1	0.722	Primary amine oxidase
		26.8	misc.nitrilases, *nitrile lyases, berberine bridge enzymes, reticuline oxidases, troponine reductases	solyc03g044790.2.1	0.784	Alpha-hydroxynitrile lyase
		26.9	misc.glutathione S transferases	solyc01g081250.2.1	6.012	Glutathione-S-transferase
		26.1	misc.cytochrome P450	solyc07g014670.2.1	-0.542	Cytochrome P450
		26.1	misc.cytochrome P450	solyc09g092670.2.1	-0.534	Cytochrome P450
		26.1	misc.cytochrome P450	solyc08g079310.2.1	-0.767	Cytochrome P450
		26.1	misc.cytochrome P450	solyc07g043460.2.1	0.504	Cytochrome P450
		26.1	misc.cytochrome P450	solyc01g108210.2.1	0.572	Cytochrome P450
		26.1	misc.cytochrome P450	solyc11g065770.1.1	-1.565	Cytochrome P450
		26.1	misc.cytochrome P450	solyc01g096280.1.1	0.882	Cytochrome P450
		26.1	misc.cytochrome P450	solyc04g078900.2.1	-0.81	Cytochrome P450
		26.1	misc.cytochrome P450	solyc02g062030.1.1	2.376	Cytochrome P450
		26.1	misc.cytochrome P450	solyc09g059240.2.1	-0.813	Cytochrome P450
		26.13	misc.acid and other phosphatases	solyc07g008550.2.1	0.619	Purple acid phosphatase
		26.13	misc.acid and other phosphatases	solyc04g016490.2.1	-1.552	Icc family phosphohydrolase
		26.13	misc.acid and other phosphatases	solyc02g086370.2.1	0.567	ER Phosphatidate Phosphatase
		26.16	misc.myrosinases-lectin-jacalin	solyc04g080420.2.1	-0.55	Myrosinase binding protein
		26.16	misc.myrosinases-lectin-jacalin	solyc09g005000.1.1	0.811	Receptor like protein kinase
		26.16	misc.myrosinases-lectin-jacalin	solyc10g078600.1.1	-0.869	Myrosinase-binding protein
		26.16	misc.myrosinases-lectin-jacalin	solyc02g069020.2.1	-0.681	Phloem protein 2
		26.17	misc.dynamin	solyc10g062160.1.1	-1.065	Dynamin like protein
		26.18	misc.invertase/pectin methylesterase inhibitor family protein	solyc12g099210.1.1	-1.024	Invertase inhibitor
		26.19	misc.plastocyanin-like	solyc10g007070.2.1	1.01	CT099
		26.22	misc.short chain dehydrogenase/reductase (SDR)	solyc01g073640.2.1	0.885	Uncharacterized oxidoreductase Mb1385
		26.24	misc.GCN5-related N-acetyltransferase	solyc00g272810.1.1	2.979	N-acetyltransferase
		26.28	misc.GDSL-motif lipase	solyc10g076740.1.1	2.289	Isoamyl acetate-hydrolyzing esterase
27	RNA	27.1.19	RNA.processing.ribonucleases	solyc07g006560.2.1	0.664	Hypersensitive response assisting protein
		27.3.3	RNA.regulation of transcription.AP2/EREBP, APETALA2/Ethylene-responsive element binding protein family	solyc03g114440.1.1	2.257	Ethylene-responsive transcription factor 3
		27.3.3	RNA.regulation of transcription.AP2/EREBP, APETALA2/Ethylene-responsive element binding protein family	solyc07g054220.1.1	0.78	Ethylene responsive transcription factor 2a
		27.3.20	RNA.regulation of transcription.G2-like transcription factor family, GARP	solyc07g053630.2.1	-0.793	Response regulator
		27.3.20	RNA.regulation of transcription.G2-like transcription factor family, GARP	solyc10g083340.1.1	-0.699	Myb family transcription factor-like
		27.3.22	RNA.regulation of transcription.HB,Homeobox transcription factor family	solyc02g089940.2.1	-0.646	BEL1-like homeodomain protein 2
		27.3.22	RNA.regulation of transcription.HB,Homeobox transcription factor family	solyc06g053220.2.1	0.826	Homeobox leucine zipper protein
		27.3.22	RNA.regulation of transcription.HB,Homeobox transcription factor family	solyc10g006420.2.1	0.985	Homeobox leucine-zipper protein
		27.3.22	RNA.regulation of transcription.HB,Homeobox transcription factor family	solyc06g074120.2.1	-0.551	BEL1-like homeodomain protein 1
		27.3.23	RNA.regulation of transcription.HSF,Heat-shock transcription factor family	solyc06g053960.2.1	0.687	Heat stress transcription factor A3
		27.3.24	RNA.regulation of transcription.MADS box transcription factor family	solyc08g067230.2.1	-0.56	MADS box transcription factor
		27.3.24	RNA.regulation of transcription.MADS box transcription factor family	solyc12g087830.1.1	-0.583	MADS box transcription factor
		27.3.24	RNA.regulation of transcription.MADS box transcription factor family	solyc10g050900.1.1	3.13	MADS-box transcription factor-like protein
		27.3.25	RNA.regulation of transcription.MYB domain transcription factor family	solyc06g075660.2.1	-2.396	MYB transcription factor
		27.3.26	RNA.regulation of transcription.MYB-related transcription factor family	solyc03g096350.2.1	-0.756	Myb family transcription factor
		27.3.27	RNA.regulation of transcription.NAC domain transcription factor family	solyc10g051030.1.1	-0.549	Ternary complex factor MIP1
		27.3.32	RNA.regulation of transcription.WRKY domain transcription factor family	solyc05g050340.2.1	1.153	WRKY transcription factor 6
		27.3.32	RNA.regulation of transcription.WRKY domain transcription factor family	solyc03g095770.2.1	-1.028	WRKY transcription factor 6
		27.3.80	RNA.regulation of transcription.zf-HD	solyc05g007580.1.1	-0.77	Zinc finger-homeodomain protein 1
		27.3.99	RNA.regulation of transcription.unclassified	solyc04g076190.1.1	0.684	Aspartic proteinase nepenthesin-1
28	DNA	28.1	DNA.synthesis/chromatin structure	solyc09g061790.1.1	1.353	Pentatricopeptide repeat
		28.1.1.4	DNA.synthesis/chromatin structure.retrotransposon/transposase.hat-like transposase	solyc04g057790.1.1	7.762	HAT family dimerisation domain containing protein
		28.99	DNA.unspecified	solyc02g088430.1.1	2.676	ATP-dependent DNA helicase RecQ
		28.99	DNA.unspecified	solyc08g065880.2.1	3.333	3&apos-5&apos exonuclease domain-containing protein-like
29	Protein	29.2.1.99.99	protein.synthesis.ribosomal protein.unknown.unknown	solyc04g079760.2.1	0.734	Os07g0656700 protein
		29.2.3.1	protein.synthesis.initiation.deoxyhypusine synthase	solyc02g080790.2.1	0.908	Deoxyhypusine synthase
		29.3.1	protein.targeting.nucleus	solyc04g005380.2.1	0.614	Ninja-family protein Os03g0214200
		29.3.4.2	protein.targeting.secretory pathway.golgi	solyc07g017520.2.1	0.866	Conserved oligomeric Golgi complex subunit 3
		29.3.4.2	protein.targeting.secretory pathway.golgi	solyc07g017530.2.1	1.105	Conserved oligomeric Golgi complex subunit 3
		29.3.4.3	protein.targeting.secretory pathway.vacuole	solyc04g081670.2.1	0.669	Vacuolar processing enzyme-3
		29.4	protein.postranslational modification	solyc09g018170.2.1	-0.925	Serine/threonine protein kinase
		29.4	protein.postranslational modification	solyc07g053760.2.1	-0.652	Serine/threonine phosphatase family protein
		29.4	protein.postranslational modification	solyc09g042660.2.1	1.617	CBL-interacting protein kinase 22
		29.4	protein.postranslational modification	solyc01g006730.2.1	1.449	Calcium dependent protein kinase 2
		29.4	protein.postranslational modification	solyc01g090410.2.1	1.062	Palmitoyl protein thioesterase family protein
		29.4.1.57	protein.postranslational modification.kinase.receptor like cytoplasmatic kinase VII	solyc05g056370.2.1	-0.501	Receptor like kinase
		29.4.1.57	protein.postranslational modification.kinase.receptor like cytoplasmatic kinase VII	solyc10g005300.2.1	-1.721	Serine/threonine-protein kinase
		29.5	protein.degradation	solyc09g083120.2.1	-1.025	Peptidase S9 family
		29.5	protein.degradation	solyc09g083130.2.1	-0.612	Peptidase S9 prolyl oligopeptidase active site domain protein
		29.5	protein.degradation	solyc05g052130.2.1	-2.108	Metacaspase
		29.5.1	protein.degradation.subtilases	solyc04g078740.2.1	-0.915	Subtilisin-like protease
		29.5.1	protein.degradation.subtilases	solyc02g092670.1.1	-0.664	Subtilisin-like protease
		29.5.1	protein.degradation.subtilases	solyc12g088760.1.1	-0.902	Subtilisin-like protease
		29.5.1	protein.degradation.subtilases	solyc01g087740.1.1	-0.887	Subtilisin-like protease
		29.5.1	protein.degradation.subtilases	solyc01g087780.2.1	-1.001	Subtilisin-like protease
		29.5.1	protein.degradation.subtilases	solyc01g087790.2.1	-1.345	Subtilisin-like protease
		29.5.3	protein.degradation.cysteine protease	solyc07g041920.2.1	0.715	Cathepsin L-like cysteine proteinase
		29.5.4	protein.degradation.aspartate protease	solyc02g032940.2.1	-0.502	Aspartic proteinase
		29.5.4	protein.degradation.aspartate protease	solyc03g005280.2.1	0.843	Aspartic proteinase 2
		29.5.4	protein.degradation.aspartate protease	solyc03g058400.2.1	0.808	Aspartyl protease family protein
		29.5.5	protein.degradation.serine protease	solyc02g082720.2.1	1.239	Serine protease Do
		29.5.5	protein.degradation.serine protease	solyc01g087970.2.1	-1.297	Serine carboxypeptidase 1
		29.5.5	protein.degradation.serine protease	solyc03g026080.2.1	-1.281	Rhomboid family protein
		29.5.5	protein.degradation.serine protease	solyc05g050770.2.1	-0.908	Serine carboxypeptidase 1
		29.5.11.3	protein.degradation.ubiquitin.E2	solyc06g070980.2.1	0.576	Ubiquitin-conjugating enzyme E2 2
		29.5.11.4.2	protein.degradation.ubiquitin.E3.RING	solyc12g015800.1.1	-0.817	RING finger family protein
		29.5.11.4.2	protein.degradation.ubiquitin.E3.RING	solyc10g008410.1.1	1.049	RING finger protein 5
		29.5.11.4.2	protein.degradation.ubiquitin.E3.RING	solyc07g020870.1.1	0.749	U-box domain-containing protein
		29.5.11.4.2	protein.degradation.ubiquitin.E3.RING	solyc12g088360.1.1	-0.689	U-box domain-containing protein 4
		29.5.11.4.2	protein.degradation.ubiquitin.E3.RING	solyc09g008430.2.1	-0.969	CHY zinc finger family protein expressed
		29.5.11.20	protein.degradation.ubiquitin.proteasom	solyc10g054040.1.1	2.427	26S protease regulatory subunit
30	Signalling	30.2.11	signalling.receptor kinases.leucine rich repeat XI	solyc08g016210.2.1	-1.119	LRR receptor-like serine/threonine-protein kinase
		30.2.11	signalling.receptor kinases.leucine rich repeat XI	solyc01g005760.2.1	-1.185	LRR receptor-like serine/threonine-protein kinase
		30.2.11	signalling.receptor kinases.leucine rich repeat XI	solyc01g005870.1.1	-0.784	LRR receptor-like serine/threonine-protein kinase
		30.2.11	signalling.receptor kinases.leucine rich repeat XI	solyc01g005720.2.1	-1.459	LRR receptor-like serine/threonine-protein kinase
		30.2.17	signalling.receptor kinases.DUF 26	solyc04g008400.1.1	-1.441	Serine/threonine-protein kinase receptor
		30.2.17	signalling.receptor kinases.DUF 26	solyc04g077270.2.1	-2.633	Serine/threonine kinase receptor
		30.2.11	signalling.receptor kinases.leucine rich repeat XI	solyc12g008500.1.1	1.22	Receptor like kinase
		30.2.11	signalling.receptor kinases.leucine rich repeat XI	solyc04g074000.2.1	-2.286	Receptor like kinase
		30.2.17	signalling.receptor kinases.DUF 26	solyc11g011880.1.1	0.545	RLK
		30.2.17	signalling.receptor kinases.DUF 26	solyc02g071800.2.1	-0.546	Receptor like kinase
		30.2.17	signalling.receptor kinases.DUF 26	solyc05g056370.2.1	-0.501	Receptor like kinase
		30.3	signalling.calcium	solyc01g006730.2.1	1.449	Calcium dependent protein kinase 2
		30.5	signalling.G-proteins	solyc02g077400.2.1	-0.907	Rac-like GTP binding protein
		30.11	signalling.light	solyc12g057040.1.1	-0.899	Cryptochrome 1b
31	Cell	31.1	cell.organisation	solyc02g062330.1.1	0.528	Kinesin like protein
		31.1	cell.organisation	solyc12g098190.1.1	-1.029	F-box protein PP2-B1
		31.1	cell.organisation	solyc11g006740.1.1	0.828	F-box protein PP2-B1
		31.1	cell.organisation	solyc07g062210.2.1	-0.895	Os06g0207500 protein
		31.1	cell.organisation	solyc06g083070.2.1	-0.588	Fimbrin-like potential actin filament bundling protein
		31.1	cell.organisation	solyc11g066020.1.1	0.574	Ankyrin repeat domain-containing protein 28
		31.2	cell.division	solyc06g062880.1.1	-1.456	Protein Brevis radix-like 2
		31.3	cell.cycle	solyc04g081650.2.1	0.547	Cyclin B
		31.3	cell.cycle	solyc04g081660.1.1	0.526	Cyclin B
34	Transport	34.6	transport.sulphate	solyc06g084140.2.1	-0.677	High affinity sulfate transporter 1
		34.9	transport.metabolite transporters at the mitochondrial membrane	solyc03g097840.2.1	-1.254	Mitochondrial phosphate carrier protein
		34.1	transport.nucleotides	solyc02g082170.1.1	-0.92	Purine permease
		34.1	transport.nucleotides	solyc02g071050.2.1	1.284	Purine permease family protein
		34.12	transport.metal	solyc09g010530.2.1	-1.437	Cation/H+ antiporter
		34.13	transport.peptides and oligopeptides	solyc10g039290.1.1	-0.688	Peptide transporter-like protein
		34.13	transport.peptides and oligopeptides	solyc07g032490.2.1	-1.105	Nitrate transporter
		34.13	transport.peptides and oligopeptides	solyc06g060620.2.1	-0.513	Nitrate transporter
		34.13	transport.peptides and oligopeptides	solyc04g079520.2.1	-0.957	Peptide transporter
		34.18	transport.unspecified anions	solyc08g066960.2.1	1.343	Boron transporter 2
		34.22	transport.cyclic nucleotide or calcium regulated channels	solyc03g116850.2.1	-0.712	Cyclic nucleotide gated channel
35	Not assigned	35.2	not assigned.unknown	solyc01g081360.1.1	0.626	Unknown Protein
		35.2	not assigned.unknown	solyc08g067640.1.1	1.599	Unknown Protein
		35.2	not assigned.unknown	solyc03g097230.1.1	-0.564	Protein containing AIG2-like domain
		35.2	not assigned.unknown	solyc08g068170.1.1	1.594	Plant-specific domain TIGR01568 family protein
		35.2	not assigned.unknown	solyc01g104720.2.1	1.733	Unknown Protein
		35.2	not assigned.unknown	solyc06g009810.2.1	2.99	Unknown Protein
		35.2	not assigned.unknown	solyc08g079200.1.1	0.859	Cortical cell-delineating protein
		35.2	not assigned.unknown	solyc06g068520.2.1	-0.948	Hydroxyproline-rich systemin
		35.2	not assigned.unknown	solyc03g116510.1.1	-0.666	Unknown Protein
		35.2	not assigned.unknown	solyc04g024960.1.1	0.882	Unknown Protein
		35.2	not assigned.unknown	solyc02g090720.2.1	-0.799	Unknown Protein
		35.2	not assigned.unknown	solyc05g009240.2.1	1.147	Os05g0264200 protein
		35.2	not assigned.unknown	solyc09g084450.2.1	0.781	Chymotrypsin inhibitor-2
		35.2	not assigned.unknown	solyc07g054310.1.1	0.831	Gty37 protein
		35.2	not assigned.unknown	solyc05g026100.1.1	1.42	Unknown Protein
		35.2	not assigned.unknown	solyc08g013950.1.1	5.803	Unknown Protein
		35.2	not assigned.unknown	solyc11g020990.1.1	3.708	Proteinase inhibitor II
		35.2	not assigned.unknown	solyc08g007570.2.1	-0.93	Unknown Protein
		35.2	not assigned.unknown	solyc06g048400.1.1	1.176	Unknown Protein
		35.2	not assigned.unknown	solyc09g005800.2.1	0.873	Unknown Protein
		35.2	not assigned.unknown	solyc01g098120.2.1	-0.656	Unknown Protein
		35.2	not assigned.unknown	solyc08g008420.2.1	-0.809	Brain protein 44-like protein
		35.2	not assigned.unknown	solyc01g066790.1.1	5.639	Unknown Protein
		35.2	not assigned.unknown	solyc02g069060.2.1	-1.708	Phloem lectin
		35.2	not assigned.unknown	solyc11g010370.1.1	-1.338	At4g40080-like protein
		35.2	not assigned.unknown	solyc01g109090.2.1	0.947	Unknown Protein
		35.2	not assigned.unknown	solyc08g076890.2.1	-1.153	Unknown Protein
		35.2	not assigned.unknown	solyc03g119590.1.1	-1.415	NIMIN2c protein
		35.2	not assigned.unknown	solyc02g088080.1.1	1.074	Unknown Protein
		35.2	not assigned.unknown	solyc08g014010.2.1	1.337	Unknown Protein
		35.2	not assigned.unknown	solyc11g021020.1.1	0.627	Proteinase inhibitor
		35.2	not assigned.unknown	solyc07g061890.1.1	1.843	Unknown Protein
		35.2	not assigned.unknown	solyc07g007520.1.1	1.143	Unknown Protein
		35.2	not assigned.unknown	solyc03g116930.2.1	6.892	Sister chromatid cohesion protein PDS5 homolog B
		35.2	not assigned.unknown	solyc11g021060.1.1	0.789	Proteinase inhibitor
		35.2	not assigned.unknown	solyc08g076900.2.1	-1.321	Unknown Protein
		35.2	not assigned.unknown	solyc08g066420.1.1	1.173	Lachrymatory-factor synthase
		35.2	not assigned.unknown	solyc03g098790.1.1	0.603	Kunitz-type protease inhibitor
		35.2	not assigned.unknown	solyc01g103360.2.1	-1.153	Expressed protein
		35.2	not assigned.unknown	solyc06g006090.1.1	1.24	Unknown Protein
		35.2	not assigned.unknown	solyc05g013870.2.1	-0.69	Sieve element-occluding protein 3
		35.2	not assigned.unknown	solyc10g009150.2.1	2.004	Organ-specific protein S2
		35.2	not assigned.unknown	solyc04g057800.1.1	7.94	HAT family dimerisation domain containing protein
		35.2	not assigned.unknown	solyc09g005780.1.1	0.803	Unknown Protein
		35.2	not assigned.unknown	solyc03g098780.1.1	0.625	Kunitz-type protease inhibitor
		35.2	not assigned.unknown	solyc09g084470.2.1	0.727	Proteinase inhibitor I
		35.2	not assigned.unknown	solyc05g024230.1.1	3.554	Unknown Protein
		35.2	not assigned.unknown	solyc03g121000.2.1	0.76	Unknown Protein
		35.2	not assigned.unknown	solyc04g025040.1.1	-0.922	Unknown Protein
		35.2	not assigned.unknown	solyc04g081690.1.1	0.652	Unknown Protein
		35.2	not assigned.unknown	solyc11g021360.1.1	0.865	Unknown Protein
		35.2	not assigned.unknown	solyc03g123390.2.1	0.572	Hydrolase
		35.2	not assigned.unknown	solyc07g008430.1.1	0.772	Unknown Protein
		35.2	not assigned.unknown	solyc12g038800.1.1	6.735	Unknown Protein
		35.2	not assigned.unknown	solyc12g088910.1.1	-1.663	Unknown Protein
		35.2	not assigned.unknown	solyc05g010270.1.1	1.268	Unknown Protein
		35.2	not assigned.unknown	solyc07g026530.1.1	6.763	Unknown Protein
		35.2	not assigned.unknown	solyc01g104730.2.1	2.778	MAPK activating protein
		35.2	not assigned.unknown	solyc08g006100.2.1	1.128	DUF599 family protein
		35.2	not assigned.unknown	solyc11g010390.1.1	0.719	Unknown Protein
		35.2	not assigned.unknown	solyc02g022900.2.1	4.599	Unknown Protein
		35.2	not assigned.unknown	solyc12g042090.1.1	2.705	Unknown Protein
		35.2	not assigned.unknown	solyc04g081700.2.1	4.459	Unknown Protein
		35.2	not assigned.unknown	solyc10g079160.1.1	0.551	Os01g0617600 protein
		35.2	not assigned.unknown	solyc07g049140.2.1	1.471	Metallocarboxypeptidase inhibitor
		35.2	not assigned.unknown	solyc11g020050.1.1	0.744	Unknown Protein
		35.2	not assigned.unknown	solyc06g061230.2.1	-0.69	Unknown Protein
		35.2	not assigned.unknown	solyc12g009170.1.1	-2.04	Small nuclear ribonucleoprotein LSM1
		35.2	not assigned.unknown	solyc03g098710.1.1	1.042	Kunitz-type proteinase inhibitor A4
		35.2	not assigned.unknown	solyc04g077580.2.1	1.195	Unknown Protein
		35.2	not assigned.unknown	solyc12g062200.1.1	-6.137	Unknown Protein
		35.2	not assigned.unknown	solyc12g042100.1.1	2.043	Unknown Protein
		35.2	not assigned.unknown	solyc06g067980.2.1	0.908	Unknown Protein
		35.2	not assigned.unknown	solyc07g062740.2.1	0.966	Unknown Protein
		35.2	not assigned.unknown	solyc10g080620.1.1	2.759	Unknown Protein
		35.2	not assigned.unknown	solyc09g084460.2.1	2.031	Chymotrypsin inhibitor 2
		35.2	not assigned.unknown	solyc05g012780.2.1	1.097	cDNA clone J075153F01 full insert sequence
		35.2	not assigned.unknown	solyc07g054620.2.1	0.874	F-box/LRR-repeat protein 13
		35.2	not assigned.unknown	solyc03g007780.1.1	1.654	Unknown Protein
		35.2	not assigned.unknown	solyc09g064750.2.1	3.899	Unknown Protein
		35.2	not assigned.unknown	solyc04g081680.2.1	0.714	Unknown Protein
		35.2	not assigned.unknown	solyc03g020050.2.1	2.167	Proteinase inhibitor II
		35.2	not assigned.unknown	solyc03g111100.1.1	0.641	AtIII18x5-like protein
		35.2	not assigned.unknown	solyc01g049880.2.1	1.163	Unknown Protein
		35.2	not assigned.unknown	solyc07g007040.2.1	-2.103	Zinc finger CCCH-type with G patch domain-containing protein
		35.2	not assigned.unknown	solyc12g057020.1.1	2.665	Acetyl xylan esterase A
		35.2	not assigned.unknown	solyc09g059490.1.1	2.185	Ulp1 protease family C-terminal catalytic domain containing protein
		35.2	not assigned.unknown	solyc07g007730.2.1	0.723	Defensin protein
		35.2	not assigned.unknown	solyc03g079970.1.1	3.011	Unknown Protein
		35.2	not assigned.unknown	solyc06g072350.2.1	0.709	UPF0497 membrane protein 17
		35.2	not assigned.unknown	solyc03g116970.1.1	0.587	Sister chromatid cohesion protein pds5
		35.2	not assigned.unknown	solyc03g006410.2.1	1.394	Plant-specific domain TIGR01615 family protein
		35.2	not assigned.unknown	solyc09g091300.1.1	1.238	Self-incompatibility protein
		35.2	not assigned.unknown	solyc08g006760.2.1	0.549	Unknown Protein
		35.2	not assigned.unknown	solyc09g092760.2.1	-1.292	Glycine-rich protein
		35.2	not assigned.unknown	solyc07g054600.2.1	2.15	F-box family protein
		35.2	not assigned.unknown	solyc09g008360.2.1	3.08	Heparan-alpha-glucosaminide N-acetyltransferase
		35.2	not assigned.unknown	solyc06g064900.2.1	1.055	Unknown Protein
		35.2	not assigned.unknown	solyc01g106960.2.1	-1.469	Unknown Protein
		35.2	not assigned.unknown	solyc10g083580.1.1	1.339	Phytosulfokines 5
		35.2	not assigned.unknown	solyc05g005460.2.1	1.229	Nucleoredoxin 2
		35.2	not assigned.unknown	solyc09g089530.2.1	0.816	Proteinase inhibitor I
		35.2	not assigned.unknown	solyc06g050340.2.1	4.278	Unknown Protein
		35.2	not assigned.unknown	solyc05g008290.2.1	0.508	Bilirubin oxidase
		35.2	not assigned.unknown	solyc03g112210.1.1	-0.796	Unknown Protein
